# Supplementary material for: The timing of administering aspirin and nitroglycerin in patients with STEMI ECG changes alter patient outcome
Source: BMC Emerg Med. 2021 Nov 17;21:137. doi: 10.1186/s12873-021-00523-2 (PMC8597308; doi:10.1186/s12873-021-00523-2)
Supplement: Supplementary file 1 — Additional file 1. [file 12873_2021_523_MOESM1_ESM.xls]

## Sheet: Sheet1
PcrMedicationKey'	PcrKey'	eMedications_03'	eMedications_03Descr'	eMedications_05'	eMedications_06'	eMedications_07'	eMedications_10'	eMedications_02'	eMedications_01'
4375891	1211773	7806	Oxygen	6	3706011	9916001	9905013	9923001	2017-01-11 08:38:00
4375897	1211773	4917	Nitroglycerin	0.4	3706021	9916001	9905013	9923001	2017-01-11 08:38:00
4375901	1211773	1191	Aspirin	324	3706021	9916003	9905013	9923001	2017-01-11 08:39:50
4375893	1211773	4917	Nitroglycerin	0.4	3706021	9916001	9905013	9923001	2017-01-11 08:43:00
4375895	1211773	4917	Nitroglycerin	0.4	3706021	9916001	9905013	9923001	2017-01-11 08:48:00
4375896	1211773	26225	Ondansetron	4	3706021	9916001	9905013	9923001	2017-01-11 08:50:00
4375899	1211773	7052	Morphine	4	3706021	9916003	9905013	9923001	2017-01-11 08:50:00
4375894	1211773	4917	Nitroglycerin	0.4	3706021	9916001	9905013	9923001	2017-01-11 08:53:16
4375892	1211773	7052	Morphine	4	3706021	9916001	9905013	9923001	2017-01-11 08:56:00
4375900	1211773	4917	Nitroglycerin	0.4	3706021	9916001	9905013	9923001	2017-01-11 08:58:00
4375898	1211773	4917	Nitroglycerin	0.4	3706021	9916001	9905013	9923001	2017-01-11 09:03:00	N102+3+4+5+6+
1631706	1213119	4850	Glucose	1	7701003	9916001	9905007	9923001	2017-01-02 13:17:44
1631703	1213119	7806	Oxygen	4	7701003	9916001	9905007	9923001	2017-01-02 13:22:44
1631704	1213119	1191	Aspirin	324	3706021	9916003	9905007	9923001	2017-01-02 13:28:35
1631705	1213119	4917	Nitroglycerin	0.4	3706021	9916003	9905007	9923001	2017-01-02 13:29:14	A10
12213221	1227142	1191	Aspirin	324	3706021	9916003	9905007	9923001	2017-01-01 15:38:00
12213222	1227142	4917	Nitroglycerin	0.4	3706021	9916003	9905007	9923001	2017-01-01 15:40:00	A20
1571952	1227577	125464	Normal saline	125	3706007	9916003	9905007	9923001	2017-01-07 18:55:00
1577294	1227577	1191	Aspirin	324	3706021	9916003	9905007	9923001	2017-01-07 18:56:00
1580862	1227577	4917	Nitroglycerin	0.4	3706021	9916003	9905007	9923001	2017-01-07 18:56:20	A10
1597875	1233781	1191	Aspirin	324	3706021	9916003	9905007	9923001	2017-01-08 09:25:00
1592059	1233781	26225	Ondansetron	4	3706021	9916003	9905007	9923001	2017-01-08 09:37:00
1591908	1233781	4917	Nitroglycerin	0.4	3706021	9916001	9905007	9923001	2017-01-08 09:45:00
1597876	1233781	4917	Nitroglycerin	0.4	3706021	9916001	9905007	9923001	2017-01-08 09:51:00	A9+2+
15712584	1239618	1191	Aspirin	324	3706021	9916003	9905011	9923001	2017-01-08 09:34:33
15712585	1239618	4917	Nitroglycerin	0.4	3706021	9916001	9905011	9923001	2017-01-08 09:34:36	A1+
15712586	1239618	125464	Normal saline	999	3706027	9916003	9905011	9923001	2017-01-08 09:35:00
1602123	1240072	1191	Aspirin	324	3706021	9916003	9905001	9923001	2017-01-09 00:00:00
1604175	1240072	4917	Nitroglycerin	0.4	3706021	9916001	9905007	9923001	2017-01-09 00:05:00	A5+
13728300	1241732	4917	Nitroglycerin	0.4	3706021	9916001	9905011	9923001	2017-01-04 05:04:00
13728297	1241732	1191	Aspirin	324	3706021	9916003	9905011	9923001	2017-01-04 05:04:00
13728299	1241732	125464	Normal saline	50	3706025	9916003	9905011	9923001	2017-01-04 05:07:00
13728301	1241732	4917	Nitroglycerin	0.4	3706021	9916001	9905011	9923001	2017-01-04 05:08:00	N102+
13728298	1241732	125464	Normal saline	100	3706025	9916003	9905011	9923001	2017-01-04 05:09:00
1607174	1244155	1191	Aspirin	324	3706021	9916003	7701001	9923001	2017-01-02 23:55:00
1607347	1244155	4917	Nitroglycerin	0.4	3706021	9916003	9905013	9923001	2017-01-03 00:02:00
1606962	1244155	4917	Nitroglycerin	0.4	3706021	9916003	9905013	9923001	2017-01-03 00:10:00	A6020
1623389	1245236	7806	Oxygen	2	3706011	9916003	7701001	9923001	2017-01-08 23:12:00
1607836	1245236	1191	Aspirin	324	3706021	9916003	9905013	9923001	2017-01-08 23:27:00
1608780	1245236	4917	Nitroglycerin	0.4	3706021	9916001	9905013	9923001	2017-01-08 23:29:00	A2+
1612124	1249832	1191	Aspirin	324	3706021	9916003	9905013	9923001	2017-01-07 08:22:00
1624760	1249832	4917	Nitroglycerin	0.4	3706021	9916003	9905013	9923001	2017-01-07 08:25:00
1624761	1249832	7806	Oxygen	2	3706011	9916003	7701001	9923001	2017-01-07 08:31:00
1612123	1249832	4917	Nitroglycerin	0.4	3706021	9916003	9905013	9923001	2017-01-07 08:32:00	A3020
1611934	1249832	26225	Ondansetron	4	3706021	9916003	9905013	9923001	2017-01-07 08:33:00
1613957	1251465	7806	Oxygen	4	3706011	9916001	9905009	9923001	2017-01-11 13:41:00
1613158	1251465	1191	Aspirin	324	3706021	9916003	9905013	9923001	2017-01-11 13:50:00
1613328	1251465	4917	Nitroglycerin	0.4	3706021	9916003	9905013	9923001	2017-01-11 13:54:00
1613958	1251465	4917	Nitroglycerin	0.4	3706021	9916001	9905013	9923001	2017-01-11 14:02:00	A402+
1614658	1252903	1191	Aspirin	324	3706021	9916003	9905013	9923001	2017-01-11 17:05:00
1625678	1252903	7806	Oxygen	3	3706011	9916003	9905013	9923001	2017-01-11 17:06:00
1615057	1252903	4917	Nitroglycerin	0.4	3706021	9916003	9905013	9923001	2017-01-11 17:10:00
1614925	1252903	4917	Nitroglycerin	0.4	3706021	9916003	9905013	9923001	2017-01-11 17:15:00
1625679	1252903	7052	Morphine	4	3706021	9916001	9905013	9923001	2017-01-11 17:18:00
1615058	1252903	4917	Nitroglycerin	0.4	3706021	9916003	9905013	9923001	2017-01-11 17:21:00	A502030
1614926	1252903	7052	Morphine	4	3706021	9916001	9905013	9923001	2017-01-11 17:28:00
1618335	1257820	7806	Oxygen	2	3706011	9916001	9905013	9923001	2017-01-02 18:08:00
1627086	1257820	1191	Aspirin	324	3706021	9916001	9905013	9923001	2017-01-02 18:10:00
1618879	1257820	4917	Nitroglycerin	0.4	3706021	9916001	9905013	9923001	2017-01-02 18:19:00	A7+
1618647	1258256	7806	Oxygen	3	3706011	9916001	9905013	9923001	2017-01-09 19:57:00
1621506	1258256	1191	Aspirin	324	3706021	9916001	9905013	9923001	2017-01-09 20:01:00
1619177	1258256	4917	Nitroglycerin	0.4	3706021	9916001	9905013	9923001	2017-01-09 20:04:00	A3+
1628275	1261832	1191	Aspirin	324	3706021	9916001	9905041	9923003	2017-01-04 18:18:00
1622886	1261832	4917	Nitroglycerin	0.4	3706021	9916001	9905013	9923001	2017-01-04 18:34:00	A9+
1633182	1265531	1191	Aspirin	324	3706021	9916003	9905007	9923001	2017-01-12 14:21:00
1633183	1265531	4917	Nitroglycerin	0.4	3706021	9916001	9905007	9923001	2017-01-12 14:27:00	A6+
1633367	1265676	7806	Oxygen	2	3706011	9916003	9905007	9923001	2017-01-12 15:02:00
1633368	1265676	1191	Aspirin	324	3706021	9916003	9905007	9923001	2017-01-12 15:04:00
1633369	1265676	4917	Nitroglycerin	0.4	3706021	9916003	9905007	9923001	2017-01-12 15:09:00
1633370	1265676	4917	Nitroglycerin	0.4	3706021	9916003	9905007	9923001	2017-01-12 15:13:00
1633371	1265676	4917	Nitroglycerin	0.4	3706021	9916001	9905007	9923001	2017-01-12 15:23:00	A50203+
12991828	1271596	1191	Aspirin	324	3706021	9916001	7701003	9923001	2017-01-07 19:22:10
12991830	1271596	125464	Normal saline	1	3706007	9916001	7701003	9923001	2017-01-07 19:39:13
12991829	1271596	4917	Nitroglycerin	0.4	3706021	9916001	7701003	9923001	2017-01-07 19:40:44	A9+
12991831	1271596	7806	Oxygen	15	7701003	9916001	7701003	9923001	2017-01-07 19:49:30
1641220	1271911	1191	Aspirin	324	3706021	9916003	7701001	9923003	2017-01-17 07:32:00
1641219	1271911	7806	Oxygen	2	3706011	9916003	7701001	9923001	2017-01-17 07:32:00
1641218	1271911	4917	Nitroglycerin	0.4	3706021	9916003	7701001	9923001	2017-01-17 07:43:00	A80
1641221	1271911	7806	Oxygen	15	3706011	9916003	7701001	9923001	2017-01-17 07:49:00
1642548	1273062	7806	Oxygen	2	3706011	9916003	9905013	9923001	2017-01-14 07:56:00
1642547	1273062	1191	Aspirin	324	3706021	9916003	9905013	9923001	2017-01-14 07:56:00
1642549	1273062	4917	Nitroglycerin	4	3706021	9916003	9905013	9923001	2017-01-14 08:01:00	A50
1643344	1273733	1191	Aspirin	324	3706021	9916003	9905013	9923001	2017-01-16 22:08:00
1643345	1273733	7806	Oxygen	2	3706011	9916003	9905013	9923001	2017-01-16 22:10:00
1643346	1273733	4917	Nitroglycerin	0.4	3706021	9916001	9905013	9923001	2017-01-16 22:20:00
1643347	1273733	4917	Nitroglycerin	0.4	3706021	9916001	9905013	9923001	2017-01-16 22:30:00
1643348	1273733	4917	Nitroglycerin	0.4	3706021	9916001	9905013	9923001	2017-01-16 22:40:00	A8+2+3+
1645854	1275983	7806	Oxygen	15	7701001	9916001	9905019	9923003	2017-01-13 02:31:31
1645856	1275983	1191	Aspirin	324	3706021	9916001	9905013	9923001	2017-01-13 02:53:31
1645852	1275983	4917	Nitroglycerin	0.4	3706021	9916001	9905013	9923003	2017-01-13 02:53:31
1645853	1275983	4917	Nitroglycerin	0.4	3706021	9916001	9905013	9923001	2017-01-13 02:58:31	A1+2+
1645855	1275983	6918	Metoprolol	5	3706021	9916001	9905013	9923001	2017-01-13 03:03:31
2645996	1283661	1191	Aspirin	324	3706021	9916003	9905029	7701003	2017-01-06 19:47:19
2651769	1283661	4917	Nitroglycerin	0.4	3706021	9916001	9905007	7701003	2017-01-06 19:47:59	A1+
1659560	1285559	1191	Aspirin	324	3706021	9916003	7701001	9923001	2017-01-18 05:58:00
1659558	1285559	4917	Nitroglycerin	0.4	3706021	9916003	9905013	9923001	2017-01-18 06:08:00
1659561	1285559	7806	Oxygen	2	3706011	9916003	9905013	9923001	2017-01-18 06:11:00
1659559	1285559	4917	Nitroglycerin	0.4	3706021	9916003	9905013	9923001	2017-01-18 06:14:00	A8020
1661355	1286663	1191	Aspirin	324	3706021	9916001	9905007	9923001	2017-01-18 04:38:00
1661356	1286663	4917	Nitroglycerin	0.4	3706021	9916001	9905007	9923001	2017-01-18 04:41:00	A3+
1663774	1288540	7806	Oxygen	6	3706011	9916001	9905013	9923001	2017-01-19 05:02:00
1663775	1288540	4917	Nitroglycerin	0.4	3706021	9916003	9905013	9923001	2017-01-19 05:02:00
1663773	1288540	1191	Aspirin	182	3706021	9916003	9905013	9923001	2017-01-19 05:02:00	N10
1667266	1291040	1191	Aspirin	324	3706021	9916003	9905007	9923001	2017-01-18 18:25:00
1667267	1291040	7806	Oxygen	6	3706011	9916001	9905007	9923001	2017-01-18 18:36:00
1667265	1291040	4917	Nitroglycerin	0.4	3706021	9916001	9905007	9923001	2017-01-18 18:40:00	A9+
1667268	1291040	26225	Ondansetron	8	3706021	9916001	9905007	9923001	2017-01-18 18:44:00
9535850	1308375	4917	Nitroglycerin	0.4	3706021	9916001	7701003	9923001	2017-01-12 13:48:00
9535851	1308375	1191	Aspirin	324	3706021	9916003	7701003	9923001	2017-01-12 13:49:00	N10
1696180	1314498	1191	Aspirin	325	3706021	9916001	9905013	9923001	2017-01-20 19:49:00
1696179	1314498	4917	Nitroglycerin	0.4	3706021	9916001	7701001	9923001	2017-01-20 20:01:00
1696181	1314498	4917	Nitroglycerin	0.4	3706021	9916003	7701001	9923001	2017-01-20 20:06:00
1696182	1314498	4917	Nitroglycerin	0.4	3706021	9916003	7701001	9923001	2017-01-20 20:09:00	A8+2030
1697428	1315577	1191	Aspirin	325	3706021	9916001	9905013	9923001	2017-01-20 19:49:00
1697427	1315577	4917	Nitroglycerin	0.4	3706021	9916001	7701001	9923001	2017-01-20 20:01:00
1697429	1315577	4917	Nitroglycerin	0.4	3706021	9916003	7701001	9923001	2017-01-20 20:06:00
1697430	1315577	4917	Nitroglycerin	0.4	3706021	9916003	7701001	9923001	2017-01-20 20:09:00	A8+2030
1777525	1317987	1191	Aspirin	324	3706021	9916003	9905007	9923001	2017-01-17 11:06:00
1777526	1317987	4917	Nitroglycerin	0.4	3706021	9916001	9905007	9923001	2017-01-17 11:08:00	A2+
16115138	1323756	7806	Oxygen	6	7701003	9916001	9905007	9923001	2017-01-16 20:19:00
16115137	1323756	1191	Aspirin	324	3706021	9916001	9905007	9923001	2017-01-16 20:20:00
16115139	1323756	4917	Nitroglycerin	0.4	3706021	9916001	9905007	9923001	2017-01-16 20:22:00	A2+
1735857	1324848	1191	Aspirin	324	3706021	9916001	7701003	9923001	2017-01-16 23:15:35
1735858	1324848	4917	Nitroglycerin	0.4	3706021	9916001	7701003	9923001	2017-01-16 23:15:44	A1+
1710951	1325285	1191	Aspirin	324	3706021	9916003	9905013	9923001	2017-01-23 11:24:00
1710950	1325285	7806	Oxygen	2	3706011	9916003	9905013	9923001	2017-01-23 11:25:00
1710952	1325285	4917	Nitroglycerin	0.4	3706021	9916003	9905013	9923001	2017-01-23 11:29:00	A50
1725047	1333764	1191	Aspirin	162	3706021	9916003	9905007	9923001	2017-01-18 12:50:00
1725048	1333764	4917	Nitroglycerin	0.4	3706021	9916001	9905007	9923001	2017-01-18 12:54:00	A4+
1726400	1334990	1191	Aspirin	162	3706021	9916003	9905007	9923001	2017-01-18 17:45:00
1726399	1334990	4917	Nitroglycerin	0.4	3706021	9916001	9905007	9923001	2017-01-18 17:48:00	A3+
1726401	1334990	7806	Oxygen	2	3706011	9916001	9905007	9923001	2017-01-18 17:50:00
1728938	1337300	1191	Aspirin	324	3706021	9916003	9905007	9923001	2017-01-13 09:50:00
1728939	1337300	4917	Nitroglycerin	0.4	3706021	9916001	9905007	9923001	2017-01-13 09:51:00
1728940	1337300	4917	Nitroglycerin	0.4	3706021	9916001	9905007	9923001	2017-01-13 09:54:00
1728941	1337300	4917	Nitroglycerin	0.4	3706021	9916001	9905007	9923001	2017-01-13 09:57:00	A1+2+3+
1735092	1340032	125464	Normal saline	10	3706025	9916003	7701003	9923001	2017-01-19 10:31:00
1735093	1340032	1191	Aspirin	324	3706021	9916003	7701003	9923001	2017-01-19 10:35:00
1735094	1340032	4917	Nitroglycerin	0.4	3706021	9916001	7701003	9923001	2017-01-19 10:35:00	A1+
1736548	1341023	1191	Aspirin	324	3706021	9916003	9905013	9923001	2017-01-26 17:57:00
1736551	1341023	4917	Nitroglycerin	0.4	3706021	9916001	9905013	9923001	2017-01-26 18:03:00
1736549	1341023	4917	Nitroglycerin	0.4	3706021	9916003	9905013	9923001	2017-01-26 18:15:00	A6+20
1736550	1341023	7806	Oxygen	2	3706011	9916003	9905013	9923001	2017-01-26 18:20:00
1742558	1345136	1191	Aspirin	324	3706021	9916003	9905013	9923001	2017-01-28 05:57:00
1742559	1345136	4917	Nitroglycerin	0.4	3706021	9916003	9905013	9923001	2017-01-28 06:05:00
1742557	1345136	7052	Morphine	4	3706021	9916003	9905013	9923001	2017-01-28 06:08:00
1742560	1345136	4917	Nitroglycerin	0.4	3706021	9916003	9905013	9923001	2017-01-28 06:10:00	A7020
1773566	1349207	1191	Aspirin	324	3706021	9916003	9905013	9923001	2017-01-28 15:51:00
1773569	1349207	4917	Nitroglycerin	0.4	3706021	9916001	9905013	9923001	2017-01-28 15:52:00
1773568	1349207	4917	Nitroglycerin	0.4	3706021	9916001	9905013	9923001	2017-01-28 15:58:00
1773565	1349207	313002	Sodium Chloride 0.154 MEQ/ML Injectable Solution	250	3706029	9916003	9905013	9923001	2017-01-28 16:01:00
1773570	1349207	4917	Nitroglycerin	0.4	3706021	9916001	9905013	9923001	2017-01-28 16:03:00
1773567	1349207	4917	Nitroglycerin	1	3706003	9916005	9905013	9923001	2017-01-28 16:10:00	A1+2+3+4-
1749673	1350554	1191	Aspirin	324	3706021	9916001	7701001	9923001	2017-01-30 00:29:00
1749672	1350554	4917	Nitroglycerin	0.4	3706021	9916001	7701001	9923001	2017-01-30 00:33:00	A4+
1750480	1351243	1191	Aspirin	324	3706021	9916003	7701001	9923001	2017-01-30 08:32:00
1750483	1351243	4917	Nitroglycerin	0.4	3706021	9916003	9905009	9923001	2017-01-30 08:36:00
1750481	1351243	7806	Oxygen	4	3706011	9916003	7701001	9923001	2017-01-30 08:37:00
1750484	1351243	4917	Nitroglycerin	0.4	3706021	9916003	9905013	9923001	2017-01-30 08:40:00	A4020
1750482	1351243	7052	Morphine	2	3706021	9916003	9905013	9923001	2017-01-30 08:49:00
1750485	1351243	26225	Ondansetron	4	3706021	9916003	9905013	9923001	2017-01-30 08:50:00
1755125	1355270	1191	Aspirin	324	3706021	9916003	9905007	9923001	2017-01-02 00:59:00
1755124	1355270	7806	Oxygen	2	3706009	9916003	9905007	9923001	2017-01-02 01:00:00
1755126	1355270	4917	Nitroglycerin	0.4	3706021	9916003	9905007	9923001	2017-01-02 01:01:00	A20
1756029	1356035	7806	Oxygen	4	3706011	9916001	9905013	9923001	2017-01-07 14:24:46
1756030	1356035	1191	Aspirin	324	3706021	9916003	9905013	9923001	2017-01-07 14:28:10
1756031	1356035	4917	Nitroglycerin	0.4	3706021	9916001	9905013	9923001	2017-01-07 14:38:37	A8+
1756312	1356279	1191	Aspirin	324	3706021	9916003	9905007	9923001	2017-01-11 09:23:17
1756313	1356279	4917	Nitroglycerin	0.4	3706021	9916001	9905007	9923001	2017-01-11 09:35:00
1756314	1356279	4917	Nitroglycerin	0.4	3706021	9916001	9905007	9923001	2017-01-11 09:40:29	A8+2+
1758349	1358074	1191	Aspirin	162	3706021	9916001	9905007	9923001	2017-01-24 20:29:00
1758348	1358074	4917	Nitroglycerin	0.4	3706021	9916001	9905007	9923001	2017-01-24 20:30:00	A1+
1759884	1359459	1191	Aspirin	162	3706021	9916001	9905013	9923001	2017-01-11 22:26:38
1759886	1359459	4917	Nitroglycerin	0.4	3706021	9916001	9905013	9923001	2017-01-11 22:27:39
1759885	1359459	4917	Nitroglycerin	0.4	3706021	9916001	9905013	9923001	2017-01-11 22:30:40	A2+2+
1765137	1363020	1191	Aspirin	324	3706021	9916003	7701003	9923001	2017-01-23 16:42:00
1765138	1363020	4917	Nitroglycerin	0.4	3706021	9916001	7701003	9923001	2017-01-23 16:50:33
1765139	1363020	4917	Nitroglycerin	0.4	3706021	9916001	7701003	9923001	2017-01-23 16:52:09
1765140	1363020	4917	Nitroglycerin	0.4	3706021	9916003	7701003	9923001	2017-01-23 16:57:09	A7+2+30
1765141	1363020	30236	Morphine Sulfate	5	3706021	9916001	7701003	9923001	2017-01-23 17:00:14
1765142	1363020	26225	Ondansetron	4	3706021	9916001	7701003	9923001	2017-01-23 17:03:07
1765143	1363020	30236	Morphine Sulfate	5	3706021	9916003	7701003	9923001	2017-01-23 17:10:57
1765279	1363139	7806	Oxygen	15	3706011	9916003	9905013	9923001	2017-01-30 14:52:00
1765278	1363139	1191	Aspirin	162	3706021	9916003	9905013	9923001	2017-01-30 15:05:00
1765275	1363139	4917	Nitroglycerin	0.4	3706021	9916003	9905013	9923001	2017-01-30 15:07:00
1765276	1363139	4917	Nitroglycerin	0.4	3706021	9916003	9905013	9923001	2017-01-30 15:13:00
1765277	1363139	4917	Nitroglycerin	4	3706021	9916003	9905013	9923001	2017-01-30 15:18:00	A202030
12041110	1366487	1191	Aspirin	324	3706021	9916003	9905011	9923001	2017-01-28 09:19:00
12041111	1366487	4917	Nitroglycerin	0.4	3706021	9916003	9905011	9923001	2017-01-28 09:29:00
12041112	1366487	4917	Nitroglycerin	0.4	3706021	9916001	9905011	9923001	2017-01-28 09:35:00	A802+
1772738	1367758	1191	Aspirin	324	3706021	9916003	7701001	9923001	2017-01-31 15:25:00
1772737	1367758	7806	Oxygen	4	3706011	9916001	9905009	9923001	2017-01-31 15:29:00
1772739	1367758	4917	Nitroglycerin	0.4	3706021	9916001	9905013	9923001	2017-01-31 15:32:00
1772740	1367758	4917	Nitroglycerin	0.4	3706021	9916001	9905013	9923001	2017-01-31 15:37:00	A6+2+
1780119	1371769	1191	Aspirin	324	3706021	9916003	9905007	9923001	2017-01-18 20:15:00
1780118	1371769	7806	Oxygen	10	3706011	9916001	9905007	9923001	2017-01-18 20:16:00
1780120	1371769	4917	Nitroglycerin	0.4	3706021	9916001	9905007	9923001	2017-01-18 20:18:00	A3+
1782119	1373571	1191	Aspirin	324	3706021	9916001	9905007	9923001	2017-01-11 19:53:00
1782117	1373571	4917	Nitroglycerin	0.4	3706021	9916001	9905007	7701003	2017-01-11 19:59:00
1782118	1373571	4917	Nitroglycerin	0.4	3706021	9916001	9905007	7701003	2017-01-11 20:03:00
1782116	1373571	4917	Nitroglycerin	0.4	3706021	9916001	9905007	7701003	2017-01-11 20:16:00	A6+2+3+
1785996	1375734	1191	Aspirin	324	3706021	9916003	7701001	9923001	2017-02-03 11:50:00
1785998	1375734	4917	Nitroglycerin	0.4	3706021	9916001	7701001	9923001	2017-02-03 11:52:00	A2+
1785997	1375734	7806	Oxygen	4	3706011	9916003	9905013	9923001	2017-02-03 11:55:00
1786078	1375805	4917	Nitroglycerin	0.4	3706021	9916001	7701001	9923001	2017-02-02 14:06:00
1786076	1375805	1191	Aspirin	324	3706021	9916003	7701001	9923001	2017-02-02 14:09:00	N20
1786077	1375805	7806	Oxygen	4	3706011	9916003	7701001	9923001	2017-02-02 14:13:00
1786826	1376447	1191	Aspirin	324	3706021	9916003	7701001	9923001	2017-02-03 12:02:00
1786827	1376447	4917	Nitroglycerin	0.4	3706021	9916001	7701001	9923001	2017-02-03 12:14:00	A8+
2371872	1376666	1191	Aspirin	324	3706021	9916003	9905013	9923001	2017-02-03 11:50:26
2371873	1376666	4917	Nitroglycerin	0.4	3706021	9916001	9905013	9923001	2017-02-03 11:52:52
2371874	1376666	7806	Oxygen	4	3706011	9916003	9905013	9923001	2017-02-03 11:55:53
2371875	1376666	4917	Nitroglycerin	0.4	3706021	9916001	9905013	9923001	2017-02-03 11:59:11	A3+2+
1792366	1380643	1191	Aspirin	324	3706021	9916003	7701001	9923001	2017-02-03 16:44:00
1792367	1380643	7806	Oxygen	4	3706011	9916003	9905013	9923001	2017-02-03 16:51:00
1792368	1380643	4917	Nitroglycerin	0.4	3706021	9916001	9905013	9923001	2017-02-03 16:54:00
1792369	1380643	4917	Nitroglycerin	0.4	3706021	9916001	9905013	9923001	2017-02-03 17:00:00	A8+2+
1792595	1380816	4917	Nitroglycerin	0.4	3706021	9916003	9905013	9923001	2017-02-03 16:56:00
1792594	1380816	7806	Oxygen	2	3706011	9916001	9905013	9923001	2017-02-03 17:04:00
1792593	1380816	1191	Aspirin	324	3706021	9916003	9905013	9923001	2017-02-03 17:04:00	N40
1797778	1384638	1191	Aspirin	324	3706021	9916003	9905007	9923001	2017-01-29 09:01:00
1797779	1384638	4917	Nitroglycerin	0.4	3706021	9916003	9905007	9923001	2017-01-29 09:04:00
1797780	1384638	4917	Nitroglycerin	0.4	3706021	9916003	9905007	9923001	2017-01-29 09:10:00
1797781	1384638	4917	Nitroglycerin	0.4	3706021	9916003	9905007	9923001	2017-01-29 09:15:00	A302030
1801476	1387512	4917	Nitroglycerin	0.4	3706021	9916003	7701001	9923001	2017-02-06 05:27:00
1801478	1387512	7806	Oxygen	10	3706011	9916003	7701001	9923001	2017-02-06 05:29:00
1801479	1387512	4917	Nitroglycerin	0.4	3706021	9916003	7701001	9923001	2017-02-06 05:29:00
1801477	1387512	1191	Aspirin	324	3706021	9916003	9905013	9923001	2017-02-06 05:29:00	N10
1809546	1391774	1191	Aspirin	243	3706021	9916003	9905007	9923001	2017-02-06 10:34:00
1809547	1391774	4917	Nitroglycerin	0.4	3706021	9916003	9905007	9923001	2017-02-06 10:47:53	A90
1809548	1391774	7052	Morphine	2	3706021	9916001	9905007	9923001	2017-02-06 10:54:00
1830573	1392462	1191	Aspirin	324	3706021	9916003	9905007	9923001	2017-01-30 19:07:00
1810362	1392462	1191	Aspirin	324	3706021	9916003	9905007	9923001	2017-01-30 19:07:00
1828135	1392462	4917	Nitroglycerin	0.4	3706021	9916001	9905007	9923001	2017-01-30 19:17:00
1810363	1392462	4917	Nitroglycerin	0.4	3706021	9916001	9905007	9923001	2017-01-30 19:17:00
1810364	1392462	4917	Nitroglycerin	0.4	3706021	9916001	9905007	9923001	2017-01-30 19:23:00
1828687	1392462	4917	Nitroglycerin	0.4	3706021	9916001	9905007	9923001	2017-01-30 19:23:00	A8+2+3+4+
1872916	1396469	4917	Nitroglycerin	0.4	3706021	9916001	9905019	9923001	2017-01-13 21:57:00
1872913	1396469	1191	Aspirin	324	3706021	9916003	9905019	9923001	2017-01-13 21:57:58
1872915	1396469	225036	Lovenox	70	3706021	9916003	9905019	9923001	2017-01-13 23:39:58
1872914	1396469	4917	Nitroglycerin	0.5	3706003	9916001	9905019	9923003	2017-01-13 23:55:58	N102+
1821730	1399631	1191	Aspirin	324	3706021	9916003	7701001	9923003	2017-02-10 00:07:00
1821909	1399631	4917	Nitroglycerin	0.4	3706021	9916003	7701001	9923001	2017-02-10 00:17:00
1821540	1399631	4917	Nitroglycerin	0.4	3706021	9916003	7701001	9923001	2017-02-10 00:21:00
1821353	1399631	4917	Nitroglycerin	0.4	3706021	9916003	7701001	9923001	2017-02-10 00:25:00	A802030
1821910	1399631	7052	Morphine	4	3706021	9916003	7701001	9923001	2017-02-10 00:40:00
1828972	1405348	125464	Normal saline	50	3706025	9916003	9905007	9923001	2017-02-02 17:22:00
1830857	1405348	1191	Aspirin	324	3706021	9916003	9905007	9923001	2017-02-02 17:24:00
1830030	1405348	4917	Nitroglycerin	0.4	3706021	9916001	9905007	9923001	2017-02-02 17:26:00
1829820	1405348	4917	Nitroglycerin	0.4	3706021	9916003	9905007	9923001	2017-02-02 17:30:00	A2+20
11838394	1406423	26225	Ondansetron	4	3706021	9916001	7701003	9923001	2017-02-02 12:42:00
11838395	1406423	542137	Albuterol / Ipratropium Inhalant Solution [DuoNeb]	2.5	3706021	9916001	7701003	9923001	2017-02-02 12:51:00
11838396	1406423	1191	Aspirin	324	3706021	9916003	7701003	9923001	2017-02-02 12:54:00
11838397	1406423	4917	Nitroglycerin	0.4	3706021	9916001	7701003	9923001	2017-02-02 12:57:00	A3+
1838484	1411495	7806	Oxygen	4	3706011	9916001	9905009	9923001	2017-02-04 11:48:00
1838485	1411495	313002	Sodium Chloride 0.154 MEQ/ML Injectable Solution	150	3706029	9916003	9905013	9923001	2017-02-04 11:50:00
1838487	1411495	1191	Aspirin	325	3706021	9916001	9905013	9923001	2017-02-04 11:51:00
1838489	1411495	4917	Nitroglycerin	0.4	3706021	9916001	9905013	9923001	2017-02-04 11:52:00
1838490	1411495	4917	Nitroglycerin	0.4	3706021	9916001	9905013	9923001	2017-02-04 11:57:00
1838488	1411495	7052	Morphine	4	3706021	9916001	9905013	9923001	2017-02-04 12:00:00
1838491	1411495	4917	Nitroglycerin	0.4	3706021	9916001	9905013	9923001	2017-02-04 12:02:00	A1+2+3+
1840357	1412756	1191	Aspirin	325	3706021	9916003	9905025	9923003	2017-02-08 08:10:00
1840359	1412756	125464	Normal saline	300	3706025	9916003	9905001	9923001	2017-02-08 08:52:00
1840358	1412756	4917	Nitroglycerin	0.4	3706021	9916003	9905001	9923001	2017-02-08 08:52:00
1840360	1412756	4917	Nitroglycerin	0.4	3706021	9916001	9905001	9923001	2017-02-08 08:57:00
1840361	1412756	4917	Nitroglycerin	0.4	3706021	9916001	9905001	9923001	2017-02-08 09:08:00	A902+3+
1842440	1414510	1191	Aspirin	325	3706021	9916001	9905013	9923001	2017-02-11 11:27:14
1842441	1414510	7806	Oxygen	15	7701001	9916001	9905013	9923001	2017-02-11 11:27:14
1842442	1414510	4917	Nitroglycerin	0.4	3706021	9916001	9905013	9923001	2017-02-11 11:37:14	A8+
1844746	1416213	7806	Oxygen	3	3706011	9916003	9905013	9923001	2017-02-12 21:20:00
1844745	1416213	1191	Aspirin	324	3706021	9916003	9905013	9923001	2017-02-12 21:31:00
1844747	1416213	4917	Nitroglycerin	0.4	3706021	9916003	9905013	9923001	2017-02-12 21:35:00	A40
1845039	1416455	7806	Oxygen	4	3706011	9916001	9905013	9923001	2017-02-13 11:49:00
1845038	1416455	1191	Aspirin	324	3706021	9916003	9905013	9923001	2017-02-13 11:49:00
1845040	1416455	4917	Nitroglycerin	0.4	3706021	9916001	9905013	9923001	2017-02-13 11:51:00	A2+
1853576	1421224	1191	Aspirin	324	3706021	9916003	9905021	9923003	2017-01-02 10:44:10
1853577	1421224	7806	Oxygen	4	7701001	9916001	9905013	9923001	2017-01-02 10:50:12
1853578	1421224	4917	Nitroglycerin	0.4	3706021	9916001	9905013	9923001	2017-01-02 10:52:15
1853579	1421224	26225	Ondansetron	4	3706021	9916001	9905013	9923001	2017-01-02 10:53:24
1853580	1421224	7052	Morphine	4	3706021	9916001	9905013	9923001	2017-01-02 10:54:46
1853581	1421224	4917	Nitroglycerin	0.4	3706021	9916001	9905013	9923001	2017-01-02 10:57:32
1853582	1421224	4917	Nitroglycerin	1	3706001	9916001	9905013	9923001	2017-01-02 11:02:23	A7+2+3+
1853583	1421224	7052	Morphine	4	3706021	9916001	9905013	9923001	2017-01-02 11:06:13
1853924	1421486	7806	Oxygen	4	7701001	9916001	Unknown	9923003	2017-02-13 19:24:48
1853922	1421486	1191	Aspirin	324	3706021	9916001	9905013	9923001	2017-02-13 19:29:48
1853923	1421486	4917	Nitroglycerin	0.4	3706021	9916001	9905013	9923001	2017-02-13 19:31:48	A2+
1856026	1422508	7806	Oxygen	4	3706011	9916003	9905013	9923001	2017-01-29 03:19:00
1856029	1422508	1191	Aspirin	324	3706021	9916003	9905013	9923001	2017-01-29 03:26:00
1856030	1422508	4917	Nitroglycerin	400	3706015	9916003	9905013	9923001	2017-01-29 03:45:00
1856031	1422508	4917	Nitroglycerin	400	3706015	9916003	9905013	9923001	2017-01-29 03:51:00	A9020
1861357	1425054	1191	Aspirin	324	3706021	9916003	9905023	9923003	2017-02-15 13:08:00
1861356	1425054	7806	Oxygen	3	3706011	9916001	9905009	9923003	2017-02-15 13:10:00
1861358	1425054	4917	Nitroglycerin	0.4	3706021	9916001	9905013	9923001	2017-02-15 13:22:00
1861359	1425054	4917	Nitroglycerin	0.4	3706021	9916001	9905013	9923001	2017-02-15 13:26:00	A9+2+
1962849	1426501	1191	Aspirin	324	3706021	9916003	9905007	9923001	2017-02-08 11:20:14
1962848	1426501	7806	Oxygen	2	3706009	9916003	9905007	9923001	2017-02-08 11:22:12
1962847	1426501	4917	Nitroglycerin	0.4	3706021	9916003	9905007	9923001	2017-02-08 11:24:30
1962846	1426501	4917	Nitroglycerin	0.4	3706021	9916003	9905007	9923001	2017-02-08 11:30:30	A5020
1962850	1426501	26225	Ondansetron	4	3706021	9916001	9905007	9923001	2017-02-08 11:30:44
1962845	1426501	30236	Morphine Sulfate	4	3706021	9916005	9905007	9923001	2017-02-08 11:42:16
1863138	1426573	1191	Aspirin	324	3706021	9916003	9905013	9923001	2017-02-16 01:50:00
1863139	1426573	4917	Nitroglycerin	0.4	3706021	9916003	9905013	9923001	2017-02-16 01:55:00
1863140	1426573	4917	Nitroglycerin	0.4	3706021	9916003	9905013	9923001	2017-02-16 02:00:00
1863141	1426573	4917	Nitroglycerin	0.4	3706021	9916003	9905013	9923001	2017-02-16 02:05:00	A502030
1863142	1426573	4337	Fentanyl	50	3706015	9916001	9905013	9923001	2017-02-16 02:10:00
1863143	1426573	4337	Fentanyl	50	3706015	9916001	9905013	9923001	2017-02-16 02:20:00
6851186	1427732	7806	Oxygen	2	7701001	9916003	9905009	9923001	2017-01-02 08:57:00
6851187	1427732	1191	Aspirin	324	3706021	9916003	9905013	9923001	2017-01-02 08:59:00
6851188	1427732	125464	Normal saline	250	3706025	9916001	9905013	9923001	2017-01-02 09:06:00
6851189	1427732	4917	Nitroglycerin	0.4	3706015	9916003	9905013	9923001	2017-01-02 09:09:00	A80
1871719	1431963	1191	Aspirin	324	3706021	9916003	9905013	9923001	2017-01-04 21:53:06
1871720	1431963	4917	Nitroglycerin	400	3706015	9916001	9905013	9923001	2017-01-04 21:55:48
1871717	1431963	7806	Oxygen	6	3706011	9916003	9905009	9923001	2017-01-04 21:56:52
1871722	1431963	4917	Nitroglycerin	400	3706015	9916003	9905013	9923001	2017-01-04 22:00:15
1871723	1431963	4917	Nitroglycerin	400	3706015	9916001	9905013	9923001	2017-01-04 22:08:42
1871721	1431963	4917	Nitroglycerin	400	3706015	9916003	9905013	9923001	2017-01-04 22:10:10
1871724	1431963	4917	Nitroglycerin	400	3706015	9916003	9905013	9923001	2017-01-04 22:16:39	A3+203+4050
1895690	1436705	1191	Aspirin	324	3706023	9916003	9905013	7701003	2017-02-15 11:50:00
1895691	1436705	4917	Nitroglycerin	0.4	3706023	9916001	9905013	7701003	2017-02-15 11:52:00	A2+
1946760	1452877	1191	Aspirin	324	3706021	9916003	9905019	9923001	2017-02-02 19:20:00
1946755	1452877	7806	Oxygen	4	3706035	9916003	9905019	9923001	2017-02-02 19:30:00
1946757	1452877	313002	Sodium Chloride 0.154 MEQ/ML Injectable Solution	40	3706029	9916003	9905019	9923001	2017-02-02 19:36:00
1946761	1452877	4917	Nitroglycerin	0.4	3706021	9916001	9905019	9923001	2017-02-02 19:37:00
1946756	1452877	7806	Oxygen	4	3706035	9916003	9905019	9923001	2017-02-02 19:40:00
1946762	1452877	4917	Nitroglycerin	0.4	3706021	9916001	9905019	9923001	2017-02-02 19:44:00	A9+2+
1948813	1454534	1191	Aspirin	324	3706021	9916003	9905013	9923001	2017-02-20 10:28:45
1948811	1454534	313002	Sodium Chloride 0.154 MEQ/ML Injectable Solution	0	3706029	9916003	9905013	9923001	2017-02-20 10:34:00
1948812	1454534	313002	Sodium Chloride 0.154 MEQ/ML Injectable Solution	0	3706029	9916003	9905013	9923001	2017-02-20 10:36:00
1948814	1454534	4917	Nitroglycerin	0.4	3706021	9916003	9905013	9923001	2017-02-20 10:38:00	A80
1948839	1454557	1191	Aspirin	324	3706021	9916003	9905013	9923001	2017-02-20 09:48:00
1948840	1454557	4917	Nitroglycerin	0.4	3706021	9916003	9905013	9923001	2017-02-20 09:49:00	A10
7676740	1463826	1191	Aspirin	324	3706021	9916003	9905001	9923001	2017-02-18 11:10:00
7676739	1463826	7806	Oxygen	2	3706009	9916003	9905001	9923001	2017-02-18 11:10:00
7676741	1463826	4917	Nitroglycerin	0.4	3706021	9916001	9905007	9923001	2017-02-18 11:12:00	A2+
7676742	1463826	7052	Morphine	5	3706021	9916001	9905007	9923001	2017-02-18 11:19:00
1978277	1464320	7806	Oxygen	4	3706011	9916003	9905007	9923001	2017-02-14 16:02:26
1978278	1464320	4917	Nitroglycerin	0.4	3706021	9916003	9905007	9923001	2017-02-14 16:03:38
1978279	1464320	1191	Aspirin	324	3706021	9916003	9905007	9923001	2017-02-14 16:04:32	N10
1978668	1464643	1191	Aspirin	324	3706021	9916003	7701001	9923001	2017-02-21 13:16:00
1978669	1464643	4917	Nitroglycerin	0.4	3706021	9916003	9905013	9923001	2017-02-21 13:20:00
1978670	1464643	4917	Nitroglycerin	0.4	3706021	9916003	9905013	9923001	2017-02-21 13:29:00
1978671	1464643	4917	Nitroglycerin	0.4	3706021	9916003	9905013	9923001	2017-02-21 13:33:00	A402030
1979059	1464965	1191	Aspirin	162	3706021	9916003	7701001	9923001	2017-02-21 16:54:00
1979061	1464965	4917	Nitroglycerin	0.4	3706021	9916003	7701001	9923001	2017-02-21 16:55:00
1979062	1464965	7806	Oxygen	2	3706011	9916003	7701001	9923001	2017-02-21 17:01:00
1979060	1464965	4917	Nitroglycerin	0.4	3706021	9916003	7701001	9923001	2017-02-21 17:06:00	A1020
1979363	1465032	7806	Oxygen	4	7701001	9916003	9905013	9923001	2017-02-14 19:43:43
1979364	1465032	1191	Aspirin	324	3706021	9916003	9905013	9923001	2017-02-14 19:46:43
1979365	1465032	4917	Nitroglycerin	0.4	3706021	9916001	9905013	9923001	2017-02-14 19:47:43
1979366	1465032	4917	Nitroglycerin	0.4	3706021	9916001	9905013	9923001	2017-02-14 19:54:43
1979367	1465032	4917	Nitroglycerin	1	3706001	9916003	9905013	9923001	2017-02-14 19:55:43	A1+2+30
1979368	1465032	125464	Normal saline	250	3706025	9916003	9905013	9923001	2017-02-14 20:02:00
1979693	1465274	1191	Aspirin	324	3706021	9916001	9905013	9923001	2017-02-11 18:40:00
1979694	1465274	4917	Nitroglycerin	0.4	3706021	9916001	9905013	9923001	2017-02-11 18:44:00
1979695	1465274	4917	Nitroglycerin	0.4	3706021	9916001	9905013	9923001	2017-02-11 18:50:00
1979696	1465274	4917	Nitroglycerin	1	3706001	9916001	9905013	9923001	2017-02-11 18:57:00	A4+2+3+
1979907	1465425	4917	Nitroglycerin	0.4	3706021	9916001	9905013	9923003	2017-02-14 15:00:00
1979908	1465425	7806	Oxygen	15	7701001	9916001	9905013	9923003	2017-02-14 15:00:00
1979909	1465425	1191	Aspirin	324	3706021	9916003	9905013	9923003	2017-02-14 15:00:25
1979910	1465425	125464	Normal saline	300	3706025	9916003	9905013	9923001	2017-02-14 15:07:00
1979911	1465425	4917	Nitroglycerin	0.4	3706021	9916001	9905013	9923001	2017-02-14 15:07:13
1979912	1465425	4917	Nitroglycerin	1	3706001	9916001	9905013	9923001	2017-02-14 15:08:00	N102+3+
1979913	1465425	7052	Morphine	4	3706021	9916001	9905013	9923001	2017-02-14 15:15:00
1992252	1468293	1191	Aspirin	324	3706021	9916003	7701003	9923001	2017-02-15 10:40:00
1992253	1468293	4917	Nitroglycerin	0.4	3706021	9916001	7701003	9923001	2017-02-15 10:42:00	A2+
1992251	1468293	26225	Ondansetron	4	3706021	9916003	7701003	9923001	2017-02-15 10:42:00
2025077	1469027	1191	Aspirin	324	3706021	9916003	9905013	9923001	2017-02-22 01:44:00
2025078	1469027	4917	Nitroglycerin	0.4	3706021	9916003	9905013	9923001	2017-02-22 01:48:00	A40
2035833	1490821	7806	Oxygen	3	3706011	9916001	9905013	9923001	2017-01-10 06:34:00
2035835	1490821	1191	Aspirin	324	3706021	9916003	9905013	9923001	2017-01-10 06:43:44
2035836	1490821	4917	Nitroglycerin	0.4	3706021	9916003	9905013	9923001	2017-01-10 06:48:01	A50
2036263	1491166	1191	Aspirin	324	3706021	9916003	9905013	9923001	2017-02-02 02:49:55
2036262	1491166	313002	Sodium Chloride 0.154 MEQ/ML Injectable Solution	10	3706029	9916003	9905013	9923001	2017-02-02 02:57:49
2036264	1491166	4917	Nitroglycerin	0.4	3706021	9916003	9905013	9923001	2017-02-02 02:59:39	A80
2045098	1493303	7052	Morphine	3	3706021	9916001	9905007	9923001	2017-02-25 13:20:00
2045097	1493303	1191	Aspirin	324	3706021	9916003	9905007	9923001	2017-02-25 13:20:00
2045096	1493303	4917	Nitroglycerin	0.4	3706021	9916003	9905007	9923001	2017-02-25 13:20:00	A10
2045551	1493696	1191	Aspirin	325	3706021	9916001	9905007	9923001	2017-02-21 14:34:14
2045552	1493696	4917	Nitroglycerin	0.4	3706021	9916001	9905007	9923001	2017-02-21 14:39:14	A5+
2045553	1493696	7806	Oxygen	2	7701003	9916001	9905007	9923001	2017-02-21 14:41:14
2047018	1494999	1191	Aspirin	325	3706021	9916003	9905007	9923001	2017-02-21 06:54:00
2047019	1494999	4917	Nitroglycerin	0.4	3706021	9916003	9905007	9923001	2017-02-21 06:55:00	A10
2047017	1494999	7806	Oxygen	15	7701003	9916003	9905007	9923001	2017-02-21 06:56:00
2047020	1494999	7052	Morphine	3	3706021	9916003	9905007	9923001	2017-02-21 07:02:00
2052124	1496838	7806	Oxygen	10	7701003	9916001	9905019	9923003	2017-02-18 12:40:00
2052125	1496838	1191	Aspirin	324	3706021	9916001	9905001	9923001	2017-02-18 13:01:00
2052126	1496838	4917	Nitroglycerin	0.4	3706021	9916001	9905001	9923001	2017-02-18 13:02:00	A1+
2055169	1498706	4917	Nitroglycerin	0.4	3706021	9916003	9905007	9923001	2017-02-22 17:39:00
2055170	1498706	1191	Aspirin	324	3706021	9916003	9905007	9923001	2017-02-22 17:41:00
2055171	1498706	4917	Nitroglycerin	0.4	3706021	9916003	9905007	9923001	2017-02-22 17:46:00	N1020
2055168	1498706	125464	Normal saline	100	3706025	9916003	9905007	9923001	2017-02-22 17:46:00
2055873	1499220	1191	Aspirin	324	3706021	9916003	9905013	9923001	2017-02-24 08:20:00
2055874	1499220	7806	Oxygen	3	3706011	9916003	9905013	9923001	2017-02-24 08:20:00
2055875	1499220	4917	Nitroglycerin	0.4	3706021	9916001	9905013	9923001	2017-02-24 08:22:00	A2+
2056587	1499814	1191	Aspirin	243	3706021	9916003	7701003	9923001	2017-02-24 04:03:41
2056588	1499814	4917	Nitroglycerin	0.4	3706021	9916003	7701003	9923001	2017-02-24 04:08:29
2056586	1499814	4917	Nitroglycerin	0.4	3706021	9916001	7701003	9923001	2017-02-24 04:16:02
2056585	1499814	4917	Nitroglycerin	0.4	3706021	9916001	7701003	9923001	2017-02-24 04:22:34	A502+3+
2058494	1501458	1191	Aspirin	324	3706021	9916003	9905013	9923001	2017-02-24 12:06:00
2058495	1501458	4917	Nitroglycerin	0.4	3706021	9916001	9905013	9923001	2017-02-24 12:08:00
2058496	1501458	4917	Nitroglycerin	0.4	3706021	9916001	9905013	9923001	2017-02-24 12:15:00	A2+2+
2058761	1501683	4917	Nitroglycerin	0.4	3706021	9916003	9905013	9923001	2017-02-26 13:03:00
2058759	1501683	1191	Aspirin	325	3706021	9916003	9905013	9923001	2017-02-26 13:03:00	N10
2058760	1501683	7806	Oxygen	2	3706011	9916003	9905013	9923001	2017-02-26 13:03:00
2059672	1502457	7806	Oxygen	10	3706011	9916003	7701001	9923001	2017-02-26 04:50:00
2059674	1502457	4917	Nitroglycerin	0.4	3706021	9916001	7701001	9923001	2017-02-26 04:58:00
2059673	1502457	1191	Aspirin	324	3706021	9916003	7701001	9923001	2017-02-26 04:58:00
2059675	1502457	4917	Nitroglycerin	0.4	3706021	9916003	7701001	9923001	2017-02-26 05:04:00	N1020
7007063	1515518	7806	Oxygen	4	7701001	9916003	9905013	9923001	2017-03-01 11:05:00
7007064	1515518	1191	Aspirin	324	3706021	9916003	9905013	9923001	2017-03-01 11:18:00
7007065	1515518	4917	Nitroglycerin	0.4	3706015	9916003	9905013	9923001	2017-03-01 11:20:00	A20
2093156	1521998	7806	Oxygen	4	3706011	9916001	9905013	9923001	2017-03-02 22:26:00
2093155	1521998	1191	Aspirin	324	3706021	9916001	9905013	9923001	2017-03-02 22:29:00
2093157	1521998	4917	Nitroglycerin	0.4	3706021	9916001	9905013	9923001	2017-03-02 22:39:00	A8+
4100795	1537955	4917	Nitroglycerin	0.4	3706021	9916001	9905007	9923001	2017-02-18 22:45:00
4100794	1537955	1191	Aspirin	324	3706021	9916003	9905001	9923001	2017-02-18 23:02:22	N50
3753227	1538510	7806	Oxygen	4	3706009	9916001	9905005	9923001	2017-02-20 05:20:00
3753264	1538510	4917	Nitroglycerin	0.04	3706021	9916001	9905001	9923001	2017-02-20 05:22:00
3753240	1538510	1191	Aspirin	325	3706021	9916003	9905001	9923001	2017-02-20 05:23:00	N10
2126683	1540184	1191	Aspirin	243	3706021	9916003	9905001	9923001	2017-01-30 20:38:00
2126684	1540184	4917	Nitroglycerin	0.4	3706021	9916001	9905007	9923001	2017-01-30 20:42:00	A4+
2128252	1541202	7806	Oxygen	14	3706011	9916003	7701001	9923001	2017-03-02 17:37:00
2128253	1541202	1191	Aspirin	324	3706021	9916003	9905013	9923001	2017-03-02 17:39:00
2128254	1541202	4917	Nitroglycerin	0.4	3706021	9916001	9905013	9923001	2017-03-02 17:43:00	A4+
2128861	1541709	7806	Oxygen	4	3706011	9916001	7701001	9923003	2017-03-02 22:26:00
2128860	1541709	1191	Aspirin	324	3706021	9916001	7701001	9923003	2017-03-02 22:29:00
2128862	1541709	4917	Nitroglycerin	0.4	3706021	9916001	7701001	9923003	2017-03-02 22:39:00	A8+
2129307	1542085	1191	Aspirin	324	3706021	9916001	7701001	9923003	2017-03-03 11:36:00
2129308	1542085	4917	Nitroglycerin	0.4	3706021	9916003	7701001	9923001	2017-03-03 11:40:00	A40
2129309	1542085	7806	Oxygen	4	3706011	9916001	9905013	9923001	2017-03-03 11:46:00
2129719	1542445	1191	Aspirin	324	3706021	9916003	7701003	9923001	2017-03-03 11:39:29
2129720	1542445	4917	Nitroglycerin	0.4	3706021	9916003	7701003	9923001	2017-03-03 11:42:05	A30
2130662	1543254	7806	Oxygen	3	3706011	9916003	9905007	9923001	2017-03-03 19:25:21
2130663	1543254	1191	Aspirin	182	3706021	9916003	9905007	9923001	2017-03-03 19:27:58
2130664	1543254	4917	Nitroglycerin	0.4	3706021	9916001	9905007	9923001	2017-03-03 19:28:46
2130665	1543254	4917	Nitroglycerin	0.4	3706021	9916001	9905007	9923001	2017-03-03 19:33:21
2130666	1543254	4917	Nitroglycerin	0.4	3706021	9916001	9905007	9923001	2017-03-03 19:37:43	A1+2+3+
2141917	1551811	4917	Nitroglycerin	0.4	3706021	9916003	7701003	9923001	2017-01-16 20:16:00
2141918	1551811	1191	Aspirin	324	3706021	9916003	7701003	9923001	2017-01-16 20:18:00
2141919	1551811	7806	Oxygen	4	3706011	9916001	7701003	9923001	2017-01-16 20:20:00
2141920	1551811	4917	Nitroglycerin	0.4	3706021	9916003	7701003	9923001	2017-01-16 20:21:00
2141921	1551811	4917	Nitroglycerin	0.4	3706021	9916003	7701003	9923001	2017-01-16 20:27:00
2141922	1551811	4917	Nitroglycerin	0.4	3706021	9916003	7701003	9923001	2017-01-16 20:33:00
2141923	1551811	4917	Nitroglycerin	0.4	3706021	9916003	7701003	9923001	2017-01-16 20:38:00	N1020304050
5829961	1556414	1191	Aspirin	324	3706021	9916003	7701003	9923001	2017-01-07 13:14:09
5837337	1556414	125464	Normal saline	250	3706029	9916003	7701003	9923001	2017-01-07 13:24:00
5822522	1556414	7806	Oxygen	4	3706011	9916003	7701003	9923001	2017-01-07 13:25:00
5844743	1556414	4917	Nitroglycerin	0.4	3706021	9916003	7701003	9923001	2017-01-07 13:28:00	A90
2151956	1560832	7806	Oxygen	15	3706011	9916003	7701001	9923003	2017-01-23 10:52:00
2151957	1560832	1191	Aspirin	324	3706021	9916001	9905007	9923001	2017-01-23 11:04:00
2151958	1560832	4917	Nitroglycerin	0.4	3706021	9916001	9905007	9923001	2017-01-23 11:05:00
2151959	1560832	4917	Nitroglycerin	0.4	3706021	9916001	9905007	9923001	2017-01-23 11:10:00	A1+2+
2153229	1561598	7806	Oxygen	2	7701003	9916001	9905011	9923001	2017-02-28 04:40:00
2153230	1561598	125464	Normal saline	250	3706027	9916003	9905011	9923001	2017-02-28 04:45:00
2153231	1561598	1191	Aspirin	324	3706021	9916003	9905011	9923001	2017-02-28 04:45:00
2153232	1561598	4917	Nitroglycerin	0.4	3706021	9916001	9905011	9923001	2017-02-28 04:48:00	A3+
2161928	1568610	1191	Aspirin	324	3706021	9916003	7701003	9923001	2017-01-18 20:12:39
2161927	1568610	7806	Oxygen	4	3706011	9916003	7701003	9923001	2017-01-18 20:14:39
2161929	1568610	125464	Normal saline	250	3706025	9916001	7701003	9923001	2017-01-18 20:16:39
2161930	1568610	4917	Nitroglycerin	0.4	3706021	9916001	7701003	9923001	2017-01-18 20:24:39
2161931	1568610	4917	Nitroglycerin	0.4	3706021	9916001	7701003	9923001	2017-01-18 20:29:39	A8+2+
2169493	1575629	1191	Aspirin	324	3706021	9916001	7701001	9923003	2017-01-31 21:38:00
2169492	1575629	7806	Oxygen	2	3706011	9916003	9905007	9923001	2017-01-31 21:59:00
2169494	1575629	4917	Nitroglycerin	0.4	3706021	9916003	9905007	9923001	2017-01-31 22:09:00	A90
2169495	1575629	26225	Ondansetron	8	3706021	9916003	9905007	9923001	2017-01-31 22:11:00
2169566	1575678	7806	Oxygen	2	3706011	9916001	7701001	9923001	2017-01-27 04:12:00
2169565	1575678	1191	Aspirin	324	3706021	9916003	9905007	9923001	2017-01-27 04:16:00
2169567	1575678	4917	Nitroglycerin	0.4	3706021	9916003	9905007	9923001	2017-01-27 04:25:00	A70
2169884	1575913	1191	Aspirin	324	3706021	9916003	7701001	9923003	2017-01-26 10:39:00
2169883	1575913	7806	Oxygen	4	3706011	9916003	7701001	9923001	2017-01-26 10:48:00
2169885	1575913	4917	Nitroglycerin	0.4	3706021	9916003	7701001	9923001	2017-01-26 10:49:00
2169886	1575913	4917	Nitroglycerin	0.4	3706021	9916003	9905007	9923001	2017-01-26 10:53:00	A8020
2170092	1576071	1191	Aspirin	324	3706021	9916003	9905007	9923001	2017-01-24 15:00:00
2170093	1576071	4917	Nitroglycerin	0.4	3706021	9916001	9905007	9923001	2017-01-24 15:06:00
2170094	1576071	7806	Oxygen	3	3706011	9916001	9905007	9923001	2017-01-24 15:10:00
2170095	1576071	4917	Nitroglycerin	0.4	3706021	9916001	9905007	9923001	2017-01-24 15:13:00	A6+2+
2170419	1576336	1191	Aspirin	324	3706021	9916001	9905007	9923001	2017-01-27 10:35:00
2170418	1576336	7806	Oxygen	2	3706011	9916001	9905007	9923001	2017-01-27 10:37:00
2170420	1576336	4917	Nitroglycerin	0.4	3706021	9916003	9905007	9923001	2017-01-27 10:47:00
2170421	1576336	4917	Nitroglycerin	4	3706021	9916003	9905007	9923001	2017-01-27 10:53:00	A8020
2170422	1576336	7052	Morphine	4	3706021	9916001	9905007	9923001	2017-01-27 10:57:00
2172005	1577559	1191	Aspirin	324	3706021	9916003	7701001	9923001	2017-01-24 11:38:00
2172006	1577559	7806	Oxygen	2	3706011	9916003	9905007	9923001	2017-01-24 11:47:00
2172004	1577559	4917	Nitroglycerin	0.4	3706021	9916001	7701001	9923001	2017-01-24 12:01:00	A9+
2274161	1580968	7806	Oxygen	2	3706011	9916003	9905013	9923001	2017-03-06 08:00:06
2274125	1580968	1191	Aspirin	324	3706021	9916003	7701003	9923001	2017-03-06 08:07:23
2274143	1580968	4917	Nitroglycerin	1.2	3706021	9916001	7701003	9923001	2017-03-06 08:08:03	A1+
2190102	1592941	1191	Aspirin	324	3706021	9916001	9905007	9923001	2017-02-05 22:45:00
2190103	1592941	7806	Oxygen	3	3706011	9916001	9905007	9923001	2017-02-05 22:46:00
2190104	1592941	4917	Nitroglycerin	0.4	3706021	9916001	9905007	9923001	2017-02-05 22:55:00	A8+
2190328	1593204	1191	Aspirin	162	3706021	9916003	7701001	9923003	2017-02-02 03:25:00
2190329	1593204	4917	Nitroglycerin	0.4	3706021	9916003	7701001	9923003	2017-02-02 03:26:00	A10
2190382	1593270	4917	Nitroglycerin	0.4	3706021	9916001	9905007	9923001	2017-02-02 15:48:00
2190383	1593270	1191	Aspirin	324	3706021	9916001	9905007	9923001	2017-02-02 15:56:00
2190384	1593270	7806	Oxygen	2	3706011	9916001	9905007	9923001	2017-02-02 15:56:00
2190385	1593270	4917	Nitroglycerin	0.4	3706021	9916001	9905007	9923001	2017-02-02 16:03:00	N4+2+
2194904	1596349	1191	Aspirin	324	3706021	9916003	7701001	9923001	2017-03-07 08:57:00
2194906	1596349	4917	Nitroglycerin	0.4	3706021	9916001	7701001	9923001	2017-03-07 09:01:00
2194905	1596349	4917	Nitroglycerin	0.4	3706021	9916001	7701001	9923001	2017-03-07 09:07:00	A4+2+
2194907	1596349	7806	Oxygen	15	3706011	9916001	7701001	9923001	2017-03-07 09:45:00
2200855	1600570	7806	Oxygen	4	3706011	9916003	9905013	9923001	2017-02-01 16:23:33
2200859	1600570	1191	Aspirin	324	3706021	9916001	9905013	9923001	2017-02-01 16:25:20
2200861	1600570	4917	Nitroglycerin	0.4	3706021	9916001	9905013	9923001	2017-02-01 16:25:51
2200860	1600570	4917	Nitroglycerin	0.4	3706021	9916001	9905013	9923001	2017-02-01 16:30:10
2200862	1600570	4917	Nitroglycerin	0.4	3706021	9916001	9905013	9923001	2017-02-01 16:45:59	A1+2+3+
2205291	1605575	7806	Oxygen	4	3706011	9916003	7701003	9923001	2017-02-12 13:43:05
2205292	1605575	1191	Aspirin	324	3706021	9916003	7701003	9923001	2017-02-12 13:43:28
2205293	1605575	4917	Nitroglycerin	0.4	3706021	9916003	7701003	9923001	2017-02-12 13:51:45
2205294	1605575	4917	Nitroglycerin	0.4	3706021	9916003	7701003	9923001	2017-02-12 13:56:31
2205295	1605575	125464	Normal saline	500	3706025	9916003	7701003	9923001	2017-02-12 14:01:33
2205296	1605575	4917	Nitroglycerin	0.4	3706021	9916003	7701003	9923001	2017-02-12 14:02:48	A702030
2208145	1606857	1191	Aspirin	325	3706021	9916001	9905007	9923001	2017-02-08 23:12:00
2208146	1606857	4917	Nitroglycerin	9.4	3706021	9916003	9905007	9923001	2017-02-08 23:13:00
2208147	1606857	7806	Oxygen	4	3706011	9916003	9905007	9923001	2017-02-08 23:13:00
2208148	1606857	4917	Nitroglycerin	0.4	3706021	9916001	9905007	9923001	2017-02-08 23:30:00
2208149	1606857	7052	Morphine	5	3706021	9916003	9905007	9923001	2017-02-08 23:35:00
2208150	1606857	4917	Nitroglycerin	0.4	3706021	9916001	9905007	9923001	2017-02-08 23:40:00
2208151	1606857	7052	Morphine	5	3706021	9916001	9905007	9923001	2017-02-08 23:55:00
2208152	1606857	7052	Morphine	5	3706021	9916001	9905007	9923001	2017-02-08 23:56:00
2208153	1606857	4917	Nitroglycerin	0.4	3706021	9916001	9905007	9923001	2017-02-09 00:07:00	A102+3+4+
2208154	1606857	7052	Morphine	5	3706021	9916001	9905007	9923001	2017-02-09 00:15:00
2216220	1611157	1191	Aspirin	324	3706021	9916003	9905007	9923001	2017-02-11 02:55:00
2216221	1611157	4917	Nitroglycerin	0.4	3706021	9916003	9905007	9923001	2017-02-11 03:05:00	A80
2216005	1611271	1191	Aspirin	324	3706021	9916003	9905007	9923003	2017-02-10 11:44:00
2216002	1611271	4337	Fentanyl	50	3706015	9916001	9905007	9923001	2017-02-10 11:55:00
2216006	1611271	7806	Oxygen	3	3706011	9916001	9905007	9923001	2017-02-10 11:59:00
2216001	1611271	4917	Nitroglycerin	0.4	3706021	9916001	9905007	9923001	2017-02-10 12:05:00
2216007	1611271	26225	Ondansetron	4	3706021	9916001	9905007	9923001	2017-02-10 12:06:00
2216003	1611271	4337	Fentanyl	50	3706015	9916001	9905007	9923001	2017-02-10 12:12:00
2216004	1611271	4917	Nitroglycerin	0.4	3706021	9916001	9905007	9923001	2017-02-10 12:12:00	A9+2+
2215544	1611469	7806	Oxygen	8	3706011	9916001	9905007	9923001	2017-02-09 21:19:00
2215545	1611469	435	Albuterol	2.5	3706021	9916001	9905007	9923001	2017-02-09 21:19:00
2215546	1611469	1191	Aspirin	324	3706021	9916001	9905007	9923001	2017-02-09 21:23:00
2215547	1611469	4917	Nitroglycerin	0.4	3706021	9916001	9905007	9923001	2017-02-09 21:29:00
2215548	1611469	3264	Dexamethasone	10	3706021	9916001	9905007	9923001	2017-02-09 21:34:00
2215550	1611469	214199	Albuterol / Ipratropium	2.5	3706021	9916001	9905007	9923001	2017-02-09 21:35:00
2215549	1611469	4917	Nitroglycerin	0.4	3706021	9916001	9905007	9923001	2017-02-09 21:35:00	A6+2+
2216492	1612008	1191	Aspirin	324	3706021	9916001	7701003	9923001	2017-03-01 13:16:00
2216493	1612008	4917	Nitroglycerin	0.4	3706021	9916001	7701003	9923001	2017-03-01 13:20:00	A4+
2217551	1612697	1191	Aspirin	324	3706021	9916001	7701003	9923001	2017-03-08 04:06:32
2217550	1612697	4917	Nitroglycerin	0.4	3706021	9916001	7701003	9923001	2017-03-08 04:16:53	A8+
2236376	1619872	1191	Aspirin	324	7701003	9916003	9905013	9923001	2017-03-08 11:27:33
2236377	1619872	4917	Nitroglycerin	0.4	7701003	9916003	9905013	9923001	2017-03-08 11:27:34
2236378	1619872	4917	Nitroglycerin	0.4	7701003	9916003	9905013	9923001	2017-03-08 11:33:41	A1020
2238498	1620988	1191	Aspirin	324	3706021	9916003	9905019	9923001	2017-03-08 02:31:20
2238497	1620988	313002	Sodium Chloride 0.154 MEQ/ML Injectable Solution	250	3706029	9916003	9905019	9923001	2017-03-08 02:45:00
2238499	1620988	4917	Nitroglycerin	0.4	3706021	9916001	9905019	9923001	2017-03-08 02:47:21
2238502	1620988	26225	Ondansetron	4	3706021	9916001	9905019	9923001	2017-03-08 02:48:00
2238500	1620988	4917	Nitroglycerin	400	3706015	9916001	9905019	9923001	2017-03-08 03:07:25
2238501	1620988	4917	Nitroglycerin	400	3706015	9916001	9905019	9923001	2017-03-08 03:15:52	A9+2+3+
2250460	1630045	7806	Oxygen	4	3706011	9916001	9905013	9923001	2017-02-27 01:01:04
2250461	1630045	1191	Aspirin	324	3706021	9916003	7701003	9923001	2017-02-27 01:08:04
2250463	1630045	4917	Nitroglycerin	0.4	3706021	9916001	9905013	9923001	2017-02-27 01:10:20	A3+
2250464	1630045	26225	Ondansetron	4	3706021	9916001	7701003	9923001	2017-02-27 01:15:33
2250462	1630045	7052	Morphine	2	3706021	9916001	7701003	9923001	2017-02-27 01:22:52
2250474	1630055	1191	Aspirin	320	3706021	9916001	9905013	9923001	2017-03-02 10:12:38
2250475	1630055	4917	Nitroglycerin	0.4	3706021	9916001	9905013	9923001	2017-03-02 10:13:45	A2+
2252500	1631771	7806	Oxygen	2	3706011	9916003	9905013	9923001	2017-03-04 16:07:10
2252501	1631771	1191	Aspirin	324	3706021	9916003	9905013	9923001	2017-03-04 16:09:04
2252502	1631771	4917	Nitroglycerin	0.4	3706021	9916001	9905013	9923001	2017-03-04 16:12:41	A4+
2252503	1631771	26225	Ondansetron	4	3706021	9916001	9905013	9923001	2017-03-04 16:13:34
2259082	1636525	7806	Oxygen	2	3706011	9916001	9905013	7701003	2017-03-10 14:50:00
2259081	1636525	1191	Aspirin	324	3706021	9916003	9905013	9923001	2017-03-10 14:50:00
2259083	1636525	4917	Nitroglycerin	0.4	3706021	9916003	9905013	7701003	2017-03-10 15:05:00	A90
2270192	1645514	1191	Aspirin	324	3706021	9916001	9905007	9923001	2017-02-23 03:20:00
2270193	1645514	4917	Nitroglycerin	0.4	3706021	9916001	9905007	9923001	2017-02-23 03:28:00	A7+
2270194	1645514	26225	Ondansetron	8	3706021	9916001	9905007	9923001	2017-02-23 03:35:00
2286469	1652505	1191	Aspirin	324	3706021	9916003	7701001	9923001	2017-03-12 21:06:00
2286116	1652505	4917	Nitroglycerin	0.4	3706021	9916001	7701001	9923001	2017-03-12 21:09:00
2286470	1652505	4917	Nitroglycerin	0.4	3706021	9916001	7701001	9923001	2017-03-12 21:18:00	A3+2+
2286666	1652505	7806	Oxygen	4	3706011	9916003	9905013	9923001	2017-03-12 21:18:00
2287342	1653633	7806	Oxygen	2	3706011	9916003	7701001	9923001	2017-03-13 19:34:00
2287296	1653633	1191	Aspirin	324	3706021	9916003	9905013	9923001	2017-03-13 19:46:00
2287360	1653633	4917	Nitroglycerin	0.4	3706021	9916003	9905013	9923001	2017-03-13 19:52:00
2287317	1653633	4917	Nitroglycerin	0.4	3706021	9916003	9905013	9923001	2017-03-13 19:59:00	A6020
2289120	1655557	1191	Aspirin	324	3706021	9916003	9905007	9923001	2017-03-14 20:50:00
2289167	1655557	4917	Nitroglycerin	0.4	3706021	9916001	9905007	9923001	2017-03-14 20:56:00
2289143	1655557	4917	Nitroglycerin	0.4	3706021	9916001	9905007	9923001	2017-03-14 21:00:00	A6+2+
2308485	1665906	1191	Aspirin	324	3706021	9916001	9905007	9923001	2017-03-07 16:15:00
2308486	1665906	125464	Normal saline	150	3706025	9916001	9905007	9923001	2017-03-07 16:25:58
2308487	1665906	4917	Nitroglycerin	0.4	3706021	9916001	9905007	9923001	2017-03-07 16:26:33	A8+
2311242	1667557	7806	Oxygen	3	3706011	9916001	9905007	9923001	2017-02-27 08:22:00
2312486	1667557	1191	Aspirin	324	3706021	9916003	7701001	9923001	2017-02-27 08:25:00
2311856	1667557	4917	Nitroglycerin	0.4	3706021	9916003	7701001	9923001	2017-02-27 08:29:00	A40
2311243	1667557	26225	Ondansetron	8	3706021	9916001	9905007	9923001	2017-02-27 08:31:00
2314022	1668513	1191	Aspirin	324	3706021	9916003	9905007	9923001	2017-02-26 13:18:00
2314279	1668513	4917	Nitroglycerin	0.4	3706021	9916001	9905007	9923001	2017-02-26 13:22:00
2314106	1668513	703	Amiodarone	150	3706021	9916001	9905007	9923001	2017-02-26 13:25:00
2314192	1668513	4917	Nitroglycerin	0.4	3706021	9916001	9905007	9923001	2017-02-26 13:36:00
2314023	1668513	26225	Ondansetron	4	3706021	9916001	9905007	9923001	2017-02-26 13:40:00
2314193	1668513	7806	Oxygen	2	3706011	9916001	9905007	9923001	2017-02-26 14:05:00
2314105	1668513	4917	Nitroglycerin	0.4	3706021	9916001	9905007	9923001	2017-02-26 14:10:00	A4+2+3+
2312154	1669043	7806	Oxygen	4	3706011	9916003	9905007	9923001	2017-02-26 22:16:00
2310931	1669043	1191	Aspirin	324	3706021	9916001	9905007	9923001	2017-02-26 22:36:00
2311550	1669043	4917	Nitroglycerin	0.4	3706021	9916001	9905007	9923001	2017-02-26 22:37:00	A1+
2312362	1669989	1191	Aspirin	324	3706021	9916003	9905007	9923001	2017-02-26 10:41:00
2311732	1669989	7806	Oxygen	2	3706011	9916003	9905007	9923001	2017-02-26 10:44:00
2311128	1669989	4917	Nitroglycerin	0.4	3706021	9916001	9905007	9923001	2017-02-26 10:47:00	A6+
2341095	1689245	26225	Ondansetron	8	3706021	9916001	9905007	9923001	2017-03-08 16:55:00
2342325	1689245	1191	Aspirin	324	3706021	9916003	7701001	9923001	2017-03-08 17:00:00
2341720	1689245	4917	Nitroglycerin	0.4	3706021	9916001	9905007	9923001	2017-03-08 17:08:00	A7+
2344754	1690487	7806	Oxygen	2	3706009	9916003	9905007	9923001	2017-03-13 16:50:16
2344755	1690487	1191	Aspirin	324	3706021	9916003	9905007	9923001	2017-03-13 16:52:00
2344756	1690487	4917	Nitroglycerin	0.4	3706021	9916003	9905007	9923001	2017-03-13 16:56:43
2344757	1690487	4917	Nitroglycerin	0.4	3706021	9916001	9905007	9923001	2017-03-13 17:00:31	A502+
2387133	1693616	1191	Aspirin	324	3706021	9916003	9905013	9923001	2017-03-17 19:36:00
2386576	1693616	4917	Nitroglycerin	0.4	3706021	9916003	9905013	9923001	2017-03-17 19:40:00
2386383	1693616	4917	Nitroglycerin	0.4	3706021	9916003	9905013	9923001	2017-03-17 19:45:00
2386765	1693616	4917	Nitroglycerin	0.4	3706021	9916003	9905013	9923001	2017-03-17 19:50:00	A402030
2353752	1697602	1191	Aspirin	324	3706021	9916003	9905007	9923001	2017-03-16 13:31:00
2353753	1697602	7806	Oxygen	3	3706011	9916001	9905007	9923001	2017-03-16 13:36:00
2353758	1697602	26225	Ondansetron	4	3706021	9916001	9905007	9923001	2017-03-16 13:39:00
2353754	1697602	4917	Nitroglycerin	0.4	3706021	9916003	9905007	9923001	2017-03-16 13:42:00
2353755	1697602	4337	Fentanyl	50	3706015	9916003	9905007	9923001	2017-03-16 13:42:00
2353757	1697602	4917	Nitroglycerin	0.4	3706021	9916001	9905007	9923001	2017-03-16 13:54:00	A802+
2353756	1697602	4337	Fentanyl	50	3706015	9916001	9905007	9923001	2017-03-16 13:55:00
2361218	1703078	1191	Aspirin	324	3706021	9916003	9905013	9923001	2017-03-19 11:17:00
2361231	1703078	4917	Nitroglycerin	0.4	3706021	9916003	9905013	9923001	2017-03-19 11:25:00
2361213	1703078	4337	Fentanyl	50	3706015	9916001	9905013	9923001	2017-03-19 11:34:46
2361219	1703078	4917	Nitroglycerin	0.4	3706021	9916001	9905013	9923001	2017-03-19 11:38:50	A702+
21235049	1710375	1191	Aspirin	324	3706021	9916003	7701003	9923001	2017-03-13 03:58:00
21235053	1710375	7806	Oxygen	4	3706011	9916001	7701003	9923001	2017-03-13 04:02:00
21235050	1710375	4917	Nitroglycerin	0.4	3706021	9916003	7701003	9923001	2017-03-13 04:04:00
21235052	1710375	4917	Nitroglycerin	0.4	3706021	9916003	7701003	9923001	2017-03-13 04:09:00
21235054	1710375	26225	Ondansetron	4	3706021	9916003	7701003	9923001	2017-03-13 04:12:00
21235051	1710375	4917	Nitroglycerin	0.4	3706021	9916001	7701003	9923001	2017-03-13 04:14:00	A60203+
2373134	1711917	7806	Oxygen	15	3706011	9916001	7701001	9923003	2017-03-17 08:27:00
2373135	1711917	7806	Oxygen	15	3706011	9916001	7701001	9923003	2017-03-17 08:27:00
2373136	1711917	1191	Aspirin	324	3706021	9916003	7701001	9923001	2017-03-17 08:30:00
2373137	1711917	4917	Nitroglycerin	0.4	3706021	9916001	7701001	9923001	2017-03-17 08:36:00	A6+
2378189	1716297	7806	Oxygen	3	3706011	9916003	9905013	9923001	2017-03-17 05:08:00
2378186	1716297	1191	Aspirin	324	3706021	9916003	9905013	9923001	2017-03-17 05:22:00
2378187	1716297	4917	Nitroglycerin	0.4	3706021	9916001	9905013	9923001	2017-03-17 05:24:00
2378188	1716297	4917	Nitroglycerin	0.4	3706021	9916003	9905013	9923001	2017-03-17 05:29:00	A2+20
2382298	1719845	7806	Oxygen	2	3706011	9916001	9905013	9923001	2017-03-15 12:17:00
2382299	1719845	1191	Aspirin	324	3706021	9916001	9905013	9923001	2017-03-15 12:18:00
2382300	1719845	4917	Nitroglycerin	0.4	3706021	9916001	9905013	9923001	2017-03-15 12:22:00	A4+
2383231	1720653	7806	Oxygen	3	3706011	9916003	9905013	9923001	2017-03-21 01:58:00
2383229	1720653	1191	Aspirin	324	3706021	9916003	9905013	9923001	2017-03-21 02:11:00
2383230	1720653	4917	Nitroglycerin	0.4	3706021	9916001	9905013	9923001	2017-03-21 02:13:00
2383232	1720653	4917	Nitroglycerin	0.4	3706021	9916003	9905013	9923001	2017-03-21 02:22:00
2383233	1720653	4917	Nitroglycerin	0.4	3706021	9916003	9905013	9923001	2017-03-21 02:26:00	A2+2030
2385698	1722810	1191	Aspirin	324	3706021	9916003	9905013	9923001	2017-03-15 23:45:23
2385699	1722810	4917	Nitroglycerin	0.4	3706021	9916001	9905013	9923001	2017-03-15 23:53:22
2385697	1722810	7806	Oxygen	6	3706011	9916003	9905013	9923001	2017-03-15 23:53:46
2385700	1722810	4917	Nitroglycerin	0.4	3706021	9916001	9905013	9923001	2017-03-15 23:56:01	A7+2+
2386416	1723506	4917	Nitroglycerin	0.4	3706021	9916001	9905013	9923003	2017-03-20 16:50:51
2387178	1723506	4917	Nitroglycerin	0.4	3706021	9916001	9905013	9923003	2017-03-20 16:51:34
2386799	1723506	1191	Aspirin	324	3706021	9916003	9905013	9923003	2017-03-20 16:52:24
2386417	1723506	7806	Oxygen	4	7701001	9916001	9905013	9923003	2017-03-20 16:53:01
2386798	1723506	4917	Nitroglycerin	1	3706003	9916001	9905013	9923001	2017-03-20 17:18:27	N102+
2452754	1777563	1191	Aspirin	648	3706021	9916003	9905021	9923003	2017-03-18 20:58:35
2452661	1777563	4917	Nitroglycerin	0.4	3706021	9916001	9905007	9923001	2017-03-18 21:16:03
2452807	1777563	4917	Nitroglycerin	0.4	3706021	9916003	9905007	9923001	2017-03-18 21:23:14	A9+20
2454999	1778886	7806	Oxygen	4	3706011	9916003	7701001	9923001	2017-03-25 02:32:00
2455000	1778886	1191	Aspirin	324	3706021	9916003	7701001	9923001	2017-03-25 02:38:00
2455001	1778886	4917	Nitroglycerin	0.4	3706021	9916001	7701001	9923001	2017-03-25 02:43:00
2455002	1778886	4917	Nitroglycerin	0.4	3706021	9916001	9905013	9923001	2017-03-25 02:48:00	A5+2+
2457165	1780760	1191	Aspirin	243	3706021	9916003	9905013	9923001	2017-03-21 21:32:50
2457166	1780760	4917	Nitroglycerin	0.4	3706021	9916001	9905013	9923001	2017-03-21 21:48:45	A9+
4714839	1783799	1191	Aspirin	324	3706021	9916003	7701003	9923001	2017-03-17 17:32:00
4714840	1783799	4917	Nitroglycerin	0.4	3706021	9916001	7701003	9923001	2017-03-17 17:54:00	A9+
4714838	1783799	6960	Midazolam	1	3706021	9916001	7701003	9923001	2017-03-17 17:56:00
2487928	1807420	7806	Oxygen	2	7701003	9916001	9905029	9923001	2017-03-26 01:03:00
2487929	1807420	1191	Aspirin	324	3706021	9916001	9905007	9923001	2017-03-26 01:06:00
2487930	1807420	4917	Nitroglycerin	0.4	3706021	9916001	9905007	9923001	2017-03-26 01:07:49
2487931	1807420	847630	Calcium Chloride 0.0014 MEQ/ML / K+ Chloride 0.004 MEQ/ML / NaCl 0.103 MEQ/ML / Sodium Lactate 0.028	350	3706025	9916001	9905007	9923001	2017-03-26 01:09:00
2487932	1807420	7052	Morphine	2	3706021	9916001	9905007	9923001	2017-03-26 01:15:00
2487933	1807420	26225	Ondansetron	4	3706021	9916001	9905007	9923001	2017-03-26 01:16:51
2487934	1807420	4917	Nitroglycerin	0.4	3706021	9916001	9905007	9923001	2017-03-26 01:19:00	A2+2+
3563054	1863563	7806	Oxygen	3	3706009	9916003	9905007	9923001	2017-01-18 08:23:00
3607978	1863563	1191	Aspirin	324	3706021	9916003	9905013	9923001	2017-01-18 08:26:00
3560994	1863563	4917	Nitroglycerin	400	3706015	9916003	9905013	9923001	2017-01-18 08:29:00	A30
3489272	1863563	7052	Morphine	5	3706021	9916003	9905013	9923001	2017-01-18 08:30:00
3607219	1863563	26225	Ondansetron	4	3706021	9916003	9905013	9923001	2017-01-18 08:31:00
3507376	1865464	1191	Aspirin	324	3706021	9916001	9905013	9923001	2017-01-31 02:44:00
3594574	1865464	7806	Oxygen	2	3706009	9916001	9905013	9923001	2017-01-31 02:48:00
3487717	1865464	4917	Nitroglycerin	0.4	3706021	9916003	9905013	9923001	2017-01-31 02:50:00
3596437	1865464	4917	Nitroglycerin	0.4	3706021	9916003	9905013	9923001	2017-01-31 02:56:00	A6020
2707214	1868367	7806	Oxygen	2	3706011	9916001	7701001	9923001	2017-01-27 07:22:00
2707213	1868367	125464	Normal saline	500	3706025	9916001	7701001	9923003	2017-01-27 07:30:00
2707215	1868367	4917	Nitroglycerin	0.4	3706021	9916001	7701001	9923003	2017-01-27 07:32:00
2707212	1868367	1191	Aspirin	162	3706021	9916003	7701001	9923001	2017-01-27 07:40:00	N40
3606799	1868414	1191	Aspirin	324	3706021	9916001	9905007	9923003	2017-02-24 13:19:00
3478624	1868414	4917	Nitroglycerin	0.4	3706021	9916001	9905013	9923003	2017-02-24 13:20:00
3554988	1868414	4917	Nitroglycerin	0.4	3706021	9916001	9905013	9923001	2017-02-24 13:30:00
3606501	1868414	4917	Nitroglycerin	0.4	3706021	9916001	9905013	9923001	2017-02-24 13:40:00
3565691	1868414	4917	Nitroglycerin	0.4	3706021	9916001	9905013	9923001	2017-02-24 13:45:00	A1+2+3+4+
3490186	1868769	7806	Oxygen	10	3706009	9916001	9905013	9923001	2017-02-24 19:18:00
3523286	1868769	1191	Aspirin	324	3706021	9916003	9905013	9923001	2017-02-24 19:20:00
3570226	1868769	7052	Morphine	5	3706021	9916001	9905013	9923001	2017-02-24 19:20:00
3474278	1868769	4917	Nitroglycerin	400	3706015	9916001	9905013	9923001	2017-02-24 19:20:00	A1+
3581748	1870079	4917	Nitroglycerin	400	3706015	9916001	9905013	9923001	2017-03-14 16:02:00
3495739	1870079	1191	Aspirin	324	3706021	9916001	9905013	9923001	2017-03-14 16:02:00	N1+
3465750	1870079	7806	Oxygen	4	3706009	9916001	9905013	9923001	2017-03-14 16:09:00
3537430	1870079	7052	Morphine	5	3706021	9916001	9905013	9923001	2017-03-14 16:13:00
3531351	1896052	7806	Oxygen	2	3706009	9916003	9905013	9923003	2017-02-24 12:25:00
3474439	1896052	1191	Aspirin	324	3706021	9916003	9905013	9923003	2017-02-24 12:28:00
3592257	1896052	4917	Nitroglycerin	0.4	3706021	9916003	9905013	9923003	2017-02-24 12:35:00
3543124	1896052	4917	Nitroglycerin	0.4	3706021	9916003	9905013	9923003	2017-02-24 12:39:00	A6020
3589505	1896052	7052	Morphine	3	3706021	9916003	9905013	9923001	2017-02-24 12:56:00
3466041	1896052	7052	Morphine	2	3706021	9916001	9905013	9923001	2017-02-24 13:01:00
3180059	1924760	1191	Aspirin	324	3706021	9916003	9905013	9923001	2017-03-30 12:29:00
3180060	1924760	26225	Ondansetron	4	3706021	9916001	9905013	9923001	2017-03-30 12:31:00
3180061	1924760	4917	Nitroglycerin	0.4	3706021	9916001	9905013	7701003	2017-03-30 12:32:00	A3+
2652172	1926414	1191	Aspirin	324	3706021	9916003	9905007	9923001	2017-03-27 11:05:00
2650145	1926414	7806	Oxygen	2	3706011	9916003	9905007	9923001	2017-03-27 11:05:00
2657487	1926414	4917	Nitroglycerin	0.4	3706021	9916001	9905007	9923001	2017-03-27 11:10:00	A5+
2649096	1926856	1191	Aspirin	324	3706021	9916003	9905007	9923001	2017-03-29 00:35:00
2630785	1926856	4917	Nitroglycerin	0.4	3706021	9916003	9905007	9923001	2017-03-29 00:47:00	A80
2642743	1926856	7806	Oxygen	4	3706011	9916003	9905007	9923001	2017-03-29 00:48:00
2640463	1928992	1191	Aspirin	324	3706021	9916001	9905011	9923001	2017-01-29 10:50:00
2645619	1928992	4917	Nitroglycerin	0.4	3706021	9916001	9905011	9923001	2017-01-29 11:00:00	A8+
2655609	1930631	1191	Aspirin	324	3706021	9916001	9905007	9923001	2017-03-09 14:29:45
2635380	1930631	4917	Nitroglycerin	0.4	3706021	9916001	9905007	9923001	2017-03-09 14:35:09	A6+
2633755	1931522	1191	Aspirin	162	3706021	9916003	9905005	7701003	2017-01-28 01:30:00
2642752	1931522	4917	Nitroglycerin	0.4	3706021	9916003	9905007	7701003	2017-01-28 01:49:00
2650581	1931522	4917	Nitroglycerin	0.4	3706021	9916003	9905007	7701003	2017-01-28 01:55:00	A9020
3028556	1960303	7806	Oxygen	6	3706009	9916001	9905011	9923003	2017-02-24 10:50:04
3028557	1960303	4917	Nitroglycerin	0.4	3706021	9916001	9905013	9923001	2017-02-24 11:03:11
3028555	1960303	1191	Aspirin	324	3706021	9916001	9905013	9923001	2017-02-24 11:05:56	N2+
3028558	1960303	4337	Fentanyl	50	3706015	9916001	9905013	9923001	2017-02-24 11:15:48
3028559	1960303	4337	Fentanyl	50	3706015	9916001	9905013	9923001	2017-02-24 11:25:27
3028659	1960500	125464	Normal saline	100	3706007	9916003	9905011	9923001	2017-01-11 11:12:00
3028660	1960500	1191	Aspirin	324	3706021	9916003	9905019	9923001	2017-01-11 11:15:00
3028661	1960500	7806	Oxygen	4	3706009	9916003	9905019	9923001	2017-01-11 11:20:00
3028662	1960500	4917	Nitroglycerin	0.4	3706021	9916001	9905011	9923001	2017-01-11 11:22:00
3028663	1960500	26225	Ondansetron	4	3706021	9916001	9905011	9923001	2017-01-11 11:27:00
3028664	1960500	4917	Nitroglycerin	0.4	3706021	9916001	9905019	9923001	2017-01-11 11:28:00
3028665	1960500	4337	Fentanyl	100	3706015	9916001	9905011	9923001	2017-01-11 11:30:00
3028666	1960500	4917	Nitroglycerin	0.4	3706021	9916001	9905019	9923001	2017-01-11 11:34:00
3028667	1960500	4917	Nitroglycerin	0.4	3706021	9916001	9905019	9923001	2017-01-11 11:45:00
3028668	1960500	4337	Fentanyl	100	3706015	9916001	9905019	9923001	2017-01-11 11:49:00
3028669	1960500	4917	Nitroglycerin	0.4	3706021	9916001	9905011	9923001	2017-01-11 12:05:00	A6+2+3+4+5+
2758453	1970193	1191	Aspirin	324	3706021	9916003	7701001	9923001	2017-03-09 09:49:51
2758452	1970193	4917	Nitroglycerin	0.4	3706021	9916001	7701001	9923001	2017-03-09 09:50:21
2758451	1970193	7806	Oxygen	12	3706035	9916001	7701001	9923001	2017-03-09 09:54:59
2758450	1970193	4917	Nitroglycerin	0.4	3706021	9916001	7701001	9923001	2017-03-09 09:56:14	A1+2+
2774965	1984645	1191	Aspirin	324	3706021	9916003	7701001	7701001	2017-02-19 12:31:59
2774964	1984645	4917	Nitroglycerin	0.4	3706021	9916001	7701001	7701001	2017-02-19 12:35:45
2774963	1984645	4917	Nitroglycerin	0.4	3706021	9916001	7701001	7701001	2017-02-19 12:40:59
2774962	1984645	4917	Nitroglycerin	0.4	3706021	9916003	7701001	7701001	2017-02-19 12:46:00	A4+2+30
2787327	1995464	1191	Aspirin	324	3706021	9916003	9905013	9923001	2017-03-29 04:11:27
2787329	1995464	4917	Nitroglycerin	0.4	3706021	9916001	9905013	9923001	2017-03-29 04:16:27
2787328	1995464	4917	Nitroglycerin	0.4	3706021	9916001	9905013	9923001	2017-03-29 04:22:27	A5+2+
2787440	1995560	4917	Nitroglycerin	0.4	3706021	9916003	9905013	9923001	2017-03-28 14:35:13
2787439	1995560	1191	Aspirin	324	3706021	9916003	9905013	9923001	2017-03-28 14:35:13	N10
2787719	1995808	1191	Aspirin	324	3706021	9916001	9905013	9923003	2017-03-25 02:15:34
2787720	1995808	7806	Oxygen	4	7701001	9916001	9905013	9923001	2017-03-25 02:36:21
2787721	1995808	4917	Nitroglycerin	0.4	3706021	9916001	9905013	9923001	2017-03-25 02:38:34
2787722	1995808	4917	Nitroglycerin	0.4	3706021	9916001	9905013	9923001	2017-03-25 02:43:34
2787723	1995808	4917	Nitroglycerin	1	3706021	9916001	9905013	9923001	2017-03-25 02:44:34	A9+2+3+
2787868	1995927	7806	Oxygen	4	7701001	9916003	9905013	9923001	2017-03-28 16:50:00
2787869	1995927	7052	Morphine	4	3706021	9916003	9905013	9923001	2017-03-28 16:58:00
2787870	1995927	1191	Aspirin	324	3706021	9916003	9905013	9923001	2017-03-28 17:00:00
2787871	1995927	4917	Nitroglycerin	0.4	3706021	9916003	9905013	9923001	2017-03-28 17:01:00
2787872	1995927	4917	Nitroglycerin	0.4	3706021	9916003	9905013	9923001	2017-03-28 17:05:00
2787873	1995927	4917	Nitroglycerin	1	3706021	9916003	9905013	9923001	2017-03-28 17:06:43	A102030
2816198	2013867	1191	Aspirin	324	3706021	9916003	9905007	9923001	2017-04-02 15:54:00
2816199	2013867	4917	Nitroglycerin	0.4	3706021	9916001	9905007	9923001	2017-04-02 16:01:00
2816200	2013867	7806	Oxygen	4	3706011	9916001	9905007	9923001	2017-04-02 16:05:00
2816201	2013867	4917	Nitroglycerin	0.4	3706021	9916001	9905007	9923001	2017-04-02 16:08:00	A6+2+
2818192	2015417	7806	Oxygen	4	3706011	9916001	9905007	9923001	2017-04-02 21:29:00
2818193	2015417	1191	Aspirin	324	3706021	9916003	9905007	9923001	2017-04-02 21:34:00
2818194	2015417	4917	Nitroglycerin	0.4	3706021	9916003	9905007	9923001	2017-04-02 21:45:00
2818195	2015417	4917	Nitroglycerin	0.4	3706021	9916001	9905007	9923001	2017-04-02 21:53:00	A802+
2818216	2015432	1191	Aspirin	324	3706021	9916001	9905007	9923001	2017-04-02 03:10:00
2818217	2015432	7806	Oxygen	12	3706011	9916001	9905007	9923001	2017-04-02 03:15:00
2818218	2015432	4917	Nitroglycerin	0.4	3706021	9916001	9905007	9923001	2017-04-02 03:20:00	A8+
3183060	2056417	1191	Aspirin	324	3706021	9916003	7701003	9923001	2017-03-29 08:25:00
3183061	2056417	4917	Nitroglycerin	0.4	3706021	9916001	7701003	9923001	2017-03-29 08:30:00
3183062	2056417	4917	Nitroglycerin	0.4	3706021	9916001	7701003	9923001	2017-03-29 08:56:00	A5+2+
2889577	2074177	1191	Aspirin	324	3706021	9916003	9905013	9923001	2017-04-01 06:00:00
2889579	2074177	4917	Nitroglycerin	0.4	3706021	9916001	9905013	9923001	2017-04-01 06:02:00
2889578	2074177	7806	Oxygen	2	3706011	9916003	9905013	9923001	2017-04-01 06:07:00
2889580	2074177	4917	Nitroglycerin	0.4	3706021	9916001	9905013	9923001	2017-04-01 06:11:00	A2+2+
2951195	2128833	7806	Oxygen	4	3706009	9916001	9905007	9923001	2017-04-06 12:40:00
2951196	2128833	1191	Aspirin	324	3706021	9916001	9905007	9923001	2017-04-06 12:41:00
2951197	2128833	4917	Nitroglycerin	0.4	3706021	9916001	9905007	9923001	2017-04-06 12:42:00	A1+
2970309	2145479	7806	Oxygen	2	3706011	9916001	9905009	9923001	2017-03-02 22:53:00
2970310	2145479	1191	Aspirin	324	3706021	9916003	9905013	9923001	2017-03-02 22:55:00
2970311	2145479	4917	Nitroglycerin	0.4	3706021	9916001	9905013	9923001	2017-03-02 22:56:00
2970312	2145479	7052	Morphine	2	3706021	9916001	9905013	9923001	2017-03-02 22:57:00
2970314	2145479	7052	Morphine	2	3706021	9916001	9905013	9923001	2017-03-02 23:00:00
2970313	2145479	4917	Nitroglycerin	0.4	3706021	9916001	9905013	9923001	2017-03-02 23:00:00
2970315	2145479	4917	Nitroglycerin	1	3706021	9916001	9905013	9923001	2017-03-02 23:01:00	A1+2+3+
2987822	2159361	1191	Aspirin	324	3706021	9916003	9905007	9923001	2017-04-06 03:43:00
2987823	2159361	4917	Nitroglycerin	0.4	3706021	9916003	9905007	9923001	2017-04-06 04:00:00	A90
2988509	2159881	7806	Oxygen	4	3706011	9916003	7701001	9923001	2017-04-05 11:57:00
2988508	2159881	1191	Aspirin	324	3706021	9916003	7701001	9923001	2017-04-05 11:58:00
2988510	2159881	4917	Nitroglycerin	0.4	3706021	9916003	9905007	9923001	2017-04-05 12:10:00	A80
2988826	2160135	1191	Aspirin	324	3706021	9916003	9905007	9923001	2017-04-05 14:57:00
2988827	2160135	7806	Oxygen	4	3706011	9916001	9905007	9923001	2017-04-05 14:57:00
2988828	2160135	4917	Nitroglycerin	0.4	3706021	9916001	9905007	9923001	2017-04-05 15:00:00	A3+
2988829	2160135	7052	Morphine	5	3706021	9916001	9905007	9923001	2017-04-05 15:15:00
2988830	2160135	7052	Morphine	5	3706021	9916001	9905007	9923001	2017-04-05 15:25:00
3030037	2195365	7806	Oxygen	4	3706011	9916003	9905013	9923001	2017-04-01 16:07:00
3030038	2195365	1191	Aspirin	324	3706021	9916003	9905013	9923001	2017-04-01 16:09:00
3030039	2195365	4917	Nitroglycerin	0.4	3706021	9916003	9905013	9923001	2017-04-01 16:18:00
3030040	2195365	26225	Ondansetron	4	3706021	9916003	9905013	9923001	2017-04-01 16:19:00
3030041	2195365	4917	Nitroglycerin	0.4	3706021	9916003	9905013	9923001	2017-04-01 16:23:00	A7020
3030307	2195600	1191	Aspirin	243	3706021	9916003	9905009	9923001	2017-04-01 06:59:00
3030308	2195600	7806	Oxygen	2	3706011	9916003	9905013	9923001	2017-04-01 07:10:00
3030309	2195600	4917	Nitroglycerin	0.4	3706021	9916003	9905013	9923001	2017-04-01 07:14:00	A90
3034043	2198752	4917	Nitroglycerin	0.4	3706021	9916003	7701003	9923001	2017-04-03 16:17:01
3034042	2198752	1191	Aspirin	324	3706021	9916003	7701003	9923001	2017-04-03 16:26:57
3034044	2198752	4917	Nitroglycerin	0.4	3706021	9916003	7701003	9923001	2017-04-03 16:29:48	N5020
3034473	2199126	1191	Aspirin	324	3706021	9916003	9905013	9923001	2017-04-04 03:32:00
3034474	2199126	4917	Nitroglycerin	0.4	3706021	9916003	9905013	9923001	2017-04-04 03:38:00
3034475	2199126	4917	Nitroglycerin	0.4	3706021	9916003	9905013	9923001	2017-04-04 03:47:00
3034476	2199126	4917	Nitroglycerin	0.4	3706021	9916003	9905013	9923001	2017-04-04 03:54:00	A602030
3034477	2199126	4337	Fentanyl	50	3706015	9916003	9905013	9923001	2017-04-04 03:59:00
3034478	2199126	4337	Fentanyl	50	3706015	9916003	9905013	9923001	2017-04-04 04:03:00
3034978	2199536	1191	Aspirin	324	3706021	9916001	9905013	9923001	2017-04-02 18:00:00
3034979	2199536	7806	Oxygen	3	3706011	9916001	9905013	9923001	2017-04-02 18:00:00
3034980	2199536	4917	Nitroglycerin	0.4	3706021	9916001	9905013	9923001	2017-04-02 18:07:00	A6+
3036430	2200789	7806	Oxygen	2	3706011	9916001	9905013	9923001	2017-04-04 10:54:00
3036431	2200789	1191	Aspirin	324	3706021	9916001	9905013	9923001	2017-04-04 11:00:00
3036429	2200789	66981	Zofran	4	3706021	9916001	9905013	9923001	2017-04-04 11:06:00
3036432	2200789	4917	Nitroglycerin	0.4	3706021	9916005	9905013	9923001	2017-04-04 11:18:00	A9-
3037818	2201993	1191	Aspirin	324	3706021	9916003	7701001	9923003	2017-04-05 17:08:00
3037819	2201993	4917	Nitroglycerin	0.4	3706021	9916001	7701001	9923001	2017-04-05 17:16:00
3037820	2201993	7806	Oxygen	4	3706011	9916001	9905013	9923001	2017-04-05 17:25:00
3037821	2201993	4917	Nitroglycerin	0.4	3706021	9916001	9905013	9923001	2017-04-05 17:26:00
3037822	2201993	4917	Nitroglycerin	0.4	3706021	9916001	9905013	9923001	2017-04-05 17:31:00	A7+2+3+
3041208	2204931	4917	Nitroglycerin	0.4	3706021	9916001	9905013	9923001	2017-04-07 10:42:00
3041206	2204931	7806	Oxygen	3	3706011	9916003	9905013	9923001	2017-04-07 10:42:00
3041209	2204931	4917	Nitroglycerin	0.4	3706021	9916001	9905013	9923001	2017-04-07 10:47:00
3041207	2204931	1191	Aspirin	324	3706021	9916001	9905013	9923001	2017-04-07 10:48:00	N3+
3042444	2206015	7806	Oxygen	3	3706011	9916003	9905013	9923001	2017-04-07 17:47:00
3042443	2206015	1191	Aspirin	324	3706021	9916003	9905013	9923001	2017-04-07 17:58:00
3042445	2206015	4917	Nitroglycerin	0.4	3706021	9916003	9905013	9923001	2017-04-07 17:59:00	A10
3052164	2214603	1191	Aspirin	324	3706021	9916001	7701001	9923001	2017-01-01 02:01:00
3052163	2214603	7806	Oxygen	15	3706011	9916001	7701001	9923001	2017-01-01 02:01:00
3052161	2214603	4917	Nitroglycerin	0.4	3706021	9916001	7701001	9923001	2017-01-01 02:02:00
3052160	2214603	7052	Morphine	2	3706021	9916001	7701001	9923001	2017-01-01 02:07:00
3052162	2214603	125464	Normal saline	10	3706025	9916001	7701001	9923001	2017-01-01 02:08:00
3052159	2214603	4917	Nitroglycerin	0.4	3706021	9916001	7701001	9923001	2017-01-01 02:13:00	A1+2+
3052158	2214603	7052	Morphine	2	3706021	9916001	7701001	9923001	2017-01-01 02:18:00
3068086	2228360	1191	Aspirin	324	3706021	9916003	7701001	9923001	2017-04-07 21:26:00
3068087	2228360	7806	Oxygen	3	3706011	9916001	9905007	9923001	2017-04-07 21:39:00
3068088	2228360	4917	Nitroglycerin	0.4	3706021	9916001	9905007	9923001	2017-04-07 21:44:00	A9+
3115635	2270666	1191	Aspirin	324	3706021	9916003	9905007	9923001	2017-04-01 15:28:00
3115636	2270666	4917	Nitroglycerin	0.4	3706021	9916001	9905007	9923001	2017-04-01 15:35:00
3115637	2270666	4917	Nitroglycerin	0.4	3706021	9916001	9905007	9923001	2017-04-01 15:40:00
3115638	2270666	4917	Nitroglycerin	0.4	3706021	9916001	9905007	9923001	2017-04-01 15:45:00
3115639	2270666	4917	Nitroglycerin	1	3706003	9916001	9905007	9923001	2017-04-01 15:55:00	A6+2+3+4+
3115634	2270666	26225	Ondansetron	4	3706021	9916001	9905007	9923001	2017-04-01 15:55:00
3117550	2272107	1191	Aspirin	324	3706021	9916003	7701001	9923001	2017-04-08 18:14:00
3117551	2272107	7806	Oxygen	2	3706011	9916001	7701001	9923001	2017-04-08 18:22:00
3117552	2272107	4917	Nitroglycerin	0.4	3706021	9916001	7701001	9923001	2017-04-08 18:22:00
3117553	2272107	4917	Nitroglycerin	0.4	3706021	9916001	7701001	9923001	2017-04-08 18:30:00	A7+2+
3120514	2274680	7806	Oxygen	4	3706011	9916001	9905013	9923001	2017-04-08 08:03:00
3120513	2274680	1191	Aspirin	243	3706021	9916001	7701001	9923001	2017-04-08 08:05:00
3120515	2274680	4917	Nitroglycerin	0.4	3706021	9916001	9905013	9923001	2017-04-08 08:08:00	A3+
7133760	2277598	7806	Oxygen	15	7701001	9916001	9905013	9923001	2017-04-10 14:35:00
7133762	2277598	125464	Normal saline	500	3706007	9916001	9905013	9923001	2017-04-10 14:36:00
7133761	2277598	7242	Naloxone	0.4	3706021	9916001	9905013	9923001	2017-04-10 14:36:00
7133763	2277598	1191	Aspirin	324	3706021	9916001	9905013	9923001	2017-04-10 14:45:00
7133764	2277598	4917	Nitroglycerin	1	3706001	9916001	9905013	9923001	2017-04-10 14:46:00	A1+
3133144	2284225	1191	Aspirin	324	3706021	9916003	9905007	9923001	2017-04-10 21:05:00
3133147	2284225	4917	Nitroglycerin	0.4	3706021	9916001	7701001	9923001	2017-04-10 21:08:00
3133145	2284225	7806	Oxygen	2	3706011	9916003	9905007	9923001	2017-04-10 21:18:00
3133146	2284225	4917	Nitroglycerin	0.4	3706021	9916001	9905007	9923001	2017-04-10 21:26:00	A3+2+
3170819	2316351	1191	Aspirin	324	3706021	9916003	9905013	9923001	2017-04-04 14:55:11
3170820	2316351	4917	Nitroglycerin	0.4	3706021	9916003	9905013	9923001	2017-04-04 14:55:26
3170821	2316351	4917	Nitroglycerin	0.4	3706021	9916003	9905013	9923001	2017-04-04 15:00:27
3170818	2316351	4917	Nitroglycerin	0.4	3706021	9916003	9905013	9923001	2017-04-04 15:05:10	A102030
3171677	2317085	1191	Aspirin	325	3706021	9916003	7701001	9923003	2017-04-10 08:05:00
3171678	2317085	4917	Nitroglycerin	0.4	3706021	9916001	7701001	9923003	2017-04-10 08:07:00	A2+
3171679	2317085	7806	Oxygen	4	3706011	9916003	7701001	9923003	2017-04-10 08:10:00
3725532	2324442	1191	Aspirin	324	3706021	9916003	7701001	9923003	2017-04-11 11:27:00
3725177	2324442	4917	Nitroglycerin	0.4	3706021	9916001	7701001	9923003	2017-04-11 11:50:00	A9+
3725758	2324442	6918	Metoprolol	25	3706021	9916003	7701001	9923003	2017-04-11 13:06:00
3725533	2324442	5224	Heparin	4000	3706005	9916003	7701001	9923003	2017-04-11 13:07:00
3725757	2324442	7806	Oxygen	2	3706011	9916001	9905007	9923001	2017-04-11 14:00:00
3321995	2448034	1191	Aspirin	324	3706021	9916003	9905013	9923001	2017-01-01 10:50:49
3321996	2448034	7806	Oxygen	2	7701003	9916001	9905013	9923001	2017-01-01 10:51:04
3321997	2448034	4917	Nitroglycerin	0.4	3706021	9916001	9905013	9923001	2017-01-01 10:56:18
3321998	2448034	4917	Nitroglycerin	0.4	3706021	9916001	9905013	9923001	2017-01-01 11:06:19	A6+2+
3321999	2448034	125464	Normal saline	50	3706025	9916003	9905013	9923001	2017-01-01 11:07:39
3325186	2450818	7806	Oxygen	15	7701003	9916003	9905013	9923001	2017-01-02 20:24:00
3325187	2450818	1191	Aspirin	324	3706021	9916003	9905009	9923001	2017-01-02 20:25:00
3325188	2450818	125464	Normal saline	10	3706025	9916003	9905011	9923001	2017-01-02 20:26:00
3325189	2450818	125464	Normal saline	400	3706025	9916003	9905011	9923001	2017-01-02 20:27:00
3325190	2450818	4917	Nitroglycerin	0.4	3706021	9916003	9905011	9923001	2017-01-02 20:28:00	A30
3325191	2450818	7052	Morphine	5	3706021	9916003	9905011	9923001	2017-01-02 20:29:00
3325185	2450818	26225	Ondansetron	4	3706021	9916003	9905011	9923001	2017-01-02 20:32:00
3327452	2452777	1191	Aspirin	324	3706021	9916003	9905011	9923001	2017-01-05 08:44:53
3327453	2452777	4917	Nitroglycerin	0.4	3706021	9916003	9905011	9923001	2017-01-05 08:48:26	A40
3330378	2455420	1191	Aspirin	164	3706021	9916003	9905013	9923001	2017-01-07 21:57:59
3330379	2455420	125464	Normal saline	10	3706025	9916003	9905013	9923001	2017-01-07 22:00:30
3330380	2455420	4917	Nitroglycerin	0.4	3706021	9916001	9905013	9923001	2017-01-07 22:05:23
3330381	2455420	4917	Nitroglycerin	0.4	3706021	9916001	9905013	9923001	2017-01-07 22:12:12	A7+2+
3330967	2455929	7806	Oxygen	2	7701003	9916003	9905021	9923001	2017-01-08 12:17:00
3330968	2455929	1191	Aspirin	324	3706021	9916003	9905009	9923001	2017-01-08 12:18:00
3330969	2455929	125464	Normal saline	10	3706025	9916003	9905011	9923001	2017-01-08 12:20:00
3330970	2455929	4917	Nitroglycerin	0.4	3706021	9916003	9905011	9923001	2017-01-08 12:24:00	A60
3331757	2456622	7806	Oxygen	2	7701003	9916003	9905013	9923001	2017-01-08 13:16:00
3331758	2456622	1191	Aspirin	324	3706021	9916003	9905013	9923001	2017-01-08 13:17:00
3331756	2456622	4917	Nitroglycerin	1	3706003	9916003	9905013	9923001	2017-01-08 13:26:00	A70
3335700	2460174	1191	Aspirin	324	3706021	9916003	9905011	9923001	2017-01-11 13:00:39
3335701	2460174	4917	Nitroglycerin	0.4	3706021	9916003	9905011	9923001	2017-01-11 13:02:11
3335702	2460174	4917	Nitroglycerin	0.4	3706021	9916001	9905011	9923001	2017-01-11 13:07:10	A202+
3339073	2463211	1191	Aspirin	324	3706021	9916001	9905011	9923001	2017-01-07 22:01:07
3339074	2463211	4917	Nitroglycerin	0.4	3706021	9916001	9905011	9923001	2017-01-07 22:01:49	A1+
3339072	2463211	125464	Normal saline	250	3706027	9916003	9905011	9923001	2017-01-07 22:02:32
3340694	2464650	1191	Aspirin	325	3706021	9916003	9905009	9923001	2017-01-15 17:25:00
3340695	2464650	4917	Nitroglycerin	0.4	3706021	9916001	9905013	9923001	2017-01-15 17:35:00	A8+
3340696	2464650	7806	Oxygen	4	7701003	9916001	9905013	9923001	2017-01-15 17:40:00
3340697	2464650	4337	Fentanyl	70	3706015	9916001	9905013	9923001	2017-01-15 17:42:00
3344177	2467773	1191	Aspirin	325	3706021	9916003	9905023	9923003	2017-01-18 19:45:21
3344178	2467773	4917	Nitroglycerin	0.4	3706021	9916001	9905013	9923001	2017-01-18 19:59:21	A9+
3350770	2473670	1191	Aspirin	324	3706021	9916003	9905013	9923001	2017-01-23 15:37:22
3350771	2473670	4917	Nitroglycerin	0.4	3706021	9916003	9905013	9923001	2017-01-23 15:39:46
3350772	2473670	4337	Fentanyl	90	3706015	9916001	9905013	9923001	2017-01-23 15:47:00
3350773	2473670	4917	Nitroglycerin	0.4	3706021	9916001	9905013	9923001	2017-01-23 15:49:17
3350769	2473670	4917	Nitroglycerin	0.4	3706021	9916001	9905013	9923001	2017-01-23 15:56:00	A302+3+
3351624	2474414	1191	Aspirin	324	3706021	9916003	9905013	9923001	2017-01-23 20:39:24
3351625	2474414	4917	Nitroglycerin	0.4	3706021	9916003	9905013	9923001	2017-01-23 20:41:17
3351626	2474414	4917	Nitroglycerin	0.4	3706021	9916001	9905013	9923001	2017-01-23 20:47:00
3351623	2474414	4917	Nitroglycerin	0.4	3706021	9916001	9905013	9923001	2017-01-23 20:54:36	A202+3+
3355335	2477726	1191	Aspirin	324	3706021	9916003	9905013	9923001	2017-01-27 16:55:00
3355336	2477726	4917	Nitroglycerin	0.4	3706021	9916003	9905013	9923001	2017-01-27 16:57:00
3355337	2477726	4917	Nitroglycerin	0.4	3706021	9916003	9905013	9923001	2017-01-27 17:14:00
3355338	2477726	4917	Nitroglycerin	0.4	3706021	9916003	9905013	9923001	2017-01-27 17:23:00	A202030
3360784	2482602	4917	Nitroglycerin	0.4	3706021	9916001	9905013	9923001	2017-02-01 09:35:00
3360786	2482602	1191	Aspirin	243	3706021	9916001	9905013	9923001	2017-02-01 09:36:00	N1+
3360785	2482602	7806	Oxygen	3	7701003	9916001	9905013	9923001	2017-02-01 09:37:00
3360841	2482651	7806	Oxygen	3	7701003	9916001	9905013	9923001	2017-01-30 21:04:00
3360842	2482651	1191	Aspirin	243	3706021	9916001	9905013	9923001	2017-01-30 21:04:00
3360843	2482651	4917	Nitroglycerin	0.4	3706021	9916001	9905013	9923001	2017-01-30 21:09:00	A5+
3362527	2484117	1191	Aspirin	162	3706021	9916003	9905011	9923001	2017-02-01 22:11:27
3362528	2484117	4917	Nitroglycerin	0.4	3706021	9916003	9905011	9923001	2017-02-01 22:16:25	A50
7668533	2488027	1191	Aspirin	324	3706021	9916003	9905011	9923001	2017-02-08 17:41:00
7668534	2488027	4917	Nitroglycerin	0.4	3706021	9916003	9905011	9923001	2017-02-08 17:42:00
7668535	2488027	4917	Nitroglycerin	0.4	3706021	9916003	9905011	9923001	2017-02-08 17:46:57
7668536	2488027	7806	Oxygen	2	7701003	9916001	9905011	9923001	2017-02-08 17:48:00
7668537	2488027	4917	Nitroglycerin	1	3706003	9916003	9905011	9923001	2017-02-08 17:50:00	A102030
7668538	2488027	7052	Morphine	2	3706021	9916003	9905011	9923001	2017-02-08 17:51:00
7668539	2488027	7052	Morphine	2	3706021	9916003	9905011	9923001	2017-02-08 18:01:51
10312323	2493970	7806	Oxygen	2	7701003	9916001	9905011	9923001	2017-02-16 17:02:00
10312324	2493970	1191	Aspirin	325	3706021	9916003	9905011	9923001	2017-02-16 17:03:00
10312325	2493970	4917	Nitroglycerin	0.4	3706021	9916001	9905011	9923001	2017-02-16 17:08:00	A5+
10312326	2493970	1116635	Ticagrelor 90 MG Oral Tablet	180	3706021	9916003	9905011	9923001	2017-02-16 17:12:00
10312327	2493970	5224	Heparin	5000	7701003	9916001	9905011	9923001	2017-02-16 17:19:00
3374333	2494589	1191	Aspirin	324	3706021	9916003	9905011	9923001	2017-02-17 07:53:42
3374334	2494589	4917	Nitroglycerin	0.4	3706021	9916003	9905011	9923001	2017-02-17 07:56:07
3374335	2494589	4917	Nitroglycerin	0.4	3706021	9916003	9905011	9923001	2017-02-17 08:07:39	A3020
3374336	2494589	4337	Fentanyl	50	3706015	9916003	9905011	9923001	2017-02-17 08:08:14
3386140	2505145	4917	Nitroglycerin	0.4	3706021	9916001	9905013	9923001	2017-03-04 00:34:02
3386139	2505145	7806	Oxygen	4	7701003	9916001	9905013	9923001	2017-03-04 03:31:00
3386141	2505145	1191	Aspirin	325	3706021	9916001	9905013	9923001	2017-03-04 03:40:00	N5+
3407466	2524024	1191	Aspirin	324	3706021	9916003	9905013	9923001	2017-01-09 15:05:00
3407465	2524024	4917	Nitroglycerin	0.4	3706021	9916003	9905013	9923001	2017-01-09 15:11:00	A60
15603645	2527962	1191	Aspirin	324	3706021	9916003	9905013	9923001	2017-01-18 22:32:00
15603646	2527962	4917	Nitroglycerin	0.4	3706021	9916001	9905013	9923001	2017-01-18 22:40:00	A7+
15603647	2527962	4337	Fentanyl	50	3706015	9916001	9905013	9923001	2017-01-18 22:45:00
15603644	2527962	26225	Ondansetron	4	3706021	9916003	9905013	9923001	2017-01-18 22:46:00
15603648	2527962	4337	Fentanyl	50	3706015	9916001	9905013	9923001	2017-01-18 22:52:00
3412518	2528579	1191	Aspirin	324	3706021	9916003	9905011	9923001	2017-01-21 18:42:02
3412519	2528579	7806	Oxygen	4	7701003	9916003	9905011	9923001	2017-01-21 18:45:01
3412520	2528579	4917	Nitroglycerin	0.4	3706021	9916003	9905011	9923001	2017-01-21 18:45:47	A40
3412521	2528579	4337	Fentanyl	100	3706015	9916003	9905011	9923001	2017-01-21 18:47:43
3412517	2528579	26225	Ondansetron	4	3706021	9916003	9905011	9923001	2017-01-21 18:50:46
3416005	2531716	4917	Nitroglycerin	0.4	3706021	9916003	9905013	9923001	2017-01-29 03:28:00
3416004	2531716	1191	Aspirin	324	3706021	9916003	9905013	9923001	2017-01-29 03:28:00	N10
3416006	2531716	26225	Ondansetron	4	3706021	9916001	9905013	9923001	2017-01-29 03:30:00
3416007	2531716	26225	Ondansetron	4	3706021	9916001	9905013	9923001	2017-01-29 03:40:00
3429698	2543929	1191	Aspirin	324	3706021	9916003	9905013	9923003	2017-03-01 09:57:25
3429699	2543929	4917	Nitroglycerin	0.4	3706021	9916001	9905009	9923001	2017-03-01 09:57:30	A1+
3429700	2543929	26225	Ondansetron	4	3706021	9916001	9905013	9923001	2017-03-01 09:57:33
3433260	2545398	1191	Aspirin	324	3706021	9916003	7701001	9923001	2017-04-12 10:40:00
3455059	2545398	4917	Nitroglycerin	4	3706021	9916001	9905013	9923001	2017-04-12 10:44:00	A4+
3455072	2545453	7806	Oxygen	3	3706011	9916003	7701001	9923003	2017-04-12 13:31:00
3431829	2545453	4917	Nitroglycerin	0.4	3706021	9916001	9905013	9923001	2017-04-12 13:40:00
3431983	2545453	1191	Aspirin	324	3706021	9916003	9905013	9923001	2017-04-12 13:40:00	N10
3435587	2548969	4917	Nitroglycerin	0.4	3706021	9916003	7701001	9923001	2017-04-15 21:47:00
3435261	2548969	7806	Oxygen	2	3706011	9916001	7701001	9923001	2017-04-15 21:47:00
3434873	2548969	1191	Aspirin	324	3706021	9916003	9905013	9923001	2017-04-15 21:47:00	N10
3437070	2551574	1191	Aspirin	243	3706021	9916003	9905013	9923001	2017-04-17 19:16:00
3456866	2551574	7806	Oxygen	12	3706011	9916003	7701001	9923001	2017-04-17 19:16:00
3437499	2551574	4917	Nitroglycerin	0.4	3706021	9916003	7701001	9923001	2017-04-17 19:26:00
3437071	2551574	4917	Nitroglycerin	0.4	3706021	9916003	7701001	9923001	2017-04-17 19:39:00	A8020
3440232	2555552	1191	Aspirin	324	3706021	9916003	7701003	9923001	2017-04-20 16:18:36
3440456	2555552	4917	Nitroglycerin	0.4	3706021	9916001	7701003	9923001	2017-04-20 16:30:24
3441675	2555552	4917	Nitroglycerin	0.4	3706021	9916001	7701003	9923001	2017-04-20 16:39:38	A8+2+
3458565	2557582	1191	Aspirin	324	3706021	9916001	9905013	9923001	2017-04-22 00:29:00
3441941	2557582	4917	Nitroglycerin	0.4	3706021	9916001	7701001	9923001	2017-04-22 00:40:00	A8+
3443387	2557582	7806	Oxygen	2	3706011	9916003	9905013	9923001	2017-04-22 00:45:00
3443502	2559153	1191	Aspirin	324	3706021	9916003	9905013	9923001	2017-04-22 19:05:00
3443755	2559153	26225	Ondansetron	4	3706021	9916001	9905013	9923001	2017-04-22 19:10:00
3459017	2559153	7806	Oxygen	2	3706011	9916001	9905013	9923001	2017-04-22 19:10:00
3444938	2559153	4917	Nitroglycerin	0.4	3706021	9916001	9905013	9923001	2017-04-22 19:40:00	A9+
3445283	2560677	1191	Aspirin	243	3706021	9916003	7701001	9923001	2017-04-24 11:48:00
3444668	2560677	7806	Oxygen	10	3706011	9916001	7701001	9923001	2017-04-24 11:48:00
3459490	2560677	4917	Nitroglycerin	0.4	3706021	9916001	7701001	9923001	2017-04-24 12:01:00	A9+
3447865	2563883	1191	Aspirin	324	3706021	9916001	7701001	9923001	2017-04-25 11:40:00
3449031	2563883	4917	Nitroglycerin	0.4	3706021	9916003	7701001	9923001	2017-04-25 11:45:00	A50
3447536	2564265	1191	Aspirin	324	3706021	9916003	9905013	9923001	2017-04-26 00:41:00
3460453	2564265	7806	Oxygen	2	3706011	9916003	9905013	9923001	2017-04-26 00:41:00
3448339	2564265	4917	Nitroglycerin	0.4	3706021	9916003	9905013	9923001	2017-04-26 00:42:00
3447537	2564265	4917	Nitroglycerin	0.4	3706021	9916001	9905013	9923001	2017-04-26 00:47:00
3460454	2564265	4917	Nitroglycerin	0.4	3706021	9916001	9905013	9923001	2017-04-26 00:53:00	A102+3+
3454689	2571696	7806	Oxygen	2	3706011	9916003	7701001	9923003	2017-04-26 00:41:00
3462594	2571696	1191	Aspirin	324	3706021	9916003	7701001	9923003	2017-04-26 00:41:00
3453889	2571696	4917	Nitroglycerin	0.4	3706021	9916003	7701001	9923003	2017-04-26 00:42:00
3462595	2571696	4917	Nitroglycerin	0.4	3706021	9916001	7701001	9923003	2017-04-26 00:47:00
3454690	2571696	4917	Nitroglycerin	0.4	3706021	9916001	7701001	9923003	2017-04-26 00:53:00	A102+3+
3535119	2588860	1191	Aspirin	324	3706021	9916003	9905007	9923001	2017-04-20 15:56:00
3542143	2588860	7806	Oxygen	15	3706011	9916001	9905005	9923001	2017-04-20 15:57:00
3473776	2588860	4917	Nitroglycerin	0.4	3706021	9916001	9905007	9923001	2017-04-20 15:58:00	A2+
3581230	2589507	1191	Aspirin	324	3706021	9916003	9905013	9923001	2017-04-14 19:56:00
3469858	2589507	4917	Nitroglycerin	0.4	3706021	9916001	9905013	9923001	2017-04-14 19:57:00	A1+
3522612	2604462	1191	Aspirin	162	3706021	9916001	9905007	9923001	2017-03-30 04:56:06
3566714	2604462	4917	Nitroglycerin	0.4	3706021	9916001	9905007	9923001	2017-03-30 04:59:15	A4+
3490254	2616118	4917	Nitroglycerin	0.4	3706021	9916003	7701001	7701001	2017-04-15 21:49:52
3611762	2616118	1191	Aspirin	162	3706021	9916003	7701001	7701001	2017-04-15 21:54:37	N30
3518018	2616118	4337	Fentanyl	50	3706015	9916001	7701001	7701001	2017-04-15 21:57:45
3486626	2616118	7806	Oxygen	4	3706035	9916001	7701001	7701001	2017-04-15 21:59:00
3502738	2616118	4337	Fentanyl	50	3706015	9916001	7701001	7701001	2017-04-15 22:05:47
3579445	2687805	7806	Oxygen	2	3706009	9916001	9905007	9923001	2017-04-19 16:35:00
3612775	2687805	1191	Aspirin	243	3706021	9916003	9905007	9923001	2017-04-19 16:35:00
3484479	2687805	4917	Nitroglycerin	0.4	3706021	9916001	9905007	9923001	2017-04-19 16:45:00	A8+
3606465	2693690	7806	Oxygen	4	3706011	9916003	9905009	9923001	2017-04-25 11:53:00
3501362	2693690	1191	Aspirin	324	3706021	9916001	9905013	9923001	2017-04-25 12:05:00
3479509	2693690	4917	Nitroglycerin	0.4	3706021	9916001	9905013	9923001	2017-04-25 12:06:00	A1+
3618826	2696134	4917	Nitroglycerin	0.12	3706021	9916001	9905011	9923001	2017-03-03 21:48:16
3618827	2696134	1191	Aspirin	324	3706021	9916003	9905009	9923001	2017-03-03 21:49:54	N10
3618828	2696134	6960	Midazolam	5	3706021	9916001	9905011	9923001	2017-03-03 21:54:59
3618829	2696134	703	Amiodarone	300	3706021	9916003	9905011	9923001	2017-03-03 21:55:03
3618830	2696134	317361	EPINEPHrine 0.1 MG/ML	1	3706021	9916003	9905011	9923001	2017-03-03 21:57:29
3618825	2696134	703	Amiodarone	150	3706021	9916003	9905011	9923001	2017-03-03 22:12:01
10666605	2697979	1191	Aspirin	324	3706021	9916003	9905011	9923001	2017-03-09 09:19:00
10666606	2697979	4917	Nitroglycerin	0.4	3706021	9916003	9905011	9923001	2017-03-09 10:00:00
10666607	2697979	4917	Nitroglycerin	0.4	3706021	9916001	9905011	9923001	2017-03-09 10:06:00
10666608	2697979	4917	Nitroglycerin	0.4	3706021	9916001	9905011	9923001	2017-03-09 10:11:00	A902+3+
10666609	2697979	125464	Normal saline	100	3706025	9916003	9905011	9923001	2017-03-09 10:20:00
6722000	2707456	1191	Aspirin	324	3706021	9916003	9905009	9923001	2017-03-08 15:42:00
6721999	2707456	4917	Nitroglycerin	0.4	3706021	9916003	9905001	9923001	2017-03-08 16:00:00	A90
3633208	2708543	1191	Aspirin	324	3706021	9916001	9905011	9923001	2017-03-27 16:42:00
3633209	2708543	4917	Nitroglycerin	0.4	3706021	9916001	9905011	9923001	2017-03-27 16:46:00
3633210	2708543	4917	Nitroglycerin	0.4	3706021	9916001	9905011	9923001	2017-03-27 16:51:00	A4+2+
3633212	2708543	5224	Heparin	5000	3706005	9916001	9905011	9923001	2017-03-27 17:03:00
3633211	2708543	1116635	Ticagrelor 90 MG Oral Tablet	180	3706021	9916001	9905011	9923001	2017-03-27 17:03:00
3737926	2710960	1191	Aspirin	325	3706021	9916003	9905013	9923001	2017-03-28 16:40:00
3737901	2710960	4917	Nitroglycerin	0.4	3706021	9916001	9905013	9923001	2017-03-28 16:45:00
3737914	2710960	26225	Ondansetron	4	3706021	9916003	9905013	9923001	2017-03-28 16:50:00
3737938	2710960	4917	Nitroglycerin	0.4	3706021	9916001	9905013	9923001	2017-03-28 16:52:00
3737902	2710960	4917	Nitroglycerin	0.4	3706021	9916001	9905013	9923001	2017-03-28 16:57:00	A5+2+3+
3737915	2710960	4337	Fentanyl	100	3706015	9916001	9905013	9923001	2017-03-28 17:05:00
3737939	2710960	26225	Ondansetron	4	3706021	9916001	9905013	9923001	2017-03-28 17:12:00
3737913	2710960	3498	Diphenhydramine	50	3706021	9916001	9905013	9923001	2017-03-28 17:13:00
3639458	2714035	7806	Oxygen	2	7701003	9916003	9905011	9923001	2017-03-17 04:28:00
3639456	2714035	1191	Aspirin	324	3706021	9916003	9905011	9923001	2017-03-17 04:30:00
3639457	2714035	4917	Nitroglycerin	0.4	3706021	9916003	9905011	9923001	2017-03-17 04:34:00	A40
6722086	2718797	1191	Aspirin	324	3706021	9916003	9905011	9923001	2017-03-25 12:20:00
6722087	2718797	4917	Nitroglycerin	0.4	3706021	9916001	9905011	9923001	2017-03-25 12:21:00
6722088	2718797	7806	Oxygen	3	3706009	9916003	9905011	9923001	2017-03-25 12:25:00
6722089	2718797	4917	Nitroglycerin	0.4	3706021	9916003	9905011	9923001	2017-03-25 12:30:00
6722090	2718797	4917	Nitroglycerin	0.4	3706021	9916003	9905011	9923001	2017-03-25 12:42:00	A1+2030
3649100	2722371	1191	Aspirin	324	3706021	9916003	9905011	9923001	2017-04-01 02:33:00
3649101	2722371	4917	Nitroglycerin	0.4	3706021	9916003	9905011	9923001	2017-04-01 02:34:04
3649102	2722371	4917	Nitroglycerin	0.4	3706021	9916003	9905011	9923001	2017-04-01 02:40:00
3649103	2722371	7806	Oxygen	4	7701003	9916003	9905011	9923001	2017-04-01 02:40:52
3649104	2722371	4917	Nitroglycerin	0.4	3706021	9916001	9905011	9923001	2017-04-01 02:50:00	A20203+
3649105	2722371	4337	Fentanyl	100	3706015	9916001	9905011	9923001	2017-04-01 02:56:00
3650180	2723296	1191	Aspirin	324	3706021	9916001	9905013	9923001	2017-03-29 20:06:30
3650181	2723296	4917	Nitroglycerin	0.4	3706021	9916001	9905013	9923001	2017-03-29 20:18:45	A9+
3650182	2723296	26225	Ondansetron	4	3706021	9916001	9905013	9923001	2017-03-29 20:27:26
3650183	2723296	4337	Fentanyl	50	3706015	9916001	9905013	9923001	2017-03-29 20:33:58
3650184	2723296	4337	Fentanyl	50	3706015	9916001	9905013	9923001	2017-03-29 20:40:17
3650504	2723590	1191	Aspirin	324	3706021	9916003	9905013	9923001	2017-03-30 08:25:38
3650503	2723590	4917	Nitroglycerin	0.4	3706021	9916003	9905013	9923001	2017-03-30 08:31:07	A60
3651570	2724504	1191	Aspirin	324	3706021	9916001	9905013	9923001	2017-03-07 14:27:00
3651569	2724504	4917	Nitroglycerin	0.4	3706021	9916001	9905013	9923001	2017-03-07 14:27:00
3651571	2724504	4337	Fentanyl	100	3706015	9916001	9905013	9923001	2017-03-07 14:29:00
3651568	2724504	26225	Ondansetron	4	3706021	9916003	9905013	9923001	2017-03-07 14:30:00
3651572	2724504	4917	Nitroglycerin	0.4	3706021	9916001	9905013	9923001	2017-03-07 14:36:00	A1+2+
3656369	2728652	7806	Oxygen	15	7701003	9916001	9905013	9923001	2017-03-18 21:10:00
3656370	2728652	4917	Nitroglycerin	0.4	3706021	9916003	9905013	9923001	2017-03-18 21:13:00
3656371	2728652	1191	Aspirin	324	3706021	9916003	9905013	9923001	2017-03-18 21:13:00
3656372	2728652	4917	Nitroglycerin	0.4	3706021	9916003	9905013	9923001	2017-03-18 21:16:00	N1020
3662883	2734033	7806	Oxygen	2	3706011	9916001	9905013	9923001	2017-04-25 04:22:00
3662937	2734033	1191	Aspirin	324	3706021	9916003	9905013	9923001	2017-04-25 04:30:00
3662917	2734033	4917	Nitroglycerin	0.4	3706021	9916001	9905013	9923001	2017-04-25 04:40:00
3662884	2734033	4917	Nitroglycerin	0.4	3706021	9916003	9905013	9923001	2017-04-25 04:47:00
3662854	2734033	4917	Nitroglycerin	0.4	3706021	9916003	9905013	9923001	2017-04-25 04:52:00	A8+2030
3685704	2748631	1191	Aspirin	324	3706021	9916001	9905013	9923001	2017-04-15 18:04:00
3685046	2748631	7806	Oxygen	4	3706011	9916003	9905013	9923001	2017-04-15 18:05:00
3686031	2748631	4917	Nitroglycerin	0.4	3706021	9916001	9905013	9923001	2017-04-15 18:07:00	A3+
3685378	2748631	7052	Morphine	4	3706021	9916001	9905013	9923001	2017-04-15 18:17:00
3682089	2752334	7806	Oxygen	4	3706011	9916003	7701003	9923001	2017-04-23 03:00:58
3682033	2752334	1191	Aspirin	324	3706021	9916003	7701003	9923001	2017-04-23 03:04:43
3682148	2752334	4917	Nitroglycerin	0.4	3706021	9916003	7701003	9923001	2017-04-23 03:07:34
3682035	2752334	4917	Nitroglycerin	0.4	3706021	9916001	7701003	9923001	2017-04-23 03:15:57
3682149	2752334	4917	Nitroglycerin	0.4	3706021	9916001	7701003	9923001	2017-04-23 03:22:22
3682090	2752334	4917	Nitroglycerin	0.4	3706021	9916001	7701003	9923001	2017-04-23 03:27:36
3682210	2752334	4917	Nitroglycerin	0.4	3706021	9916001	7701003	9923001	2017-04-23 03:33:52
3682034	2752334	4917	Nitroglycerin	0.4	3706021	9916001	7701003	9923001	2017-04-23 03:39:11	A302+3+4+5+6+
3783229	2752830	1191	Aspirin	324	3706021	9916003	9905013	9923001	2017-04-24 07:41:00
3783228	2752830	4917	Nitroglycerin	0.4	3706021	9916003	9905013	9923001	2017-04-24 07:45:00
3783227	2752830	7806	Oxygen	2	3706011	9916003	9905013	9923001	2017-04-24 07:47:00
3783230	2752830	4917	Nitroglycerin	0.4	3706021	9916001	9905013	9923001	2017-04-24 07:55:00	A402+
16115497	2754978	7806	Oxygen	4	7701003	9916003	9905005	9923001	2017-04-06 19:43:00
16115498	2754978	1191	Aspirin	324	3706021	9916003	9905007	9923001	2017-04-06 19:43:00
16115499	2754978	4917	Nitroglycerin	0.4	3706021	9916003	9905007	9923001	2017-04-06 19:44:00
16115500	2754978	4917	Nitroglycerin	0.4	3706021	9916003	9905007	9923001	2017-04-06 19:54:00
16115501	2754978	7052	Morphine	5	3706021	9916003	9905007	9923001	2017-04-06 19:59:00
16115502	2754978	4917	Nitroglycerin	0.4	3706021	9916003	9905007	9923001	2017-04-06 20:07:00
16115503	2754978	7052	Morphine	5	3706021	9916003	9905007	9923001	2017-04-06 20:18:00
16115496	2754978	4917	Nitroglycerin	0.4	3706021	9916001	9905007	9923001	2017-04-06 20:23:00	A1020304+
4169890	2757337	1191	Aspirin	324	3706021	9916003	9905007	9923001	2017-04-13 22:35:21
4169888	2757337	4917	Nitroglycerin	0.4	3706021	9916003	9905007	9923001	2017-04-13 22:40:21	A50
4169889	2757337	7806	Oxygen	4	7701003	9916003	9905007	9923001	2017-04-13 22:40:21
12214480	2757992	26225	Ondansetron	4	3706021	9916001	9905007	9923001	2017-04-05 09:55:26
12214479	2757992	1191	Aspirin	324	3706021	9916001	9905007	9923001	2017-04-05 10:00:26
12214481	2757992	4917	Nitroglycerin	0.4	3706021	9916003	9905007	9923001	2017-04-05 10:05:26	A50
12214482	2757992	7052	Morphine	2	3706021	9916003	9905007	9923001	2017-04-05 10:06:26
3696925	2758718	1191	Aspirin	162	3706021	9916001	9905005	9923001	2017-04-11 13:56:11
3695488	2758718	4917	Nitroglycerin	0.4	3706021	9916001	9905007	9923001	2017-04-11 14:00:11	A4+
3705987	2763051	1191	Aspirin	324	3706021	9916003	9905007	9923001	2017-04-17 04:37:00
3700930	2763051	4917	Nitroglycerin	0.4	3706021	9916001	9905007	9923001	2017-04-17 04:48:00
3700763	2763051	4917	Nitroglycerin	0.4	3706021	9916001	9905007	9923001	2017-04-17 04:52:00
3700931	2763051	4917	Nitroglycerin	0.4	3706021	9916003	9905007	9923001	2017-04-17 05:00:00	A8+2+30
3701700	2764548	1191	Aspirin	324	3706021	9916003	9905019	9923003	2017-03-14 20:08:00
3699558	2764548	4917	Nitroglycerin	0.4	3706021	9916001	9905019	9923003	2017-03-14 20:10:00
3699557	2764548	4917	Nitroglycerin	0.4	3706021	9916001	9905019	9923003	2017-03-14 20:15:00
3701698	2764548	4917	Nitroglycerin	0.4	3706021	9916001	9905019	9923003	2017-03-14 20:20:00
3706407	2764548	2599	cloNIDine	0.1	3706021	9916003	9905019	9923003	2017-03-14 20:25:00
3702323	2764548	261551	Lantus	73	3706005	9916003	9905019	9923003	2017-03-14 21:12:00
3706408	2764548	4917	Nitroglycerin	5	3706029	9916003	9905019	9923003	2017-03-14 21:14:00	A2+2+3+40
3701699	2764548	5224	Heparin	950	3706005	9916003	9905019	9923003	2017-03-14 21:50:00
4170074	2765627	1191	Aspirin	324	3706021	9916003	9905007	9923001	2017-04-15 16:27:16
4170073	2765627	4917	Nitroglycerin	0.4	3706021	9916003	9905007	9923001	2017-04-15 16:32:16	A50
4064130	2767192	1191	Aspirin	324	3706021	9916003	9905007	9923001	2017-04-14 07:16:00
4064131	2767192	7806	Oxygen	2	7701003	9916003	9905007	9923001	2017-04-14 07:18:00
4064129	2767192	125464	Normal saline	100	3706027	9916003	9905007	9923001	2017-04-14 07:28:00
4064132	2767192	4337	Fentanyl	25	3706015	9916003	9905007	9923001	2017-04-14 07:35:00
4064133	2767192	4917	Nitroglycerin	0.4	3706021	9916003	9905007	9923001	2017-04-14 07:41:00	A90
4064134	2767192	26225	Ondansetron	4	3706021	9916003	9905007	9923001	2017-04-14 07:47:00
4064135	2767192	4337	Fentanyl	25	3706015	9916003	9905007	9923001	2017-04-14 07:48:00
3722256	2776434	7806	Oxygen	2	3706011	9916001	9905007	9923001	2017-04-21 23:40:00
3718511	2776434	1191	Aspirin	324	3706021	9916003	9905007	9923001	2017-04-21 23:42:00
3719736	2776434	4917	Nitroglycerin	0.4	3706021	9916003	9905007	9923001	2017-04-21 23:47:00	A50
3722410	2777331	1191	Aspirin	324	3706021	9916003	9905007	9923001	2017-04-27 07:45:00
3718684	2777331	4917	Nitroglycerin	0.4	3706021	9916003	9905007	9923001	2017-04-27 07:51:00	A60
3721438	2779074	1191	Aspirin	324	3706021	9916003	9905007	9923001	2017-04-25 07:46:00
3718956	2779074	7806	Oxygen	4	3706011	9916001	9905007	9923001	2017-04-25 07:52:00
3720181	2779074	4917	Nitroglycerin	0.4	3706021	9916003	9905007	9923001	2017-04-25 07:58:00	A80
3726467	2779251	7806	Oxygen	2	3706035	9916001	9905005	9923001	2017-04-15 18:10:00
3726466	2779251	1191	Aspirin	324	3706021	9916001	9905005	9923001	2017-04-15 18:12:00
3726484	2779251	4917	Nitroglycerin	0.4	3706021	9916003	9905005	9923001	2017-04-15 18:14:00
3726478	2779251	4917	Nitroglycerin	0.4	3706021	9916001	9905005	9923001	2017-04-15 18:18:00
3726494	2779251	4917	Nitroglycerin	0.4	3706021	9916001	9905007	9923001	2017-04-15 18:21:00	A202+3+
3721751	2780925	1191	Aspirin	324	3706021	9916003	9905007	9923001	2017-04-22 13:29:00
3720493	2780925	4917	Nitroglycerin	0.4	3706021	9916003	7701001	9923001	2017-04-22 13:32:00
3719240	2780925	4917	Nitroglycerin	0.4	3706021	9916001	7701001	9923001	2017-04-22 13:37:00	A302+
3719559	2782763	1191	Aspirin	324	3706021	9916003	9905007	9923001	2017-04-18 21:50:00
3720815	2782763	4917	Nitroglycerin	0.4	3706021	9916001	9905007	9923001	2017-04-18 22:00:00	A8+
3723333	2782763	26225	Ondansetron	8	3706021	9916001	9905007	9923001	2017-04-18 22:07:00
3985335	2783796	1191	Aspirin	324	3706021	9916003	7701003	9923001	2017-04-21 07:32:00
3985334	2783796	4917	Nitroglycerin	0.4	3706021	9916001	7701003	9923001	2017-04-21 07:35:00	A3+
3738588	2788235	4917	Nitroglycerin	0.4	3706021	9916001	9905011	9923001	2017-04-02 23:58:07
3738584	2788235	1191	Aspirin	324	3706021	9916003	9905011	9923001	2017-04-03 00:04:12
3738569	2788235	7052	Morphine	2	3706021	9916001	9905011	9923001	2017-04-03 00:12:45
3738570	2788235	4917	Nitroglycerin	0.4	3706021	9916001	9905011	9923001	2017-04-03 00:15:53	N402+
7105758	2790467	1191	Aspirin	324	3706021	9916003	9905013	9923001	2017-01-15 23:00:09
7105762	2790467	125464	Normal saline	100	3706025	9916003	9905013	9923001	2017-01-15 23:01:00
7105759	2790467	4917	Nitroglycerin	0.4	3706021	9916003	9905013	9923001	2017-01-15 23:01:44
7105760	2790467	4917	Nitroglycerin	0.4	3706021	9916003	9905013	9923001	2017-01-15 23:07:15	A2020
7105761	2790467	7806	Oxygen	10	7701003	9916003	9905013	9923001	2017-01-16 00:25:42
3737222	2791478	1191	Aspirin	324	3706021	9916003	9905019	9923001	2017-01-20 19:30:00
3737223	2791478	313002	Sodium Chloride 0.154 MEQ/ML Injectable Solution	200	3706029	9916003	9905019	9923001	2017-01-20 19:32:00
3737219	2791478	4917	Nitroglycerin	0.4	3706021	9916003	9905019	9923001	2017-01-20 19:38:00
3737221	2791478	7806	Oxygen	4	3706011	9916001	9905019	9923001	2017-01-20 19:40:00
3737224	2791478	4917	Nitroglycerin	0.4	3706021	9916001	9905019	9923001	2017-01-20 19:50:00	A702+
21435822	2791576	1191	Aspirin	325	3706021	9916003	9905011	9923001	2017-04-01 23:50:00
21435823	2791576	4917	Nitroglycerin	1	3706001	9916003	9905011	9923001	2017-04-01 23:55:47	A60
21435824	2791576	125464	Normal saline	30	3706027	9916003	9905011	9923001	2017-04-01 23:58:00
21435825	2791576	26225	Ondansetron	4	3706021	9916003	9905011	9923001	2017-04-02 00:12:39
21435826	2791576	7052	Morphine	1	3706021	9916001	9905011	9923001	2017-04-02 00:15:00
21435827	2791576	7052	Morphine	1	3706021	9916003	9905011	9923001	2017-04-02 00:25:08
3745751	2792659	1191	Aspirin	324	3706021	9916003	9905013	9923001	2017-01-18 13:01:39
3745503	2792659	4917	Nitroglycerin	0.4	3706021	9916003	9905013	9923001	2017-01-18 13:04:47
3745242	2792659	4917	Nitroglycerin	0.4	3706021	9916003	9905013	9923001	2017-01-18 13:10:37	A4020
3753410	2801732	1191	Aspirin	324	3706021	9916003	9905001	9923001	2017-04-05 23:28:00
3753585	2801732	4917	Nitroglycerin	0.4	3706021	9916001	9905001	9923001	2017-04-05 23:35:00
3753680	2801732	4917	Nitroglycerin	0.4	3706021	9916001	9905001	9923001	2017-04-05 23:40:00
3753679	2801732	4917	Nitroglycerin	0.4	3706021	9916001	9905001	9923001	2017-04-05 23:45:00	A6+2+3+
3756443	2802552	435	Albuterol	2.5	3706021	9916001	9905013	9923001	2017-04-16 17:50:00
3756380	2802552	7213	Ipratropium	0.5	3706021	9916001	9905013	9923001	2017-04-16 17:50:00
3756379	2802552	125464	Normal saline	150	3706027	9916001	9905013	9923001	2017-04-16 19:12:53
3756442	2802552	1191	Aspirin	324	3706021	9916003	9905013	9923001	2017-04-16 19:21:03
3756408	2802552	4917	Nitroglycerin	0.4	3706021	9916003	9905013	9923001	2017-04-16 19:23:00	A20
3756381	2802552	435	Albuterol	2.5	3706021	9916001	9905013	9923001	2017-04-16 19:25:00
3756474	2802552	435	Albuterol	2.5	3706021	9916001	9905013	9923001	2017-04-18 19:05:00
3760315	2804130	5640	Ibuprofen	160	3706021	9916003	9905023	9923003	2017-04-16 10:23:55
3760363	2804130	1191	Aspirin	162	3706021	9916003	9905005	9923001	2017-04-16 11:11:09
3760418	2804130	4917	Nitroglycerin	0.4	3706021	9916001	9905041	9923001	2017-04-16 11:14:18
3760364	2804130	7806	Oxygen	1	7701003	9916001	9905041	9923001	2017-04-16 11:23:26
3760316	2804130	4917	Nitroglycerin	0.4	3706021	9916001	9905041	9923001	2017-04-16 11:29:35	A4+2+
3797042	2828799	1191	Aspirin	324	3706021	9916001	9905011	9923001	2017-04-09 07:22:00
3789602	2828799	4917	Nitroglycerin	0.4	3706021	9916001	9905011	9923001	2017-04-09 07:25:00	A3+
3805432	2833722	7806	Oxygen	3	7701003	9916001	9905013	9923003	2017-04-13 17:24:00
3789270	2833722	1191	Aspirin	243	3706021	9916001	9905013	9923001	2017-04-13 17:36:00
3796086	2833722	4917	Nitroglycerin	0.4	3706021	9916001	9905013	9923001	2017-04-13 17:38:00	A2+
3794524	2833722	4603	Furosemide	40	3706021	9916001	9905013	9923001	2017-04-13 17:40:00
3788704	2834626	7806	Oxygen	3	3706011	9916001	9905013	9923001	2017-02-03 02:53:00
3791483	2834626	1191	Aspirin	81	3706021	9916003	9905013	9923001	2017-02-03 02:54:00
3797845	2834626	4917	Nitroglycerin	0.4	3706021	9916001	9905013	9923001	2017-02-03 02:58:00
3805773	2834626	4917	Nitroglycerin	0.4	3706021	9916001	9905013	9923001	2017-02-03 03:15:00	A4+2+
6625478	2834635	1191	Aspirin	324	3706021	9916003	9905013	9923001	2017-02-06 07:33:00
6625479	2834635	4917	Nitroglycerin	0.4	3706021	9916001	9905013	9923001	2017-02-06 07:34:00
6625481	2834635	4917	Nitroglycerin	0.4	3706021	9916001	9905013	9923001	2017-02-06 07:40:00	A1+2+
6625480	2834635	26225	Ondansetron	4	3706021	9916001	9905013	9923001	2017-02-06 07:40:00
6625482	2834635	242946	nitroglycerin 2 % Topical Ointment	1	3706003	9916001	9905013	9923001	2017-02-06 07:41:00
3795176	2835376	125464	Normal saline	0	3706007	9916003	9905013	9923001	2017-01-05 11:16:00
3788701	2835376	1191	Aspirin	324	3706021	9916001	9905013	9923001	2017-01-05 11:19:00
3801051	2835376	4917	Nitroglycerin	0.4	3706021	9916001	9905013	9923001	2017-01-05 11:19:00	A1+
3803598	2841780	1191	Aspirin	324	3706021	9916003	9905013	9923001	2017-04-15 09:59:00
3797434	2841780	4917	Nitroglycerin	0.4	3706021	9916003	9905013	9923001	2017-04-15 10:00:00	A10
14130811	2843055	7806	Oxygen	4	3706011	9916001	9905041	9923003	2017-04-24 16:01:03
14130798	2843055	1191	Aspirin	325	3706021	9916003	9905041	9923001	2017-04-24 16:06:49
14130799	2843055	4917	Nitroglycerin	10	7701003	9916003	9905041	9923001	2017-04-24 16:10:09
14130800	2843055	5224	Heparin	1000	7701003	9916003	9905041	9923001	2017-04-24 16:15:37
14130801	2843055	26225	Ondansetron	4	3706021	9916001	9905041	9923001	2017-04-24 16:25:45
14130802	2843055	4337	Fentanyl	100	3706015	9916001	9905041	9923001	2017-04-24 16:27:06
14130803	2843055	4917	Nitroglycerin	15	7701003	9916001	9905041	9923001	2017-04-24 16:30:19
14130812	2843055	125464	Normal saline	120	3706027	9916003	9905041	9923001	2017-04-24 16:40:14
14130804	2843055	4337	Fentanyl	50	3706015	9916001	9905041	9923001	2017-04-24 16:54:46
14130805	2843055	4917	Nitroglycerin	20	7701003	9916001	9905041	9923001	2017-04-24 17:00:54
14130806	2843055	4337	Fentanyl	50	3706015	9916001	9905041	9923001	2017-04-24 17:24:46
14130807	2843055	4337	Fentanyl	50	3706015	9916001	9905041	9923001	2017-04-24 17:46:53
14130808	2843055	6470	Lorazepam	2	3706021	9916001	9905041	9923001	2017-04-24 18:00:02
14130809	2843055	4917	Nitroglycerin	10	7701003	9916003	9905041	9923001	2017-04-24 18:20:12	A402+3+40
14130810	2843055	26225	Ondansetron	4	3706021	9916001	9905041	9923001	2017-04-24 18:30:50
3827808	2860375	1191	Aspirin	162	3706021	9916003	9905007	9923001	2017-04-30 02:40:00
3827809	2860375	4917	Nitroglycerin	0.4	3706021	9916003	9905013	9923001	2017-04-30 02:43:00
3827810	2860375	4917	Nitroglycerin	0.4	3706021	9916001	9905013	9923001	2017-04-30 02:49:00	A302+
3857301	2883717	1191	Aspirin	324	3706021	9916003	7701001	9923001	2017-04-29 19:54:00
3857305	2883717	26225	Ondansetron	4	3706021	9916001	9905007	9923001	2017-04-29 19:55:00
3857302	2883717	4917	Nitroglycerin	0.4	3706021	9916001	7701001	9923001	2017-04-29 20:01:00
3857303	2883717	4917	Nitroglycerin	0.4	3706021	9916001	7701001	9923001	2017-04-29 20:06:00
3857304	2883717	4917	Nitroglycerin	0.4	3706021	9916001	9905007	9923001	2017-04-29 20:14:00	A6+2+3+
3857634	2883984	1191	Aspirin	324	3706021	9916001	7701001	9923001	2017-04-28 16:30:00
3857635	2883984	4917	Nitroglycerin	0.4	3706021	9916001	9905007	9923001	2017-04-28 16:43:00	A9+
3870280	2885879	1191	Aspirin	324	3706021	9916003	7701003	9923001	2017-04-11 09:10:00
3859897	2885879	26225	Ondansetron	4	3706021	9916001	7701003	9923001	2017-04-11 09:30:00
3884886	2885879	4917	Nitroglycerin	0.4	3706021	9916001	7701003	9923001	2017-04-11 09:36:00
3893925	2885879	4337	Fentanyl	50	3706029	9916001	7701003	9923001	2017-04-11 09:38:00
3886250	2885879	4917	Nitroglycerin	0.4	3706021	9916003	7701003	9923001	2017-04-11 09:41:00	A9+20
3871452	2885879	4337	Fentanyl	50	3706029	9916001	7701003	9923001	2017-04-11 09:41:00
3859833	2887708	7806	Oxygen	2	7701003	9916003	9905013	9923001	2017-04-18 19:33:00
3901287	2887708	125464	Normal saline	300	3706025	9916003	9905013	9923001	2017-04-18 19:33:00
3883381	2887708	1191	Aspirin	324	3706021	9916003	9905013	9923001	2017-04-18 19:33:00
3883570	2887708	4917	Nitroglycerin	1	3706003	9916003	9905013	9923001	2017-04-18 19:34:00
3902073	2887708	26225	Ondansetron	4	3706021	9916003	9905013	9923001	2017-04-18 19:37:00
3859790	2887708	4917	Nitroglycerin	0.4	3706021	9916001	9905013	9923001	2017-04-18 19:58:00	A102+
3893628	2891441	125464	Normal saline	10	3706025	9916003	9905007	9923001	2017-01-16 17:11:18
3871031	2891441	1191	Aspirin	325	3706021	9916003	9905011	9923001	2017-01-16 17:11:18
3876568	2891441	125464	Normal saline	200	3706025	9916003	9905011	9923001	2017-01-16 17:12:00
3871163	2891441	4917	Nitroglycerin	0.4	3706021	9916001	9905011	9923001	2017-01-16 17:21:00
3889246	2891441	4917	Nitroglycerin	0.4	3706021	9916001	9905011	9923001	2017-01-16 17:26:00
3882648	2891441	4917	Nitroglycerin	0.4	3706021	9916001	9905011	9923001	2017-01-16 17:35:00	A8+2+3+
3888335	2895609	7806	Oxygen	6	7701003	9916003	9905009	9923001	2017-04-22 18:10:31
3869891	2895609	285059	DuoNeb	3	3706021	9916003	9905009	9923001	2017-04-22 18:15:15
3859427	2895609	1191	Aspirin	324	3706021	9916003	9905013	9923001	2017-04-22 18:17:36
3893965	2895609	4917	Nitroglycerin	0.4	3706021	9916003	9905013	9923001	2017-04-22 18:20:01	A30
3866977	2901658	1191	Aspirin	324	3706021	9916001	9905011	9923003	2017-01-02 20:17:18
3877326	2901658	4917	Nitroglycerin	0.4	3706021	9916001	9905011	9923003	2017-01-02 20:19:18	A2+
3895725	2901658	125464	Normal saline	250	3706025	9916003	9905011	9923001	2017-01-02 20:35:44
3882745	2902334	1191	Aspirin	324	3706021	9916003	9905029	9923001	2017-01-30 14:07:21
3872830	2902334	125464	Normal saline	10	3706025	9916003	9905007	9923001	2017-01-30 14:31:02
3862578	2902334	4917	Nitroglycerin	0.4	3706021	9916003	9905029	9923001	2017-01-30 14:32:02	A90
3872902	2902334	26225	Ondansetron	4	3706021	9916001	9905029	9923001	2017-01-30 14:38:59
3860604	2902896	1191	Aspirin	324	3706021	9916003	9905013	9923001	2017-02-18 10:18:00
3890985	2902896	4917	Nitroglycerin	0.4	3706021	9916003	9905013	9923001	2017-02-18 10:32:21	A90
7105967	2903333	125464	Normal saline	80	3706025	9916003	9905011	9923001	2017-01-27 03:32:51
7105968	2903333	7806	Oxygen	2	3706011	9916003	9905007	9923001	2017-01-27 03:37:51
7105966	2903333	1191	Aspirin	324	3706021	9916001	9905011	9923001	2017-01-27 03:40:51
7105969	2903333	4917	Nitroglycerin	0.4	3706021	9916001	9905007	9923001	2017-01-27 03:52:51	A8+
7105970	2903333	7052	Morphine	3	3706021	9916001	9905011	9923001	2017-01-27 03:57:51
8195984	2904771	4917	Nitroglycerin	0.4	3706021	9916001	9905013	9923001	2017-01-25 18:29:31
8195983	2904771	1191	Aspirin	324	3706021	9916003	9905013	9923001	2017-01-25 18:30:00
8195985	2904771	4917	Nitroglycerin	0.4	3706021	9916001	9905013	9923001	2017-01-25 18:36:46	N102+
3865303	2905912	313002	Sodium Chloride 0.154 MEQ/ML Injectable Solution	400	3706029	9916003	9905013	9923001	2017-02-20 09:47:00
3901620	2905912	1191	Aspirin	324	3706021	9916003	9905009	9923001	2017-02-20 09:49:00
3870333	2905912	4917	Nitroglycerin	0.4	3706021	9916003	9905013	9923001	2017-02-20 09:50:00
3877732	2905912	4337	Fentanyl	50	3706015	9916003	9905013	9923001	2017-02-20 09:52:00
3896619	2905912	26225	Ondansetron	4	3706021	9916003	9905013	9923001	2017-02-20 09:54:00
3860789	2905912	4917	Nitroglycerin	0.4	3706021	9916003	9905013	9923001	2017-02-20 09:57:00
3867601	2905912	4337	Fentanyl	50	3706015	9916003	9905013	9923001	2017-02-20 09:58:00
3891952	2905912	4917	Nitroglycerin	0.4	3706021	9916001	9905013	9923001	2017-02-20 10:03:00	A10203+
3890801	2905912	7052	Morphine	4	3706021	9916001	9905013	9923001	2017-02-20 10:07:00
3900762	2905912	7806	Oxygen	4	3706011	9916003	9905013	9923001	2017-02-20 10:10:00
3883714	2905912	7806	Oxygen	10	3706011	9916003	9905013	9923001	2017-02-20 10:14:00
3878924	2906119	7806	Oxygen	3	3706007	9916001	9905011	9923001	2017-04-23 05:36:51
3895763	2906119	1191	Aspirin	324	3706021	9916001	9905011	9923001	2017-04-23 05:38:09
3885208	2906119	4917	Nitroglycerin	0.4	3706021	9916001	9905011	9923001	2017-04-23 05:42:03
3883504	2906119	4917	Nitroglycerin	0.4	3706021	9916001	9905011	9923001	2017-04-23 05:47:05	A4+2+
3878438	2908979	125464	Normal saline	250	3706025	9916001	9905011	9923001	2017-02-15 19:19:00
3900284	2908979	1191	Aspirin	324	3706021	9916001	9905011	9923001	2017-02-15 19:20:00
3865297	2908979	4917	Nitroglycerin	0.4	3706021	9916001	9905011	9923001	2017-02-15 19:21:00	A1+
3879593	2908979	7806	Oxygen	4	7701003	9916001	9905011	9923001	2017-02-15 19:34:00
3900780	2908979	26225	Ondansetron	4	3706015	9916001	9905011	9923001	2017-02-15 19:35:00
3875486	2908979	1223	Atropine	0.5	3706021	9916001	9905011	9923001	2017-02-15 19:37:00
3891853	2909972	7806	Oxygen	4	7701003	9916001	9905013	9923001	2017-01-19 19:49:00
3863887	2909972	125464	Normal saline	0	3706007	9916003	9905013	9923001	2017-01-19 19:50:00
3895614	2909972	1191	Aspirin	243	3706021	9916001	9905013	9923001	2017-01-19 19:55:00
3885528	2909972	4917	Nitroglycerin	0.4	3706021	9916001	9905013	9923001	2017-01-19 20:00:00	A5+
3899920	2910525	1191	Aspirin	324	3706021	9916001	9905011	9923001	2017-01-30 09:52:44
3860786	2910525	4917	Nitroglycerin	0.4	3706021	9916001	9905011	9923001	2017-01-30 09:53:25
3890227	2910525	4917	Nitroglycerin	1	3706029	9916001	9905011	9923001	2017-01-30 09:53:54	A1+2+
3879914	2912003	1191	Aspirin	324	3706021	9916003	9905011	9923001	2017-04-19 18:03:00
3861496	2912003	26225	Ondansetron	2	3706021	9916001	9905011	9923001	2017-04-19 18:14:00
3867936	2912003	4917	Nitroglycerin	0.4	3706021	9916001	9905011	9923001	2017-04-19 18:20:00	A9+
3890385	2912003	7806	Oxygen	2	7701003	9916001	9905009	9923001	2017-04-19 18:33:00
4555443	2912918	1191	Aspirin	324	3706021	9916003	9905013	9923001	2017-04-21 15:52:27
4555444	2912918	4917	Nitroglycerin	0.4	3706021	9916005	9905013	9923001	2017-04-21 15:56:00	A4-
4555445	2912918	125464	Normal saline	500	3706025	9916001	9905013	9923001	2017-04-21 16:11:00
3902852	2913360	7806	Oxygen	4	7701003	9916001	9905009	9923001	2017-04-21 02:28:00
3860676	2913360	1191	Aspirin	324	3706021	9916003	9905013	9923001	2017-04-21 02:30:00
3871577	2913360	4917	Nitroglycerin	0.4	3706021	9916001	9905013	9923001	2017-04-21 02:34:00	A4+
3873250	2913360	125464	Normal saline	50	3706025	9916003	9905013	9923001	2017-04-21 22:31:00
4179214	2921962	1191	Aspirin	324	3706021	9916003	9905011	9923001	2017-04-27 22:20:00
4179215	2921962	4917	Nitroglycerin	0.4	3706021	9916001	9905011	9923001	2017-04-27 22:30:00	A8+
4179216	2921962	125464	Normal saline	50	3706025	9916003	9905011	9923001	2017-04-27 22:38:00
3906762	2923345	1191	Aspirin	81	3706021	9916003	7701003	9923001	2017-05-02 19:32:34
3906761	2923345	4917	Nitroglycerin	0.4	3706021	9916001	7701003	9923001	2017-05-02 19:36:16	A4+
3906760	2923345	26225	Ondansetron	4	3706021	9916001	7701003	9923001	2017-05-02 19:36:41
3914424	2929997	1191	Aspirin	162	3706021	9916003	9905013	9923001	2017-05-01 17:16:00
3914425	2929997	4917	Nitroglycerin	0.4	3706021	9916003	9905007	9923001	2017-05-01 17:20:00	A40
3930071	2942620	1191	Aspirin	324	3706021	9916003	9905007	9923001	2017-05-02 04:18:00
3930070	2942620	4917	Nitroglycerin	0.4	3706021	9916003	9905007	9923001	2017-05-02 04:22:00	A40
3932386	2944483	1191	Aspirin	324	3706021	9916003	7701001	9923001	2017-05-02 18:21:00
3932387	2944483	4917	Nitroglycerin	0.4	3706021	9916003	9905007	9923001	2017-05-02 18:32:00
3932389	2944483	7806	Oxygen	2	3706011	9916003	9905007	9923001	2017-05-02 18:41:00
3932388	2944483	4917	Nitroglycerin	0.4	3706021	9916003	9905007	9923001	2017-05-02 18:42:00	A8020
21375523	2945555	125464	Normal saline	0	3706007	9916003	7701003	9923001	2017-05-01 09:26:00
21375524	2945555	1191	Aspirin	324	3706021	9916003	7701003	9923001	2017-05-01 09:31:00
21375525	2945555	26225	Ondansetron	4	3706021	9916001	7701003	9923001	2017-05-01 09:32:00
21375522	2945555	4917	Nitroglycerin	0.4	3706021	9916003	7701003	9923001	2017-05-01 09:43:47	A90
3943965	2946504	4917	Nitroglycerin	0.4	3706021	9916003	9905023	9923003	2017-03-01 16:35:00
3941751	2946504	1191	Aspirin	324	3706021	9916003	9905013	9923001	2017-03-01 16:44:00	N50
3954391	2947878	7806	Oxygen	15	3706011	9916003	9905013	9923003	2017-02-26 00:26:19
3953735	2947878	1191	Aspirin	324	3706021	9916003	9905013	9923001	2017-02-26 00:45:00
3955042	2947878	4917	Nitroglycerin	0.4	3706021	9916003	9905029	9923001	2017-02-26 00:46:29	A20
3949848	2948073	1191	Aspirin	324	3706021	9916003	9905011	9923001	2017-03-01 09:06:00
3950413	2948073	4917	Nitroglycerin	0.4	3706021	9916001	9905011	9923001	2017-03-01 09:10:00	A4+
3950238	2948073	26225	Ondansetron	4	3706021	9916001	9905011	9923001	2017-03-01 09:11:00
3950050	2948073	4337	Fentanyl	50	3706015	9916001	9905011	9923001	2017-03-01 09:14:00
3950414	2948073	125464	Normal saline	500	7701003	9916001	9905011	9923001	2017-03-01 09:15:00
3953836	2950360	1191	Aspirin	324	3706021	9916003	9905013	9923001	2017-03-01 10:27:00
3955150	2950360	125464	Normal saline	10	3706025	9916003	9905013	9923001	2017-03-01 10:29:00
3954498	2950360	4917	Nitroglycerin	0.4	3706021	9916001	9905013	9923001	2017-03-01 10:30:00
3954497	2950360	4917	Nitroglycerin	0.4	3706021	9916001	9905013	9923001	2017-03-01 10:35:00	A3+2+
3949272	2951217	1191	Aspirin	324	3706021	9916003	9905011	9923001	2017-03-06 10:31:07
3949104	2951217	4917	Nitroglycerin	0.4	3706021	9916001	9905011	9923003	2017-03-06 10:31:32
3949623	2951217	4917	Nitroglycerin	0.4	3706021	9916001	9905011	9923001	2017-03-06 10:35:59	A1+2+
3949457	2951217	125464	Normal saline	10	3706025	9916001	9905011	9923001	2017-03-06 10:38:24
3954554	2952267	1191	Aspirin	324	3706021	9916001	9905013	9923001	2017-03-03 10:40:00
3953253	2952267	4917	Nitroglycerin	0.4	3706021	9916001	9905013	9923001	2017-03-03 10:46:00	A6+
3937223	2954052	1191	Aspirin	324	3706021	9916001	9905013	9923001	2017-04-25 13:18:00
3937249	2954052	4917	Nitroglycerin	0.4	3706021	9916001	9905013	9923001	2017-04-25 13:40:00
3937275	2954052	4917	Nitroglycerin	0.4	3706021	9916001	9905013	9923001	2017-04-25 13:45:00	A9+2+
3936819	2956219	1191	Aspirin	81	3706021	9916003	9905011	9923001	2017-03-13 01:58:02
3936278	2956219	1191	Aspirin	81	3706021	9916003	9905011	9923001	2017-03-13 02:09:48
3937084	2956219	7806	Oxygen	3	3706011	9916003	9905011	9923001	2017-03-13 02:10:02
3936279	2956219	125464	Normal saline	100	3706025	9916003	9905011	9923001	2017-03-13 02:16:02
3936280	2956219	1191	Aspirin	81	3706021	9916003	9905011	9923001	2017-03-13 02:19:48
3936566	2956219	4917	Nitroglycerin	0.4	3706021	9916003	9905011	9923001	2017-03-13 02:20:02
3937085	2956219	4917	Nitroglycerin	0.4	3706021	9916003	9905011	9923001	2017-03-13 02:24:02	A9020
3936567	2956219	1191	Aspirin	81	3706021	9916003	9905011	9923001	2017-03-13 02:31:48
3936293	2957584	1191	Aspirin	324	3706021	9916003	9905007	9923001	2017-03-02 09:44:15
3936830	2957584	125464	Normal saline	10	3706025	9916003	9905007	9923001	2017-03-02 09:48:15
3937097	2957584	4917	Nitroglycerin	0.4	3706021	9916001	9905007	9923001	2017-03-02 09:50:15	A6+
3953491	2958675	1191	Aspirin	324	3706021	9916003	9905029	9923001	2017-02-17 21:29:46
3954144	2958675	4917	Nitroglycerin	0.4	3706021	9916005	9905029	9923001	2017-02-17 21:35:58	A6-
3957529	2964909	1191	Aspirin	325	3706021	9916001	7701001	9923001	2017-05-03 22:10:00
3957530	2964909	4917	Nitroglycerin	0.4	3706021	9916001	9905013	9923001	2017-05-03 22:10:00	A1+
3984255	2986712	1191	Aspirin	324	3706021	9916001	7701001	9923001	2017-05-03 11:47:00
3984256	2986712	4917	Nitroglycerin	0.4	3706021	9916001	7701001	9923001	2017-05-03 11:50:00
3984257	2986712	4917	Nitroglycerin	0.4	3706021	9916001	7701001	9923001	2017-05-03 11:59:00	A3+2+
3984258	2986712	7806	Oxygen	4	3706011	9916003	9905007	9923001	2017-05-03 11:59:00
3985143	2987409	1191	Aspirin	162	3706021	9916003	9905007	9923001	2017-05-04 11:20:00
3985144	2987409	4917	Nitroglycerin	0.4	3706021	9916001	9905007	9923001	2017-05-04 11:34:00
3985145	2987409	7806	Oxygen	4	3706011	9916003	9905007	9923001	2017-05-04 11:36:00
3985146	2987409	4917	Nitroglycerin	0.4	3706021	9916001	9905007	9923001	2017-05-04 11:42:00	A9+2+
3989808	2991040	7806	Oxygen	3	7701003	9916003	9905009	9923001	2017-03-25 13:34:00
3989809	2991040	1191	Aspirin	324	3706021	9916003	9905013	9923001	2017-03-25 13:40:28
3989810	2991040	4917	Nitroglycerin	0.4	3706021	9916003	9905013	9923001	2017-03-25 13:41:00
3989807	2991040	125464	Normal saline	150	3706025	9916003	9905013	9923001	2017-03-25 13:45:00
3989811	2991040	4917	Nitroglycerin	0.4	3706021	9916003	9905013	9923001	2017-03-25 13:45:00
3989812	2991040	4917	Nitroglycerin	0.4	3706021	9916003	9905013	9923001	2017-03-25 13:49:00	A102030
3989813	2991040	7052	Morphine	5	3706021	9916003	9905013	9923001	2017-03-25 13:50:00
3989814	2991040	26225	Ondansetron	4	3706015	9916003	9905013	9923001	2017-03-25 13:50:41
3989815	2991040	7052	Morphine	5	3706021	9916003	9905013	9923001	2017-03-25 13:54:00
3990464	2991582	4917	Nitroglycerin	0.4	3706021	9916001	9905013	9923001	2017-03-22 12:50:00
3990465	2991582	4917	Nitroglycerin	0.4	3706021	9916001	9905013	9923001	2017-03-22 12:50:00
3990466	2991582	1191	Aspirin	324	3706021	9916003	9905013	9923001	2017-03-22 13:00:00	N50
3990537	2991642	4917	Nitroglycerin	0.4	3706021	9916003	9905013	9923001	2017-03-25 13:42:00
3990536	2991642	1191	Aspirin	324	3706021	9916003	9905013	9923001	2017-03-25 13:45:00
3990538	2991642	4917	Nitroglycerin	0.4	3706021	9916003	9905013	9923001	2017-03-25 13:46:00
3990540	2991642	7052	Morphine	2.5	3706021	9916003	9905013	9923001	2017-03-25 13:55:00
3990539	2991642	4917	Nitroglycerin	0.4	3706021	9916005	9905013	9923001	2017-03-25 13:56:00	N20203-
3990541	2991642	7052	Morphine	2.5	3706021	9916001	9905013	9923001	2017-03-25 14:02:00
3990960	2992012	1191	Aspirin	324	3706021	9916003	9905011	9923001	2017-03-27 20:12:41
3990961	2992012	125464	Normal saline	10	3706025	9916003	9905011	9923001	2017-03-27 20:17:23
3990962	2992012	4917	Nitroglycerin	0.4	3706021	9916003	9905011	9923001	2017-03-27 20:19:41	A60
8623213	2992743	1191	Aspirin	325	3706021	9916003	9905005	9923001	2017-01-18 04:05:30
8623212	2992743	125464	Normal saline	200	3706025	9916003	9905011	9923001	2017-01-18 04:10:20
8623214	2992743	4917	Nitroglycerin	0.4	3706021	9916003	9905011	9923001	2017-01-18 04:14:13	A70
8623215	2992743	4337	Fentanyl	50	3706015	9916003	9905011	9923001	2017-01-18 04:17:43
7080746	2992936	7806	Oxygen	6	7701003	9916003	9905011	9923001	2017-03-18 00:52:00
7080747	2992936	1191	Aspirin	324	3706021	9916003	9905011	9923001	2017-03-18 00:56:00
7080748	2992936	125464	Normal saline	1000	3706025	9916003	9905011	9923001	2017-03-18 01:08:00
7080749	2992936	4917	Nitroglycerin	0.4	3706021	9916003	9905011	9923001	2017-03-18 01:10:00	A90
3992840	2993635	4917	Nitroglycerin	0.4	3706021	9916003	9905011	9923001	2017-03-24 08:51:19
3992839	2993635	1191	Aspirin	324	3706021	9916003	9905011	9923001	2017-03-24 08:53:19
3992841	2993635	4917	Nitroglycerin	0.4	3706021	9916003	9905011	9923001	2017-03-24 08:55:19	N1020
4001308	3000811	1191	Aspirin	324	3706021	9916003	9905011	9923001	2017-04-28 11:07:04
4001309	3000811	4917	Nitroglycerin	0.4	3706021	9916003	9905011	9923001	2017-04-28 11:08:43
4001310	3000811	4917	Nitroglycerin	0.4	3706021	9916003	9905011	9923001	2017-04-28 11:13:18
4001307	3000811	4917	Nitroglycerin	0.4	3706021	9916003	9905011	9923001	2017-04-28 11:19:59	A202030
7080874	3005500	1191	Aspirin	325	3706021	9916001	9905005	9923001	2017-03-23 13:18:00
7080876	3005500	7806	Oxygen	4	7701003	9916001	9905005	9923001	2017-03-23 13:20:00
7080875	3005500	4917	Nitroglycerin	0.4	3706021	9916001	9905007	9923001	2017-03-23 13:40:00	A9+
7080877	3005500	26225	Ondansetron	4	3706021	9916001	9905007	9923001	2017-03-23 13:45:00
4012246	3009710	4917	Nitroglycerin	0.4	3706021	9916001	9905013	9923001	2017-04-30 13:25:00
4012245	3009710	1191	Aspirin	324	3706021	9916001	9905013	9923001	2017-04-30 13:25:00	N1+
4013795	3010947	1191	Aspirin	324	3706021	9916003	9905013	9923001	2017-05-08 02:31:00
4013796	3010947	4917	Nitroglycerin	0.4	3706021	9916003	7701001	9923001	2017-05-08 02:40:00	A70
4013797	3010947	26225	Ondansetron	4	3706021	9916003	9905013	9923001	2017-05-08 02:41:00
4014410	3011486	4917	Nitroglycerin	0.4	3706021	9916003	9905013	9923001	2017-05-05 15:07:00
4014409	3011486	1191	Aspirin	324	3706021	9916003	9905013	9923001	2017-05-05 15:07:00	N10
4067063	3055645	7806	Oxygen	4	3706011	9916001	9905007	9923001	2017-05-07 19:50:00
4067064	3055645	7806	Oxygen	15	3706011	9916001	9905007	9923001	2017-05-07 20:00:00
4067065	3055645	1191	Aspirin	324	3706021	9916003	9905007	9923001	2017-05-07 20:08:00
4067066	3055645	4917	Nitroglycerin	0.4	3706021	9916003	9905007	9923001	2017-05-07 20:19:00	A80
4068159	3056246	1191	Aspirin	324	3706021	9916003	7701001	9923001	2017-05-07 09:57:00
4068160	3056246	7806	Oxygen	6	3706011	9916001	7701001	9923001	2017-05-07 10:07:00
4068161	3056246	4917	Nitroglycerin	0.4	3706021	9916001	9905007	9923001	2017-05-07 10:07:00	A8+
4090922	3059787	1191	Aspirin	324	3706021	9916003	9905011	9923001	2017-04-05 16:50:00
4079996	3059787	4917	Nitroglycerin	1	3706003	9916003	9905011	9923001	2017-04-05 17:15:00
4096544	3059787	4917	Nitroglycerin	0.4	3706021	9916003	9905011	9923001	2017-04-05 18:03:29	A9020
4082995	3059787	125464	Normal saline	0	3706007	9916003	9905011	9923001	2017-04-05 18:05:42
4076900	3061331	1191	Aspirin	324	3706021	9916003	9905041	9923003	2017-01-31 17:19:00
4087258	3061331	203344	Lopressor	5	3706021	9916003	9905041	9923003	2017-01-31 17:41:00
4078408	3061331	5224	Heparin	60	3706005	9916003	9905041	9923003	2017-01-31 17:45:00
4091882	3061331	4917	Nitroglycerin	0.4	3706021	9916003	9905041	9923003	2017-01-31 17:48:00
4085060	3061331	4917	Nitroglycerin	0.4	3706021	9916001	9905011	9923001	2017-01-31 18:10:00	A902+
4091917	3062297	1191	Aspirin	324	3706021	9916003	9905013	9923001	2017-04-06 21:23:00
4075446	3062297	4917	Nitroglycerin	0.4	3706021	9916001	9905013	9923001	2017-04-06 21:25:00	A2+
4076414	3065589	1191	Aspirin	324	3706021	9916001	9905011	9923001	2017-04-19 15:08:50
4083715	3065589	4917	Nitroglycerin	0.4	3706021	9916001	9905011	9923001	2017-04-19 15:13:25	A5+
7081161	3067607	1191	Aspirin	325	3706021	9916003	9905007	9923001	2017-04-17 11:08:58
7081162	3067607	4917	Nitroglycerin	0.4	3706021	9916003	9905007	9923001	2017-04-17 11:21:00
7081166	3067607	26225	Ondansetron	4	3706021	9916003	9905007	9923001	2017-04-17 11:21:13
7081160	3067607	125464	Normal saline	300	3706025	9916003	9905007	9923001	2017-04-17 11:22:00
7081163	3067607	26225	Ondansetron	4	3706021	9916003	9905007	9923001	2017-04-17 11:24:25
7081164	3067607	4917	Nitroglycerin	0.4	3706021	9916003	9905007	9923001	2017-04-17 11:25:24	A9020
7081165	3067607	7052	Morphine	5	3706021	9916003	9905007	9923001	2017-04-17 11:27:05
4096486	3068652	1191	Aspirin	325	3706021	9916001	9905011	9923001	2017-04-12 23:18:55
4073740	3068652	125464	Normal saline	10	3706025	9916003	9905007	9923001	2017-04-12 23:18:55
4080468	3068652	4917	Nitroglycerin	0.4	3706021	9916001	9905011	9923001	2017-04-12 23:20:55	A2+
4098436	3068652	125464	Normal saline	10	3706025	9916003	9905007	9923001	2017-04-12 23:20:55
4071723	3068652	4337	Fentanyl	100	3706015	9916001	9905007	9923001	2017-04-12 23:25:55
4077189	3068652	125464	Normal saline	300	3706025	9916003	9905007	9923001	2017-04-12 23:28:11
8623229	3073471	1191	Aspirin	81	3706021	9916003	9905011	9923001	2017-05-01 15:30:00
8623230	3073471	4917	Nitroglycerin	0.4	3706021	9916003	9905011	9923001	2017-05-01 15:35:00
8623233	3073471	125464	Normal saline	20	3706025	9916003	9905011	9923001	2017-05-01 15:35:00
8623231	3073471	26225	Ondansetron	4	3706021	9916003	9905011	9923001	2017-05-01 15:37:00
8623232	3073471	7052	Morphine	4	3706021	9916003	9905011	9923001	2017-05-01 15:38:00
8623228	3073471	4917	Nitroglycerin	0.4	3706021	9916003	9905011	9923001	2017-05-01 15:45:27	A5020
4077477	3073987	7806	Oxygen	12	3706011	9916001	9905013	9923001	2017-04-04 12:12:00
4096339	3073987	1191	Aspirin	325	3706021	9916003	9905013	9923001	2017-04-04 12:14:00
4074680	3073987	4917	Nitroglycerin	1	3706003	9916001	9905013	9923001	2017-04-04 12:16:00	A2+
4273314	3077138	7806	Oxygen	3	7701003	9916003	9905011	9923001	2017-04-04 16:15:00
4273315	3077138	1191	Aspirin	324	3706021	9916003	9905011	9923001	2017-04-04 16:15:00
4273316	3077138	4917	Nitroglycerin	0.4	3706021	9916001	9905011	9923001	2017-04-04 16:18:00
4273317	3077138	4917	Nitroglycerin	0.4	3706021	9916003	9905011	9923001	2017-04-04 16:25:00	A3+20
4273318	3077138	4337	Fentanyl	50	3706015	9916003	9905011	9923001	2017-04-04 16:32:00
4273319	3077138	26225	Ondansetron	4	3706021	9916003	9905011	9923001	2017-04-04 16:35:00
4583362	3078545	1191	Aspirin	324	3706021	9916001	9905007	9923001	2017-04-21 22:28:00
4583363	3078545	4917	Nitroglycerin	0.4	3706021	9916001	9905007	9923001	2017-04-21 22:32:00	A4+
4583361	3078545	125464	Normal saline	0	3706025	9916003	9905007	9923001	2017-04-21 22:43:18
8072334	3083047	1191	Aspirin	324	3706021	9916003	9905001	9923001	2017-05-04 20:10:00
8072335	3083047	4917	Nitroglycerin	0.4	3706021	9916003	9905001	9923001	2017-05-04 20:25:00	A90
4114988	3092681	1191	Aspirin	324	3706021	9916003	9905013	9923001	2017-05-08 13:24:06
4114989	3092681	4917	Nitroglycerin	0.4	3706021	9916001	9905013	9923001	2017-05-08 13:26:06	A2+
4118366	3095622	1191	Aspirin	324	3706021	9916003	7701001	9923001	2017-05-09 13:54:00
4118365	3095622	26225	Ondansetron	4	3706021	9916003	7701001	7701001	2017-05-09 13:55:00
4118364	3095622	4917	Nitroglycerin	0.4	3706021	9916003	7701001	9923001	2017-05-09 13:56:00
4118367	3095622	7806	Oxygen	15	3706035	9916001	7701001	7701001	2017-05-09 13:57:00
4118362	3095622	4917	Nitroglycerin	0.4	3706021	9916003	7701001	9923001	2017-05-09 14:01:00
4118363	3095622	4337	Fentanyl	50	3706015	9916001	7701001	7701001	2017-05-09 14:03:00
4118361	3095622	4917	Nitroglycerin	0.4	3706021	9916001	7701001	7701001	2017-05-09 14:06:00
4118360	3095622	4337	Fentanyl	50	3706015	9916001	7701001	7701001	2017-05-09 14:10:00
4118359	3095622	4917	Nitroglycerin	0.4	3706021	9916001	7701001	7701001	2017-05-09 14:11:00
4118358	3095622	4917	Nitroglycerin	0.4	3706021	9916001	7701001	7701001	2017-05-09 14:16:00	A20203+4+5+
4118381	3095627	1191	Aspirin	324	3706021	9916003	7701001	9923001	2017-05-09 15:07:29
4118377	3095627	7806	Oxygen	4	3706035	9916001	7701001	9923001	2017-05-09 15:08:00
4118380	3095627	4917	Nitroglycerin	0.4	3706021	9916003	7701001	9923001	2017-05-09 15:08:01
4118379	3095627	4917	Nitroglycerin	0.4	3706021	9916001	7701001	9923001	2017-05-09 15:14:00	A102+
4118378	3095627	4337	Fentanyl	25	3706015	9916001	7701001	9923001	2017-05-09 15:21:00
4122633	3099339	7806	Oxygen	4	3706009	9916001	9905007	9923001	2017-05-10 04:50:00
4122635	3099339	1191	Aspirin	324	3706021	9916001	9905007	9923001	2017-05-10 04:53:00
4122634	3099339	4917	Nitroglycerin	0.4	3706021	9916001	9905007	9923001	2017-05-10 04:54:00	A1+
4131703	3105656	1191	Aspirin	324	3706021	9916003	9905007	9923001	2017-05-09 13:15:00
4131706	3105656	4917	Nitroglycerin	0.4	3706021	9916003	7701001	9923001	2017-05-09 13:19:00
4131704	3105656	7806	Oxygen	2	3706011	9916003	9905007	9923001	2017-05-09 13:22:00
4131707	3105656	26225	Ondansetron	8	3706021	9916001	9905007	9923001	2017-05-09 13:24:00
4131705	3105656	4917	Nitroglycerin	0.4	3706021	9916003	9905007	9923001	2017-05-09 13:27:00	A4020
4133273	3107284	1191	Aspirin	324	3706021	9916003	9905011	9923001	2017-04-23 21:13:00
4133274	3107284	4917	Nitroglycerin	0.4	3706021	9916001	9905011	9923001	2017-04-23 21:19:00	A6+
4133172	3107731	7806	Oxygen	4	7701003	9916001	9905013	9923001	2017-05-02 01:41:00
4133173	3107731	1191	Aspirin	324	3706021	9916003	9905013	9923001	2017-05-02 01:49:00
4133174	3107731	4917	Nitroglycerin	0.4	3706021	9916001	9905013	9923001	2017-05-02 01:52:45	A4+
4146720	3110022	125464	Normal saline	100	3706027	9916003	9905011	9923001	2017-05-06 14:03:00
4146725	3110022	4917	Nitroglycerin	0.4	3706021	9916001	9905011	9923001	2017-05-06 14:05:00
4146717	3110022	1191	Aspirin	324	3706021	9916003	9905011	9923001	2017-05-06 14:09:00	N20
7751676	3111035	7806	Oxygen	15	7701003	9916001	9905013	9923001	2017-05-06 17:14:09
7751677	3111035	1191	Aspirin	324	3706021	9916003	9905013	9923001	2017-05-06 17:14:09
7751680	3111035	4917	Nitroglycerin	0.4	3706021	9916003	9905013	9923001	2017-05-06 17:18:09
7751678	3111035	4917	Nitroglycerin	0.4	3706021	9916003	9905013	9923001	2017-05-06 17:20:09	A4020
7751679	3111035	125464	Normal saline	25	3706027	9916003	9905013	9923001	2017-05-06 18:10:00
4148153	3111152	1191	Aspirin	324	3706021	9916003	9905013	9923001	2017-05-10 11:25:00
4148154	3111152	4917	Nitroglycerin	0.4	3706021	9916001	9905013	9923001	2017-05-10 11:27:00	A2+
4148571	3111519	1191	Aspirin	324	3706021	9916003	7701001	9923001	2017-05-11 17:20:00
4148572	3111519	4337	Fentanyl	100	3706015	9916001	9905013	9923001	2017-05-11 17:24:00
4148570	3111519	7806	Oxygen	4	3706011	9916003	9905013	9923001	2017-05-11 17:25:00
4148573	3111519	26225	Ondansetron	4	3706021	9916001	9905013	9923001	2017-05-11 17:27:00
4148574	3111519	4917	Nitroglycerin	0.4	3706021	9916001	9905013	9923001	2017-05-11 17:30:00
4148575	3111519	4917	Nitroglycerin	0.4	3706021	9916003	9905013	9923001	2017-05-11 17:39:00	A8+20
4233994	3128950	7806	Oxygen	2	3706011	9916003	9905031	9923001	2017-05-10 15:06:00
4234121	3128950	1191	Aspirin	324	3706021	9916001	9905009	9923001	2017-05-10 15:08:00
4234242	3128950	4917	Nitroglycerin	0.4	3706021	9916001	9905031	9923001	2017-05-10 15:19:00	A8+
4234243	3128950	26225	Ondansetron	4	3706021	9916001	9905031	9923001	2017-05-10 15:22:00
4233867	3128950	3628	Dopamine	5	3706017	9916001	9905031	9923001	2017-05-10 15:34:00
4175405	3132871	7806	Oxygen	4	7701003	9916003	9905013	9923001	2017-05-04 01:47:13
4175406	3132871	4917	Nitroglycerin	0.4	3706021	9916001	9905013	9923001	2017-05-04 01:47:52
4175407	3132871	1191	Aspirin	324	3706021	9916003	9905013	9923001	2017-05-04 01:49:41
4175408	3132871	4917	Nitroglycerin	0.4	3706021	9916001	9905013	9923001	2017-05-04 01:51:32
4175409	3132871	4917	Nitroglycerin	0.4	3706021	9916001	9905013	9923001	2017-05-04 01:55:05	N102+3+
4178671	3135726	4917	Nitroglycerin	0.4	3706021	9916001	9905007	9923001	2017-05-04 16:40:00
4178670	3135726	1191	Aspirin	325	3706021	9916003	9905007	9923001	2017-05-04 16:40:00
4178672	3135726	4917	Nitroglycerin	0.4	3706021	9916001	9905007	9923001	2017-05-04 16:50:00	N102+
4181228	3137460	1191	Aspirin	324	3706021	9916003	9905013	9923001	2017-05-15 01:37:00
4181230	3137460	4917	Nitroglycerin	0.4	3706021	9916003	7701001	9923001	2017-05-15 01:40:00
4181231	3137460	4917	Nitroglycerin	0.4	3706021	9916003	7701001	9923001	2017-05-15 01:46:00
4181229	3137460	7806	Oxygen	4	3706011	9916001	9905013	9923001	2017-05-15 01:51:00
4181233	3137460	26225	Ondansetron	4	3706021	9916001	9905013	9923001	2017-05-15 01:51:00
4181232	3137460	4917	Nitroglycerin	0.4	3706021	9916003	7701001	9923001	2017-05-15 01:52:00	A302030
4184711	3140478	7806	Oxygen	3	3706011	9916001	9905009	9923001	2017-05-12 23:20:00
4184710	3140478	1191	Aspirin	324	3706021	9916003	9905013	9923001	2017-05-12 23:28:00
4184712	3140478	4917	Nitroglycerin	0.4	3706021	9916005	9905013	9923001	2017-05-12 23:34:00	A6-
4184837	3140584	7806	Oxygen	2	3706011	9916003	7701001	9923001	2017-05-13 08:50:00
4184838	3140584	4917	Nitroglycerin	0.4	3706021	9916003	9905013	9923001	2017-05-13 08:54:00
4184836	3140584	1191	Aspirin	324	3706021	9916003	9905013	9923001	2017-05-13 08:56:00
4184839	3140584	4917	Nitroglycerin	0.4	3706021	9916003	9905013	9923001	2017-05-13 09:01:00	N1020
4193655	3161888	7806	Oxygen	15	7701001	9916001	9905013	9923001	2017-05-14 13:05:00
4189101	3161888	4917	Nitroglycerin	0.4	3706021	9916003	9905013	9923001	2017-05-14 13:09:00
4211509	3161888	1191	Aspirin	325	3706021	9916003	9905013	9923001	2017-05-14 13:13:00
4193262	3161888	4917	Nitroglycerin	0.4	3706021	9916003	9905013	9923001	2017-05-14 13:20:00	N2020
4239340	3184733	7806	Oxygen	10	3706011	9916001	9905007	9923001	2017-05-14 03:18:00
4239240	3184733	1191	Aspirin	324	3706021	9916003	9905007	9923001	2017-05-14 03:21:00
4239278	3184733	4917	Nitroglycerin	0.4	3706021	9916001	9905007	9923001	2017-05-14 03:42:00
4239241	3184733	4917	Nitroglycerin	0.4	3706021	9916003	9905007	9923001	2017-05-14 04:00:00	A9+20
4239341	3184733	7052	Morphine	2	3706021	9916003	9905007	9923001	2017-05-14 04:03:00
4241671	3189092	1191	Aspirin	324	3706021	9916001	9905013	9923001	2017-05-06 13:00:59
4241681	3189092	4917	Nitroglycerin	0.4	3706021	9916001	9905013	9923001	2017-05-06 13:08:22
4241700	3189092	4917	Nitroglycerin	0.4	3706021	9916001	9905013	9923001	2017-05-06 13:13:56
4241692	3189092	4917	Nitroglycerin	0.4	3706021	9916001	9905013	9923001	2017-05-06 13:18:31	A7+2+3+
4241682	3189092	317361	EPINEPHrine 0.1 MG/ML	1	3706021	9916001	9905013	9923001	2017-05-06 13:31:13
4244526	3191829	7806	Oxygen	2	7701003	9916003	9905011	9923001	2017-05-07 07:16:00
4244518	3191829	1191	Aspirin	324	3706021	9916003	9905011	9923001	2017-05-07 07:18:00
4244531	3191829	125464	Normal saline	250	3706027	9916003	9905011	9923001	2017-05-07 07:27:00
4244539	3191829	4917	Nitroglycerin	0.4	3706021	9916001	9905011	9923001	2017-05-07 07:28:00
4244519	3191829	26225	Ondansetron	4	3706021	9916001	9905011	9923001	2017-05-07 07:30:00
4244530	3191829	4917	Nitroglycerin	0.4	3706021	9916001	9905011	9923001	2017-05-07 07:40:00	A8+2+
4252884	3195417	1191	Aspirin	324	3706021	9916003	7701003	9923001	2017-05-15 01:40:51
4252888	3195417	4917	Nitroglycerin	0.4	3706021	9916003	7701003	9923001	2017-05-15 01:42:23
4252885	3195417	4917	Nitroglycerin	0.4	3706021	9916003	7701003	9923001	2017-05-15 01:47:47
4252886	3195417	26225	Ondansetron	4	3706021	9916003	7701003	9923001	2017-05-15 01:52:17
4252887	3195417	4917	Nitroglycerin	0.4	3706021	9916003	7701003	9923001	2017-05-15 01:53:32	A202030
4254636	3196933	1191	Aspirin	162	3706021	9916001	9905013	9923001	2017-05-15 21:44:00
4254637	3196933	7806	Oxygen	2	3706011	9916001	9905009	9923001	2017-05-15 21:45:00
4254638	3196933	4917	Nitroglycerin	0.4	3706021	9916001	9905013	9923001	2017-05-15 21:46:00	A2+
4272084	3211034	1191	Aspirin	324	3706021	9916003	7701001	9923001	2017-05-16 06:15:00
4272085	3211034	7806	Oxygen	3	3706011	9916001	9905007	9923001	2017-05-16 06:20:00
4272086	3211034	4917	Nitroglycerin	0.4	3706021	9916003	9905007	9923001	2017-05-16 06:28:00
4272087	3211034	4917	Nitroglycerin	0.4	3706021	9916003	9905007	9923001	2017-05-16 06:33:00	A9020
4272088	3211034	4337	Fentanyl	50	3706015	9916001	9905007	9923001	2017-05-16 06:45:00
4272089	3211034	4337	Fentanyl	50	3706015	9916001	9905007	9923001	2017-05-16 06:50:00
4272696	3211411	1191	Aspirin	324	3706021	9916003	7701003	9923001	2017-05-09 16:00:00
4272697	3211411	4917	Nitroglycerin	0.4	3706021	9916001	7701003	9923001	2017-05-09 16:02:00
4272698	3211411	4917	Nitroglycerin	0.4	3706021	9916001	7701003	9923001	2017-05-09 16:09:00
4272695	3211411	4917	Nitroglycerin	0.4	3706021	9916001	7701003	9923001	2017-05-09 16:24:00	A2+2+3+
4272752	3211457	4917	Nitroglycerin	0.4	3706021	9916001	7701003	9923001	2017-05-05 23:15:00
4272754	3211457	26225	Ondansetron	4	3706021	9916001	7701003	9923001	2017-05-05 23:19:00
4272753	3211457	4917	Nitroglycerin	0.4	3706021	9916001	7701003	9923001	2017-05-05 23:20:00
4272755	3211457	1191	Aspirin	324	3706021	9916003	7701003	9923001	2017-05-05 23:22:00	N40
4282795	3219268	1191	Aspirin	324	3706021	9916003	9905007	9923001	2017-05-17 12:00:00
4282794	3219268	7806	Oxygen	4	3706009	9916001	9905007	9923001	2017-05-17 12:00:00
4282796	3219268	4917	Nitroglycerin	0.4	3706021	9916001	9905007	9923001	2017-05-17 12:13:00	A9+
4285898	3221950	1191	Aspirin	424	3706021	9916003	9905007	9923001	2017-05-17 06:08:00
4285899	3221950	4917	Nitroglycerin	0.4	3706021	9916003	9905007	9923001	2017-05-17 06:09:00	A10
10873362	3227563	7806	Oxygen	4	7701003	9916001	9905007	9923001	2017-05-11 15:08:00
10873363	3227563	125464	Normal saline	500	3706025	9916003	9905007	9923001	2017-05-11 15:13:00
10873360	3227563	1191	Aspirin	324	3706021	9916001	9905007	9923001	2017-05-11 15:16:09
10873361	3227563	4917	Nitroglycerin	0.4	3706021	9916001	9905007	9923001	2017-05-11 15:21:34	A6+
4294574	3228862	1191	Aspirin	324	3706021	9916003	9905007	9923001	2017-05-18 12:16:00
4294575	3228862	4917	Nitroglycerin	0.4	3706021	9916003	9905007	9923001	2017-05-18 12:19:00	A30
4300564	3233808	7806	Oxygen	2	7701003	9916003	9905011	9923001	2017-05-09 09:17:41
4300565	3233808	4917	Nitroglycerin	0.4	3706021	9916001	9905011	9923001	2017-05-10 09:21:18
4300566	3233808	1191	Aspirin	324	3706021	9916001	9905011	9923001	2017-05-10 09:23:46	N2+
4300567	3233808	26225	Ondansetron	4	3706021	9916003	9905011	9923001	2017-05-10 09:25:46
4364830	3236512	1191	Aspirin	324	3706021	9916003	9905011	9923001	2017-05-15 13:05:00
4364833	3236512	7806	Oxygen	15	7701003	9916003	9905009	9923001	2017-05-15 13:06:00
4364835	3236512	125464	Normal saline	10	3706025	9916001	9905013	9923001	2017-05-15 13:10:00
4364831	3236512	4917	Nitroglycerin	0.4	3706021	9916003	9905013	9923001	2017-05-15 13:10:00	A50
4364832	3236512	7052	Morphine	2	3706021	9916001	9905013	9923001	2017-05-15 13:13:00
4364834	3236512	26225	Ondansetron	4	3706021	9916001	9905013	9923001	2017-05-15 13:14:00
4523551	3236620	7806	Oxygen	15	7701003	9916001	9905011	9923001	2017-05-14 15:57:00
4523548	3236620	1191	Aspirin	324	3706021	9916003	9905011	9923001	2017-05-14 15:57:00
4523552	3236620	4917	Nitroglycerin	0.4	3706021	9916001	9905011	9923001	2017-05-14 16:00:00
4523556	3236620	125464	Normal saline	250	3706027	9916003	9905011	9923001	2017-05-14 16:21:00
4523553	3236620	4917	Nitroglycerin	0.4	3706021	9916003	9905011	9923001	2017-05-14 16:24:00
4523549	3236620	26225	Ondansetron	4	3706021	9916003	9905011	9923001	2017-05-14 16:25:00
4523550	3236620	4337	Fentanyl	25	3706015	9916001	9905011	9923001	2017-05-14 16:27:00
4523555	3236620	328316	Epinephrine 1 MG/ML	1	3706021	9916001	9905011	9923001	2017-05-14 16:39:00
4523554	3236620	4917	Nitroglycerin	0.4	3706021	9916003	9905011	9923001	2017-05-14 16:46:00	A3+2030
4308898	3239612	7806	Oxygen	3	3706011	9916003	9905009	9923001	2017-05-17 00:35:00
4308897	3239612	1191	Aspirin	324	3706021	9916003	9905013	9923001	2017-05-17 00:41:00
4308896	3239612	4917	Nitroglycerin	0.4	3706021	9916003	9905013	9923001	2017-05-17 01:05:00	A90
4319620	3247385	1191	Aspirin	324	3706021	9916003	9905011	9923001	2017-05-11 20:18:00
4319621	3247385	125464	Normal saline	600	3706007	9916001	9905011	9923001	2017-05-11 20:27:00
4319622	3247385	4917	Nitroglycerin	0.5	3706003	9916003	9905011	9923001	2017-05-11 20:37:00	A90
4323309	3250203	1191	Aspirin	324	3706021	9916003	9905013	9923001	2017-05-18 18:07:00
4323307	3250203	4917	Nitroglycerin	0.4	3706021	9916001	9905013	9923001	2017-05-18 18:08:00
4323310	3250203	7806	Oxygen	4	3706011	9916003	9905013	9923001	2017-05-18 18:12:00
4323308	3250203	4917	Nitroglycerin	0.4	3706021	9916003	9905013	9923001	2017-05-18 18:14:00	A1+20
4349554	3273236	7806	Oxygen	3	3706009	9916003	9905007	9923001	2017-05-16 03:30:00
4349555	3273236	1191	Aspirin	324	3706021	9916003	9905013	9923001	2017-05-16 03:31:00
4349556	3273236	4917	Nitroglycerin	400	3706017	9916001	9905013	9923001	2017-05-16 03:36:00	A5+
4360479	3280917	1191	Aspirin	243	3706021	9916003	9905011	9923001	2017-04-23 14:22:02
4360480	3280917	4917	Nitroglycerin	0.4	3706021	9916003	9905011	9923001	2017-04-23 14:32:09	A80
4360481	3280917	4337	Fentanyl	100	3706015	9916001	9905011	9923001	2017-04-23 14:38:00
4360880	3281268	1191	Aspirin	325	3706021	9916003	9905011	9923003	2017-05-15 00:13:35
4360881	3281268	4917	Nitroglycerin	0.2	3706021	9916001	9905011	9923001	2017-05-15 00:37:02	A9+
4361490	3281798	1191	Aspirin	324	3706021	9916003	9905011	9923001	2017-05-13 09:57:59
4361491	3281798	4917	Nitroglycerin	0.4	3706021	9916003	9905011	9923001	2017-05-13 10:01:49	A40
4362974	3283143	1191	Aspirin	325	3706021	9916001	9905011	9923001	2017-04-21 15:50:52
4362975	3283143	4917	Nitroglycerin	0.4	3706021	9916001	9905011	9923001	2017-04-21 15:55:13	A5+
4362976	3283143	7806	Oxygen	4	3706011	9916001	9905011	9923001	2017-04-21 17:17:58
4362973	3283143	125464	Normal saline	800	3706025	9916001	9905011	9923001	2017-04-21 17:18:32
11024496	3283235	125464	Normal saline	1000	3706025	9916003	9905011	9923001	2017-04-24 01:05:00
11024495	3283235	7806	Oxygen	2	7701003	9916003	9905011	9923001	2017-04-24 01:08:00
11024497	3283235	1191	Aspirin	324	3706021	9916003	9905011	9923001	2017-04-24 01:11:00
11024498	3283235	4917	Nitroglycerin	0.4	3706021	9916003	9905011	9923001	2017-04-24 01:15:00
11024499	3283235	4917	Nitroglycerin	0.4	3706021	9916003	9905011	9923001	2017-04-24 01:25:00	A4020
4366412	3285649	1191	Aspirin	324	3706021	9916003	9905013	9923001	2017-05-21 21:05:00
4366414	3285649	4917	Nitroglycerin	0.4	3706021	9916001	9905013	9923001	2017-05-21 21:07:00
4366413	3285649	7806	Oxygen	4	3706011	9916003	9905009	9923001	2017-05-21 21:07:00
4366415	3285649	4917	Nitroglycerin	0.4	3706021	9916003	9905013	9923001	2017-05-21 21:15:00
4366416	3285649	4917	Nitroglycerin	0.4	3706021	9916003	9905013	9923001	2017-05-21 21:19:00	A2+2030
4375107	3293196	4917	Nitroglycerin	0.4	3706021	9916003	7701001	9923003	2017-05-23 08:42:26
4375105	3293196	7806	Oxygen	2	3706035	9916003	7701001	9923001	2017-05-23 08:45:00
4375106	3293196	1191	Aspirin	324	3706021	9916003	7701001	9923001	2017-05-23 08:47:18	N30
4402883	3294008	7806	Oxygen	4	3706011	9916003	9905009	9923001	2017-05-22 16:06:00
4402884	3294008	1191	Aspirin	324	3706021	9916003	9905031	9923001	2017-05-22 16:10:00
4402885	3294008	4917	Nitroglycerin	0.4	3706021	9916001	9905031	9923001	2017-05-22 16:12:00
4402886	3294008	4917	Nitroglycerin	0.4	3706021	9916003	9905031	9923001	2017-05-22 16:18:00	A2+20
4547709	3294563	313002	Sodium Chloride 0.154 MEQ/ML Injectable Solution	150	3706029	9916003	9905013	9923001	2017-05-23 03:12:54
4547704	3294563	4917	Nitroglycerin	0.04	3706021	9916003	9905013	9923001	2017-05-23 03:16:19
4547706	3294563	7806	Oxygen	4	3706011	9916003	9905013	9923001	2017-05-23 03:16:48
4547708	3294563	1191	Aspirin	324	3706021	9916003	9905013	9923001	2017-05-23 03:18:28
4547703	3294563	7052	Morphine	2	3706021	9916003	9905013	9923001	2017-05-23 03:20:37
4547707	3294563	7052	Morphine	2	3706021	9916003	9905013	9923001	2017-05-23 03:21:35
4547705	3294563	4917	Nitroglycerin	0.04	3706021	9916003	9905013	9923001	2017-05-23 03:22:26	N2020
4381822	3297200	1191	Aspirin	324	3706021	9916003	9905011	9923001	2017-05-16 13:42:00
4381823	3297200	237653	Glucose 500 MG/ML Injectable Solution	12.5	3706001	9916001	9905011	9923001	2017-05-16 14:02:58
4381824	3297200	4917	Nitroglycerin	0.4	3706021	9916003	9905011	9923001	2017-05-16 14:05:50	A90
4381825	3297200	4337	Fentanyl	50	3706015	9916003	9905011	9923001	2017-05-16 14:19:36
4381826	3297200	125464	Normal saline	600	3706025	9916003	9905011	9923001	2017-05-16 14:24:49
4505956	3301465	1191	Aspirin	324	3706021	9916001	9905009	9923001	2017-05-23 20:14:00
4505955	3301465	4917	Nitroglycerin	0.4	3706021	9916001	9905009	9923001	2017-05-23 20:15:00	A1+
4394434	3306220	1191	Aspirin	324	3706021	9916003	9905013	9923001	2017-05-22 15:32:00
4394435	3306220	4917	Nitroglycerin	1	3706021	9916003	9905013	9923001	2017-05-22 15:33:00	A10
4547765	3326839	1191	Aspirin	324	3706021	9916003	9905009	9923001	2017-05-26 10:08:00
4547762	3326839	4917	Nitroglycerin	0.4	3706021	9916003	9905009	9923001	2017-05-26 10:19:04
4547764	3326839	4917	Nitroglycerin	0.4	3706021	9916003	9905009	9923001	2017-05-26 10:24:00	A8020
4547763	3326839	7052	Morphine	2	3706021	9916003	9905009	9923001	2017-05-26 10:25:00
6222247	3327068	1191	Aspirin	324	3706021	9916003	7701003	9923001	2017-05-26 02:30:00
6222248	3327068	4917	Nitroglycerin	0.4	3706021	9916001	7701003	9923001	2017-05-26 02:33:00	A3+
4421154	3327636	7806	Oxygen	2	3706011	9916001	9905007	9923001	2017-05-18 02:26:12
4421150	3327636	1191	Aspirin	324	3706021	9916003	9905007	9923001	2017-05-18 12:15:44
4421152	3327636	4917	Nitroglycerin	400	3706015	9916001	9905007	9923001	2017-05-18 12:16:44
4421153	3327636	4917	Nitroglycerin	400	3706015	9916001	9905007	9923001	2017-05-18 12:25:37
4421151	3327636	4917	Nitroglycerin	400	3706015	9916001	9905007	9923001	2017-05-18 12:34:44	A1+2+3+
4555579	3329533	4337	Fentanyl	50	3706015	9916003	9905011	9923001	2017-05-18 15:21:00
4555580	3329533	1191	Aspirin	324	3706021	9916003	9905011	9923001	2017-05-18 15:25:00
4555581	3329533	4917	Nitroglycerin	0.4	3706021	9916003	9905011	9923001	2017-05-18 15:27:00	A20
4555578	3329533	4337	Fentanyl	50	3706015	9916003	9905011	9923001	2017-05-18 15:42:00
12820390	3332495	4337	Fentanyl	25	3706015	9916003	7701003	9923001	2017-05-20 22:47:45
12820391	3332495	7806	Oxygen	4	3706011	9916003	7701003	9923001	2017-05-20 22:49:48
12820392	3332495	1191	Aspirin	324	3706021	9916003	7701003	9923001	2017-05-20 22:50:15
12820393	3332495	4337	Fentanyl	50	3706015	9916003	7701003	9923001	2017-05-20 22:51:07
12820394	3332495	26225	Ondansetron	4	3706021	9916003	7701003	9923001	2017-05-20 23:00:27
12820395	3332495	4917	Nitroglycerin	0.4	3706021	9916003	7701003	9923001	2017-05-20 23:05:14	A90
12820396	3332495	4337	Fentanyl	25	3706015	9916003	7701003	9923001	2017-05-20 23:07:48
6160783	3375779	1191	Aspirin	324	3706021	9916003	9905009	9923001	2017-05-29 20:26:00
6160782	3375779	7806	Oxygen	2	3706011	9916001	9905013	9923001	2017-05-29 20:27:00
6160785	3375779	4917	Nitroglycerin	0.4	3706021	9916001	9905013	9923001	2017-05-29 20:33:00
6160784	3375779	4917	Nitroglycerin	0.4	3706021	9916001	9905013	9923001	2017-05-29 20:38:00	A6+2+
4481416	3376762	26225	Ondansetron	4	3706021	9916003	7701001	9923001	2017-05-29 18:10:00
4481417	3376762	1191	Aspirin	324	3706021	9916003	7701001	9923001	2017-05-29 18:16:00
4481418	3376762	7806	Oxygen	4	3706011	9916003	7701001	9923001	2017-05-29 18:17:00
4481419	3376762	4917	Nitroglycerin	0.4	3706021	9916003	7701001	9923001	2017-05-29 18:20:00	A40
4484149	3378717	4917	Nitroglycerin	0.4	3706021	9916003	9905007	9923001	2017-05-22 11:10:00
4484147	3378717	1191	Aspirin	324	3706021	9916003	9905001	9923003	2017-05-22 19:10:00
4484148	3378717	4917	Nitroglycerin	0.4	3706021	9916001	9905007	9923001	2017-05-22 19:24:00	N502+
4570867	3378798	1191	Aspirin	324	3706021	9916003	9905005	9923001	2017-05-22 15:40:00
4570868	3378798	4917	Nitroglycerin	0.04	3706021	9916001	9905001	9923001	2017-05-22 15:45:00	A5+
4570869	3378798	125464	Normal saline	100	3706025	9916001	9905001	9923001	2017-05-22 15:59:00
4485442	3379529	1191	Aspirin	324	3706021	9916003	9905013	9923001	2017-05-25 16:46:00
4485443	3379529	4917	Nitroglycerin	0.4	3706021	9916001	9905013	9923001	2017-05-25 16:47:00	A1+
4520208	3387733	7806	Oxygen	4	3706011	9916001	9905007	9923001	2017-05-30 19:53:00
4520207	3387733	1191	Aspirin	324	3706021	9916003	9905005	9923001	2017-05-30 20:02:00
4520210	3387733	1008377	Calcium Chloride / Lactate / Potassium Chloride / Sodium Chloride	500	3706025	9916001	9905007	9923001	2017-05-30 20:10:00
4520209	3387733	4917	Nitroglycerin	0.4	3706021	9916001	9905007	9923001	2017-05-30 20:24:00	A9+
15891086	3388951	1191	Aspirin	324	3706021	9916003	9905011	9923001	2017-05-24 05:25:00
15891087	3388951	125464	Normal saline	400	3706025	9916003	9905011	9923001	2017-05-24 05:35:00
15891088	3388951	4337	Fentanyl	100	3706015	9916001	9905011	9923001	2017-05-24 05:38:00
15891085	3388951	4917	Nitroglycerin	0.4	3706021	9916003	9905011	9923001	2017-05-24 05:50:00	A90
4506403	3396034	1191	Aspirin	325	3706021	9916001	9905013	9923001	2017-05-24 17:42:00
4506402	3396034	4917	Nitroglycerin	0.4	3706021	9916001	9905013	9923001	2017-05-24 17:43:00
4506400	3396034	7806	Oxygen	4	3706011	9916001	9905013	9923001	2017-05-24 17:45:00
4506401	3396034	4917	Nitroglycerin	0.4	3706021	9916001	9905013	9923001	2017-05-24 17:48:00	A1+2+
4520355	3404768	1191	Aspirin	324	3706021	9916003	9905007	9923001	2017-06-02 01:13:00
4520356	3404768	4917	Nitroglycerin	0.4	3706021	9916003	9905007	9923001	2017-06-02 01:25:00
4520357	3404768	7806	Oxygen	4	3706011	9916003	9905007	9923001	2017-06-02 01:30:00
4520358	3404768	4917	Nitroglycerin	0.4	3706021	9916003	9905007	9923001	2017-06-02 01:31:00
4520359	3404768	4917	Nitroglycerin	0.4	3706021	9916003	9905007	9923001	2017-06-02 01:38:00	A802030
4520360	3404768	4337	Fentanyl	50	3706015	9916001	9905007	9923001	2017-06-02 01:39:00
4717250	3406631	1191	Aspirin	162	3706021	9916003	9905001	9923001	2017-05-25 14:49:00
4717252	3406631	125464	Normal saline	500	3706025	9916003	9905001	9923001	2017-05-25 15:07:00
4717251	3406631	4917	Nitroglycerin	0.4	3706021	9916001	9905001	9923001	2017-05-25 15:08:00	A9+
4524505	3407523	1191	Aspirin	324	3706021	9916003	7701001	9923003	2017-05-27 10:16:00
4524506	3407523	4917	Nitroglycerin	0.4	3706021	9916003	7701001	9923003	2017-05-27 10:17:00
4524507	3407523	4917	Nitroglycerin	0.4	3706021	9916001	7701001	9923001	2017-05-27 10:23:00
4524508	3407523	4917	Nitroglycerin	0.4	3706021	9916001	7701001	9923001	2017-05-27 10:28:00	A102+3+
4740983	3419750	1191	Aspirin	324	3706021	9916003	9905013	9923001	2017-06-02 15:01:00
4740984	3419750	4917	Nitroglycerin	0.4	3706015	9916003	9905013	9923001	2017-06-02 15:03:00	A20
4740982	3419750	125464	Normal saline	250	3706009	9916001	9905013	9923001	2017-06-02 15:11:15
4740985	3419750	7052	Morphine	4	3706021	9916001	9905013	9923001	2017-06-02 15:12:00
5262911	3430073	7806	Oxygen	4	3706011	9916003	9905005	9923001	2017-06-01 16:04:00
5262912	3430073	1191	Aspirin	324	3706021	9916003	9905007	9923001	2017-06-01 16:05:00
5262913	3430073	4917	Nitroglycerin	0.4	3706021	9916001	9905007	9923001	2017-06-01 16:06:00	A1+
4552158	3430712	1191	Aspirin	324	3706021	9916001	9905007	9923001	2017-06-03 05:37:00
4552159	3430712	7806	Oxygen	4	3706011	9916001	9905007	9923001	2017-06-03 05:42:00
4552155	3430712	4917	Nitroglycerin	0.4	3706021	9916001	9905007	9923001	2017-06-03 05:42:00
4552157	3430712	4337	Fentanyl	100	3706015	9916001	9905007	9923001	2017-06-03 05:47:00
4552156	3430712	4917	Nitroglycerin	0.4	3706021	9916001	9905007	9923001	2017-06-03 05:52:00	A5+2+
4552770	3431168	1191	Aspirin	162	3706021	9916001	9905005	9923001	2017-06-03 16:24:00
4552772	3431168	7052	Morphine	5	3706021	9916001	9905007	9923001	2017-06-03 16:31:00
4552771	3431168	4917	Nitroglycerin	0.4	3706021	9916001	9905007	9923001	2017-06-03 16:42:00	A9+
4552773	3431168	7052	Morphine	5	3706021	9916001	9905007	9923001	2017-06-03 16:45:00
4556117	3433515	1191	Aspirin	324	3706021	9916003	9905009	9923001	2017-05-26 19:02:00
4556118	3433515	4917	Nitroglycerin	0.4	3706021	9916003	9905009	9923001	2017-05-26 19:03:00
4556119	3433515	4917	Nitroglycerin	0.4	3706021	9916003	9905013	9923001	2017-05-26 19:08:00
4556120	3433515	4337	Fentanyl	50	3706015	9916001	9905013	9923001	2017-05-26 19:10:00
4556121	3433515	26225	Ondansetron	4	3706021	9916003	9905013	9923001	2017-05-26 19:11:00
4556122	3433515	4917	Nitroglycerin	1	3706003	9916003	9905013	9923001	2017-05-26 19:15:00	A102030
4556116	3433515	125464	Normal saline	250	3706025	9916001	9905013	9923001	2017-05-26 19:20:00
4556123	3433515	4337	Fentanyl	50	3706015	9916003	9905013	9923001	2017-05-26 19:50:00
4558596	3435743	7806	Oxygen	3	7701003	9916001	9905011	9923001	2017-05-27 19:30:00
4558597	3435743	1191	Aspirin	324	3706021	9916001	9905011	9923001	2017-05-27 19:57:43
4558598	3435743	4917	Nitroglycerin	0.4	3706021	9916001	9905011	9923001	2017-05-27 20:00:40
4558599	3435743	4917	Nitroglycerin	0.4	3706021	9916001	9905011	9923001	2017-05-27 20:11:29	A3+2+
4558600	3435743	4337	Fentanyl	50	3706015	9916001	9905011	9923001	2017-05-27 20:16:57
4558601	3435743	4337	Fentanyl	50	3706015	9916001	9905011	9923001	2017-05-27 20:42:37
4559308	3436370	1191	Aspirin	324	3706021	9916003	9905013	9923001	2017-05-26 22:08:08
4559309	3436370	4917	Nitroglycerin	0.4	3706021	9916001	9905013	9923001	2017-05-26 22:10:27
4559310	3436370	4917	Nitroglycerin	0.4	3706021	9916001	9905013	9923001	2017-05-26 22:14:16
4559311	3436370	4917	Nitroglycerin	0.4	3706021	9916001	9905013	9923001	2017-05-26 22:30:11	A3+2+3+
4559312	3436370	7806	Oxygen	2	7701003	9916001	9905013	9923001	2017-05-26 22:30:22
4560377	3437073	1191	Aspirin	324	3706021	9916003	9905007	9923001	2017-05-27 17:50:00
4560378	3437073	4917	Nitroglycerin	0.4	3706021	9916001	9905007	9923001	2017-05-27 17:52:00
4560379	3437073	4917	Nitroglycerin	0.4	3706021	9916001	9905007	9923001	2017-05-27 17:56:00
4560382	3437073	26225	Ondansetron	4	3706021	9916001	9905007	9923001	2017-05-27 18:00:00
4560380	3437073	4917	Nitroglycerin	0.4	3706021	9916001	9905007	9923001	2017-05-27 18:02:00	A2+2+3+
4560381	3437073	4337	Fentanyl	50	3706015	9916001	9905007	9923001	2017-05-27 18:05:00
4560383	3437073	4337	Fentanyl	50	3706015	9916001	9905007	9923001	2017-05-27 18:11:00
4679353	3443471	7806	Oxygen	25	3706035	9916001	9905007	9923003	2017-06-05 14:08:00
4679351	3443471	1191	Aspirin	324	3706021	9916003	9905007	9923001	2017-06-05 14:15:00
4679352	3443471	4917	Nitroglycerin	0.4	3706021	9916001	9905007	9923001	2017-06-05 14:18:00
4679354	3443471	7806	Oxygen	6	3706035	9916001	9905007	9923001	2017-06-05 14:18:00
4679358	3443471	4917	Nitroglycerin	0.4	3706021	9916001	9905007	9923001	2017-06-05 14:25:00
4679355	3443471	7052	Morphine	2	3706021	9916001	9905007	9923001	2017-06-05 14:28:00
4679359	3443471	313002	Sodium Chloride 0.154 MEQ/ML Injectable Solution	300	3706025	9916001	9905007	9923001	2017-06-05 14:33:00
4679357	3443471	4917	Nitroglycerin	0.4	3706021	9916001	9905007	9923001	2017-06-05 14:33:00	A3+2+3+
4679356	3443471	7052	Morphine	2	3706021	9916001	9905007	9923001	2017-06-05 14:35:00
4777586	3451545	1191	Aspirin	81	3706021	9916003	9905013	9923003	2017-06-05 03:10:36
4777587	3451545	1191	Aspirin	243	3706021	9916003	9905013	9923001	2017-06-05 03:11:44
4777588	3451545	4917	Nitroglycerin	0.4	3706021	9916003	9905013	9923001	2017-06-05 03:11:53	A20
4777601	3451554	4917	Nitroglycerin	0.4	3706021	9916001	9905013	9923003	2017-06-02 14:22:22
4777602	3451554	1191	Aspirin	324	3706021	9916001	9905013	9923003	2017-06-02 14:23:30
4777604	3451554	4917	Nitroglycerin	1	3706001	9916001	9905013	9923001	2017-06-02 14:28:00
4777603	3451554	7052	Morphine	4	3706021	9916001	9905013	9923001	2017-06-02 14:28:00
4777605	3451554	4917	Nitroglycerin	0.4	3706021	9916001	9905013	9923001	2017-06-02 14:30:00	N1+2+3+
4581754	3453658	1191	Aspirin	324	3706021	9916003	9905007	9923001	2017-05-31 23:08:00
4581755	3453658	4917	Nitroglycerin	0.4	3706021	9916003	9905007	9923001	2017-05-31 23:12:00	A40
4584655	3455448	1191	Aspirin	324	3706021	9916003	9905011	9923001	2017-05-30 19:20:00
4584656	3455448	4917	Nitroglycerin	0.4	3706021	9916001	9905011	9923001	2017-05-30 19:29:00	A7+
7689945	3458752	1191	Aspirin	324	3706021	9916003	7701001	9923003	2017-05-13 14:00:00
7689946	3458752	4917	Nitroglycerin	0.4	3706021	9916001	9905013	9923001	2017-05-13 14:38:00
7689947	3458752	4917	Nitroglycerin	0.4	3706021	9916001	9905013	9923001	2017-05-13 14:45:00	A9+2+
7689948	3458752	7806	Oxygen	2	3706011	9916001	9905013	9923001	2017-05-13 14:48:00
16828705	3459161	1191	Aspirin	324	3706021	9916001	9905013	9923003	2017-05-13 00:26:00
16828706	3459161	4917	Nitroglycerin	0.4	3706021	9916001	9905013	9923001	2017-05-13 00:40:00
16828708	3459161	7806	Oxygen	15	3706011	9916001	9905013	9923001	2017-05-13 00:44:00
16828704	3459161	4917	Nitroglycerin	100	7701001	9916001	9905013	9923001	2017-05-13 00:44:00	A9+2+
16828707	3459161	125464	Normal saline	500	3706025	9916001	9905013	9923001	2017-05-13 00:45:00
16828703	3459161	7052	Morphine	7	3706021	9916001	9905013	9923001	2017-05-13 00:46:00
16829007	3459652	1191	Aspirin	324	3706021	9916003	9905013	9923001	2017-05-09 13:31:09
16829005	3459652	4917	Nitroglycerin	0.4	3706021	9916001	9905013	9923001	2017-05-09 13:32:17	A2+
16829006	3459652	7806	Oxygen	2	3706011	9916003	9905013	9923001	2017-05-09 13:36:12
4648083	3506810	1191	Aspirin	324	3706021	9916003	9905007	9923001	2017-06-07 11:49:00
4648084	3506810	7806	Oxygen	4	3706011	9916001	9905007	9923001	2017-06-07 11:50:00
4648085	3506810	4917	Nitroglycerin	0.4	3706021	9916001	9905007	9923001	2017-06-07 11:57:00	A7+
4658701	3515006	7806	Oxygen	12	3706011	9916001	7701001	9923001	2017-06-08 14:57:00
4658700	3515006	1191	Aspirin	324	3706021	9916003	7701001	9923001	2017-06-08 15:08:00
4658702	3515006	4917	Nitroglycerin	0.4	3706021	9916001	9905007	9923001	2017-06-08 15:13:00	A5+
4660044	3516030	1191	Aspirin	81	3706021	9916003	9905001	9923003	2017-06-01 08:16:39
4660045	3516030	1191	Aspirin	243	3706021	9916003	9905001	9923001	2017-06-01 11:16:12
4660046	3516030	4917	Nitroglycerin	0.4	3706021	9916001	9905001	9923001	2017-06-01 11:17:00	A9+
4660047	3516030	125464	Normal saline	100	3706007	9916003	9905001	9923001	2017-06-01 11:20:35
4661800	3517281	1191	Aspirin	324	3706021	9916001	7701001	9923001	2017-05-28 20:18:00
4661799	3517281	7806	Oxygen	3	3706011	9916001	7701001	9923001	2017-05-28 20:35:00
4661801	3517281	4917	Nitroglycerin	0.4	3706021	9916001	7701001	9923001	2017-05-28 20:35:00	A9+
4869552	3525049	1191	Aspirin	324	3706021	9916003	9905013	9923001	2017-06-09 17:24:00
4869553	3525049	4917	Nitroglycerin	1	3706021	9916003	9905013	9923001	2017-06-09 17:25:00	A10
4681061	3532957	1191	Aspirin	162	3706021	9916003	9905005	9923001	2017-06-07 09:46:00
4681062	3532957	7806	Oxygen	4	3706011	9916003	9905005	9923001	2017-06-07 09:46:00
4681066	3532957	4917	Nitroglycerin	0.4	3706021	9916003	9905007	9923001	2017-06-07 09:53:00
4681063	3532957	7052	Morphine	5	3706021	9916003	9905007	9923001	2017-06-07 09:57:00
4681067	3532957	4917	Nitroglycerin	0.4	3706021	9916003	9905007	9923001	2017-06-07 10:00:00	A6020
4681065	3532957	26225	Ondansetron	4	3706021	9916001	9905007	9923001	2017-06-07 10:03:00
4681064	3532957	7052	Morphine	5	3706021	9916001	9905007	9923001	2017-06-07 10:10:00
4681074	3532963	7806	Oxygen	2	3706011	9916001	7701001	9923001	2017-06-10 16:48:00
4681073	3532963	1191	Aspirin	324	3706021	9916003	9905007	9923001	2017-06-10 16:48:00
4681075	3532963	4917	Nitroglycerin	0.4	3706021	9916001	9905007	9923001	2017-06-10 16:52:00
4681076	3532963	4917	Nitroglycerin	0.4	3706021	9916001	9905007	9923001	2017-06-10 17:01:00
4681077	3532963	4337	Fentanyl	50	3706015	9916001	9905007	9923001	2017-06-10 17:09:00
4681078	3532963	4917	Nitroglycerin	0.4	3706021	9916001	9905007	9923001	2017-06-10 17:15:00	A4+2+3+
4681079	3532963	4337	Fentanyl	50	3706015	9916001	9905007	9923001	2017-06-10 17:17:00
4683776	3534926	1191	Aspirin	324	3706021	9916001	9905001	9923001	2017-06-03 11:39:00
4683777	3534926	4917	Nitroglycerin	0.4	3706021	9916001	9905001	9923001	2017-06-03 11:44:00
4683778	3534926	4917	Nitroglycerin	0.4	3706021	9916001	9905001	9923001	2017-06-03 11:59:00	A5+2+
4698665	3546267	7806	Oxygen	2	3706011	9916003	9905013	9923001	2017-05-29 03:04:00
4698664	3546267	1191	Aspirin	324	3706021	9916003	9905013	9923001	2017-05-29 03:04:00
4698666	3546267	4917	Nitroglycerin	0.4	3706021	9916003	9905013	9923001	2017-05-29 03:19:00	A90
4998324	3547989	1191	Aspirin	324	3706021	9916003	9905013	9923001	2017-05-17 17:51:00
4998325	3547989	4917	Nitroglycerin	0.4	3706021	9916001	9905013	9923001	2017-05-17 17:54:00	A3+
4713016	3555896	1191	Aspirin	324	3706021	9916001	7701001	9923003	2017-06-12 14:47:00
4713017	3555896	4917	Nitroglycerin	0.4	3706021	9916003	7701001	9923003	2017-06-12 14:49:00
4713018	3555896	4917	Nitroglycerin	0.4	3706021	9916001	9905007	9923001	2017-06-12 15:05:00
4713019	3555896	4917	Nitroglycerin	0.4	3706021	9916001	9905007	9923001	2017-06-12 15:11:00	A202+3+
9183620	3558289	1191	Aspirin	243	3706021	9916001	9905005	9923001	2017-06-06 21:25:00
9183622	3558289	125464	Normal saline	500	3706025	9916003	9905005	9923001	2017-06-06 21:29:00
9183621	3558289	4917	Nitroglycerin	0.4	3706021	9916001	9905007	9923001	2017-06-06 21:30:00	A5+
4720365	3559911	1191	Aspirin	324	3706021	9916003	9905013	9923001	2017-05-30 11:03:00
4720366	3559911	7806	Oxygen	4	3706011	9916001	9905013	9923001	2017-05-30 11:03:00
4720367	3559911	4917	Nitroglycerin	0.4	3706021	9916001	7701001	9923001	2017-05-30 11:07:00
4720368	3559911	4917	Nitroglycerin	0.4	3706021	9916001	9905013	9923001	2017-05-30 11:14:00	A4+2+
4853072	3559978	7806	Oxygen	4	7701003	9916003	7701003	9923001	2017-06-09 09:26:30
4853073	3559978	1191	Aspirin	324	3706021	9916003	9905007	9923001	2017-06-09 09:27:22
4853074	3559978	4917	Nitroglycerin	0.4	3706021	9916003	9905007	9923001	2017-06-09 09:28:44
4853075	3559978	4917	Nitroglycerin	0.4	3706021	9916003	9905007	9923001	2017-06-09 09:33:23	A2020
4853071	3559978	4337	Fentanyl	100	3706015	9916001	7701003	9923001	2017-06-09 09:37:33
4853070	3559978	26225	Ondansetron	4	3706021	9916001	7701003	9923001	2017-06-09 09:40:53
4734385	3571113	1191	Aspirin	324	3706021	9916003	7701001	9923001	2017-05-30 22:56:00
4734386	3571113	7806	Oxygen	2	3706011	9916003	9905013	9923001	2017-05-30 22:56:00
4734387	3571113	4917	Nitroglycerin	0.4	3706021	9916003	9905013	9923001	2017-05-30 23:23:00
4734388	3571113	4917	Nitroglycerin	0.4	3706021	9916003	9905013	9923001	2017-05-30 23:28:00	A9020
4769119	3594083	1191	Aspirin	324	3706021	9916003	7701001	9923001	2017-06-18 17:45:00
4769120	3594083	4917	Nitroglycerin	0.4	3706021	9916001	7701001	9923001	2017-06-18 17:47:00
4769121	3594083	4917	Nitroglycerin	0.4	3706021	9916001	9905007	9923001	2017-06-18 17:57:00	A2+2+
4770224	3594948	1191	Aspirin	324	3706021	9916003	9905007	9923001	2017-06-19 14:51:00
4770225	3594948	4917	Nitroglycerin	0.4	3706021	9916001	9905007	9923001	2017-06-19 14:54:00	A3+
4770226	3594948	7806	Oxygen	2	3706011	9916003	9905007	9923001	2017-06-19 14:56:00
4770244	3594965	7806	Oxygen	4	3706011	9916003	9905007	9923001	2017-06-19 12:29:00
4770246	3594965	4917	Nitroglycerin	0.4	3706021	9916001	9905007	9923001	2017-06-19 12:32:00
4770245	3594965	1191	Aspirin	324	3706021	9916003	9905007	9923001	2017-06-19 12:32:00	N10
4770523	3595177	7806	Oxygen	2	3706011	9916003	9905007	9923001	2017-06-18 15:38:00
4770522	3595177	1191	Aspirin	324	3706021	9916003	9905007	9923001	2017-06-18 15:49:00
4770524	3595177	4917	Nitroglycerin	0.4	3706021	9916001	9905007	9923001	2017-06-18 15:50:00
4770525	3595177	4917	Nitroglycerin	0.4	3706021	9916003	9905007	9923001	2017-06-18 15:57:00
4770526	3595177	4917	Nitroglycerin	0.4	3706021	9916003	9905007	9923001	2017-06-18 16:04:00	A1+2030
4775551	3598511	1191	Aspirin	324	3706021	9916003	9905013	9923001	2017-06-14 06:13:00
4775552	3598511	4917	Nitroglycerin	0.4	3706021	9916003	9905013	9923001	2017-06-14 06:13:38	A10
4775553	3598511	7806	Oxygen	15	7701003	9916003	9905013	9923001	2017-06-14 06:15:00
4779591	3600167	4917	Nitroglycerin	1	3706003	9916001	7701001	7701001	2017-06-19 10:08:00
4779590	3600167	1191	Aspirin	324	3706021	9916003	7701001	9923001	2017-06-19 10:10:00	N10
4781603	3601952	7806	Oxygen	4	3706011	9916001	9905007	9923003	2017-01-28 14:11:00
4781604	3601952	1191	Aspirin	324	3706021	9916003	9905007	9923001	2017-01-28 14:15:00
4781605	3601952	4917	Nitroglycerin	0.04	3706013	9916003	9905007	9923001	2017-01-28 14:16:00	A10
4781606	3601952	7052	Morphine	2	3706021	9916001	9905007	9923001	2017-01-28 14:18:00
4856559	3631422	4917	Nitroglycerin	0.4	3706021	9916001	9905013	9923001	2017-06-08 05:41:15
4856558	3631422	1191	Aspirin	324	3706021	9916001	9905013	9923001	2017-06-08 05:42:31	N1+
4859346	3633618	1191	Aspirin	324	3706021	9916003	9905013	9923001	2017-01-01 08:05:00
4859344	3633618	7806	Oxygen	2	3706011	9916003	9905013	9923001	2017-01-01 08:10:00
4859345	3633618	1008377	Calcium Chloride / Lactate / Potassium Chloride / Sodium Chloride	150	3706029	9916003	9905013	9923001	2017-01-01 08:18:00
4859347	3633618	4917	Nitroglycerin	0.4	3706021	9916003	9905013	9923001	2017-01-01 08:19:00
4859348	3633618	4917	Nitroglycerin	0.4	3706021	9916001	9905013	9923001	2017-01-01 08:24:00	A902+
4859471	3633700	7806	Oxygen	4	3706011	9916003	9905013	9923001	2017-03-31 07:44:42
4859472	3633700	1191	Aspirin	324	3706021	9916003	9905013	9923001	2017-03-31 07:52:46
4859473	3633700	4917	Nitroglycerin	0.4	3706021	9916003	9905013	9923001	2017-03-31 07:56:00
4859474	3633700	4917	Nitroglycerin	0.4	3706021	9916003	9905013	9923001	2017-03-31 08:01:00
4859475	3633700	4917	Nitroglycerin	0.4	3706021	9916003	9905013	9923001	2017-03-31 08:06:00	A402030
4863108	3636915	1191	Aspirin	324	3706021	9916003	9905007	9923001	2017-06-21 06:26:00
4863109	3636915	7806	Oxygen	6	3706011	9916001	9905007	9923001	2017-06-21 06:30:00
4863110	3636915	4917	Nitroglycerin	0.4	3706021	9916003	9905007	9923001	2017-06-21 06:44:00	A90
4863111	3636915	3628	Dopamine	2	3706015	9916001	9905007	9923001	2017-06-21 06:55:00
6418059	3637425	4917	Nitroglycerin	0.4	3706021	9916003	9905011	9923001	2017-06-14 16:07:00
6418060	3637425	1191	Aspirin	324	3706021	9916003	9905011	9923001	2017-06-14 16:07:00	N10
6418057	3637425	7806	Oxygen	10	3706011	9916003	9905011	9923001	2017-06-14 16:08:00
6418058	3637425	125464	Normal saline	100	3706007	9916003	9905011	9923001	2017-06-14 16:10:00
6418061	3637425	7052	Morphine	4	3706021	9916003	9905011	9923001	2017-06-14 16:20:00
6418062	3637425	703	Amiodarone	300	3706021	9916001	9905011	9923001	2017-06-14 16:38:00
4878473	3646834	7806	Oxygen	2	3706011	9916001	7701001	9923001	2017-06-06 00:01:00
4878474	3646834	1191	Aspirin	324	3706021	9916003	9905013	9923001	2017-06-06 00:04:00
4878471	3646834	7052	Morphine	2	3706021	9916001	7701001	9923001	2017-06-06 00:10:00
4878472	3646834	4917	Nitroglycerin	0.4	3706021	9916001	9905013	9923001	2017-06-06 00:13:00	A7+
4879736	3647895	1191	Aspirin	325	3706021	9916003	7701001	9923001	2017-06-05 18:58:00
4879735	3647895	4917	Nitroglycerin	0.4	3706021	9916003	9905013	9923001	2017-06-05 19:17:00	A90
4879737	3647895	7806	Oxygen	4	3706011	9916001	9905013	9923001	2017-06-05 19:24:00
4895292	3658205	7806	Oxygen	2	7701003	9916001	9905007	9923001	2017-06-03 13:23:00
4895291	3658205	1191	Aspirin	324	3706021	9916001	9905007	9923001	2017-06-03 13:23:00
4895293	3658205	125464	Normal saline	500	3706007	9916003	9905007	9923001	2017-06-03 13:24:00
4895294	3658205	4917	Nitroglycerin	0.4	3706021	9916001	9905007	9923001	2017-06-03 13:27:00	A4+
6416753	3670109	1191	Aspirin	324	3706021	9916003	9905007	9923001	2017-06-23 07:10:00
6416756	3670109	7806	Oxygen	2	3706011	9916001	9905007	9923001	2017-06-23 07:11:00
6416752	3670109	4917	Nitroglycerin	0.4	3706021	9916001	9905007	9923001	2017-06-23 07:18:00	A7+
6416754	3670109	4337	Fentanyl	50	3706015	9916001	9905007	9923001	2017-06-23 07:22:00
6416755	3670109	214199	Albuterol / Ipratropium	3	3706021	9916001	9905007	9923001	2017-06-23 07:35:00
4911429	3670116	4917	Nitroglycerin	0.4	3706021	9916001	9905007	9923001	2017-06-24 21:47:00
4911428	3670116	1191	Aspirin	324	3706021	9916003	9905007	9923001	2017-06-24 21:47:00	N10
4912253	3670776	4917	Nitroglycerin	0.4	3706021	9916001	9905007	7701003	2017-06-24 23:52:00
4912255	3670776	5224	Heparin	1000	3706005	9916003	9905025	9923003	2017-06-24 23:52:00
4912251	3670776	4917	Nitroglycerin	0.4	3706021	9916001	9905007	9923003	2017-06-24 23:52:00
4912252	3670776	4917	Nitroglycerin	0.4	3706021	9916001	9905041	9923003	2017-06-24 23:52:00
4912254	3670776	1191	Aspirin	324	3706021	9916003	9905041	9923003	2017-06-24 23:52:00
4912250	3670776	313002	Sodium Chloride 0.154 MEQ/ML Injectable Solution	1	3706009	9916001	9905041	9923003	2017-06-24 23:52:00
4912249	3670776	7806	Oxygen	2	3706035	9916001	9905007	9923003	2017-06-24 23:52:00
4912256	3670776	313002	Sodium Chloride 0.154 MEQ/ML Injectable Solution	1	3706009	9916001	9905007	9923001	2017-06-25 00:12:00
4912257	3670776	4917	Nitroglycerin	5	3706037	9916003	9905007	9923001	2017-06-25 00:18:00	N1020
4913032	3671050	1191	Aspirin	324	3706021	9916003	7701003	9923001	2017-05-15 13:18:00
4913033	3671050	4917	Nitroglycerin	0.4	3706021	9916003	7701003	9923001	2017-05-15 13:53:00
4913034	3671050	26225	Ondansetron	4	3706021	9916001	7701003	9923001	2017-05-15 13:54:00
4913035	3671050	4337	Fentanyl	50	3706015	9916001	7701003	9923001	2017-05-15 13:55:00
4913036	3671050	4917	Nitroglycerin	0.4	3706021	9916001	7701003	9923001	2017-05-15 13:59:00	A902+
4913031	3671050	4337	Fentanyl	50	3706015	9916001	7701003	9923001	2017-05-15 14:02:00
4913435	3671393	1191	Aspirin	324	3706021	9916003	7701003	9923001	2017-06-18 10:35:00
4913436	3671393	4917	Nitroglycerin	0.4	3706021	9916003	7701003	9923001	2017-06-18 10:36:00
4913437	3671393	4917	Nitroglycerin	0.4	3706021	9916001	7701003	9923001	2017-06-18 10:53:00
4913434	3671393	4917	Nitroglycerin	0.4	3706021	9916001	7701003	9923001	2017-06-18 11:00:00	A102+3+
7058703	3672552	4917	Nitroglycerin	0.4	3706021	9916003	9905019	9923003	2017-06-19 09:30:00
7058702	3672552	1191	Aspirin	324	3706021	9916003	9905007	9923003	2017-06-19 09:30:00	N10
7058701	3672552	125464	Normal saline	500	3706025	9916003	9905007	9923001	2017-06-19 09:45:00
7058704	3672552	26225	Ondansetron	4	3706021	9916003	9905007	9923001	2017-06-19 10:05:00
7058705	3672552	4337	Fentanyl	50	3706015	9916001	9905007	9923001	2017-06-19 10:20:00
4946239	3686192	1191	Aspirin	324	3706021	9916003	9905013	9923001	2017-06-22 20:42:00
4946237	3686192	4917	Nitroglycerin	0.4	3706021	9916003	9905013	9923001	2017-06-22 20:52:00
4946238	3686192	4917	Nitroglycerin	0.4	3706021	9916003	9905013	9923001	2017-06-22 20:56:00	A8020
4940836	3692023	125464	Normal saline	100	3706007	9916003	9905011	9923001	2017-06-19 21:30:00
4940838	3692023	4917	Nitroglycerin	0.4	3706021	9916001	9905011	9923001	2017-06-19 21:33:00
4940837	3692023	1191	Aspirin	324	3706021	9916001	9905011	9923001	2017-06-19 21:34:00	N1+
4943123	3693490	7806	Oxygen	15	3706011	9916003	7701001	9923003	2017-06-11 08:30:00
4943122	3693490	1191	Aspirin	324	3706021	9916003	9905013	9923001	2017-06-11 08:43:00
4943124	3693490	4917	Nitroglycerin	0.4	3706021	9916001	9905013	9923001	2017-06-11 08:46:00	A3+
4943785	3694051	7806	Oxygen	4	3706011	9916003	7701001	9923001	2017-06-11 04:45:00
4943784	3694051	1191	Aspirin	324	3706021	9916003	7701001	9923001	2017-06-11 04:46:00
4943786	3694051	4917	Nitroglycerin	0.4	3706021	9916003	9905013	9923001	2017-06-11 05:04:00	A90
4965046	3711702	1191	Aspirin	324	3706021	9916003	9905013	9923001	2017-06-10 19:48:00
4965045	3711702	4917	Nitroglycerin	0.4	3706021	9916003	9905013	9923001	2017-06-10 19:50:00	A20
4965047	3711702	7806	Oxygen	2	3706011	9916001	9905013	9923001	2017-06-10 19:50:00
4967635	3713911	7806	Oxygen	4	3706011	9916003	9905013	9923001	2017-01-27 11:25:00
4967638	3713911	1191	Aspirin	324	3706021	9916003	7701003	9923001	2017-01-27 11:30:00
4967636	3713911	313002	Sodium Chloride 0.154 MEQ/ML Injectable Solution	200	3706029	9916003	9905013	9923001	2017-01-27 11:34:00
4967639	3713911	4917	Nitroglycerin	0.4	3706021	9916003	9905013	9923001	2017-01-27 11:39:00	A70
4969051	3714728	1191	Aspirin	162	3706021	9916003	9905013	9923001	2017-01-28 20:57:00
4969053	3714728	4917	Nitroglycerin	0.4	3706021	9916003	9905013	9923001	2017-01-28 20:59:00
4969052	3714728	4917	Nitroglycerin	1	3706003	9916003	9905013	9923001	2017-01-28 21:00:00
4969054	3714728	4917	Nitroglycerin	0.4	3706021	9916003	9905013	9923001	2017-01-28 21:04:00
4969055	3714728	4917	Nitroglycerin	0.4	3706021	9916003	9905013	9923001	2017-01-28 21:09:00	A20203040
4969311	3714871	313002	Sodium Chloride 0.154 MEQ/ML Injectable Solution	1000	3706029	9916001	9905013	9923001	2017-01-06 15:36:53
[truncated: 8,529 more rows]
