# Supplementary material for: The timing of administering aspirin and nitroglycerin in patients with STEMI ECG changes alter patient outcome
Source: BMC Emerg Med. 2021 Nov 17;21:137. doi: 10.1186/s12873-021-00523-2 (PMC8597308; doi:10.1186/s12873-021-00523-2)
Supplement: Supplementary file 4 — Additional file 4. [file 12873_2021_523_MOESM4_ESM.xlsx]

## Sheet: Sheet1
PcrMedicationKey'	PcrKey'	eMedications_03'	eMedications_03Descr'	eMedications_05'	eMedications_06'	eMedications_07'	eMedications_10'	eMedications_02'	eMedications_01'			#N/A
12537399	8959201	4917	Nitroglycerin	0.4	3706021	9916005	9905007	9923001	2017-11-24 11:10:00	A1-		9901051
20828520	14545261	4917	Nitroglycerin	0.4	3706021	9916005	9905007	9923001	2017-06-02 16:42:00	A1-		9901053
21224270	14868541	4917	Nitroglycerin	0.4	3706021	9916005	9905007	9923001	2017-06-02 04:38:00	A1-		9901051
15712585	1239618	4917	Nitroglycerin	0.4	3706021	9916001	9905011	9923001	2017-01-08 09:34:36	A1+		9901055
2651769	1283661	4917	Nitroglycerin	0.4	3706021	9916001	9905007	7701003	2017-01-06 19:47:59	A1+		9901053
1735858	1324848	4917	Nitroglycerin	0.4	3706021	9916001	7701003	9923001	2017-01-16 23:15:44	A1+		9901055
1735094	1340032	4917	Nitroglycerin	0.4	3706021	9916001	7701003	9923001	2017-01-19 10:35:00	A1+		9901025
1758348	1358074	4917	Nitroglycerin	0.4	3706021	9916001	9905007	9923001	2017-01-24 20:30:00	A1+		9901051
2052126	1496838	4917	Nitroglycerin	0.4	3706021	9916001	9905001	9923001	2017-02-18 13:02:00	A1+		9901051
2274143	1580968	4917	Nitroglycerin	1.2	3706021	9916001	7701003	9923001	2017-03-06 08:08:03	A1+		9901051
2311550	1669043	4917	Nitroglycerin	0.4	3706021	9916001	9905007	9923001	2017-02-26 22:37:00	A1+		9901051
3474278	1868769	4917	Nitroglycerin	400	3706015	9916001	9905013	9923001	2017-02-24 19:20:00	A1+		9901051
2951197	2128833	4917	Nitroglycerin	0.4	3706021	9916001	9905007	9923001	2017-04-06 12:42:00	A1+		9901051
7133764	2277598	4917	Nitroglycerin	1	3706001	9916001	9905013	9923001	2017-04-10 14:46:00	A1+		9901051
3339074	2463211	4917	Nitroglycerin	0.4	3706021	9916001	9905011	9923001	2017-01-07 22:01:49	A1+		9901051
3429699	2543929	4917	Nitroglycerin	0.4	3706021	9916001	9905009	9923001	2017-03-01 09:57:30	A1+		9901051
3469858	2589507	4917	Nitroglycerin	0.4	3706021	9916001	9905013	9923001	2017-04-14 19:57:00	A1+		9901051
3479509	2693690	4917	Nitroglycerin	0.4	3706021	9916001	9905013	9923001	2017-04-25 12:06:00	A1+		9901053
3801051	2835376	4917	Nitroglycerin	0.4	3706021	9916001	9905013	9923001	2017-01-05 11:19:00	A1+		9901027
3865297	2908979	4917	Nitroglycerin	0.4	3706021	9916001	9905011	9923001	2017-02-15 19:21:00	A1+		9901053
3957530	2964909	4917	Nitroglycerin	0.4	3706021	9916001	9905013	9923001	2017-05-03 22:10:00	A1+		9901055
4122634	3099339	4917	Nitroglycerin	0.4	3706021	9916001	9905007	9923001	2017-05-10 04:54:00	A1+		9901053
4505955	3301465	4917	Nitroglycerin	0.4	3706021	9916001	9905009	9923001	2017-05-23 20:15:00	A1+		9901051
4485443	3379529	4917	Nitroglycerin	0.4	3706021	9916001	9905013	9923001	2017-05-25 16:47:00	A1+		9901053
5262913	3430073	4917	Nitroglycerin	0.4	3706021	9916001	9905007	9923001	2017-06-01 16:06:00	A1+		9901051
5073303	3793980	4917	Nitroglycerin	0.4	3706021	9916001	7701001	9923001	2017-06-25 16:44:00	A1+		9901051
5724570	4050483	4917	Nitroglycerin	0.4	3706021	9916001	9905013	9923001	2017-07-07 14:19:30	A1+		9901051
5440127	4079463	4917	Nitroglycerin	0.4	3706021	9916001	9905007	9923001	2017-05-07 17:18:00	A1+		9901055
5731214	4309052	4917	Nitroglycerin	0.4	3706021	9916001	9905013	9923001	2017-01-30 05:45:00	A1+		9901051
8759351	4484680	4917	Nitroglycerin	0.4	3706021	9916001	9905013	9923001	2017-07-16 13:30:15	A1+		9901053
5955773	4496208	4917	Nitroglycerin	0.4	3706021	9916001	9905013	9923001	2017-02-10 21:40:00	A1+		9901053
6102151	4613802	4917	Nitroglycerin	0.4	3706021	9916001	9905013	9923001	2017-05-19 08:41:00	A1+		9901051
7010325	4696149	4917	Nitroglycerin	0.4	3706021	9916001	9905013	9923001	2017-07-23 14:34:23	A1+		9901025
6228189	4707301	4917	Nitroglycerin	0.4	3706015	9916001	9905013	9923001	2017-06-17 03:40:00	A1+		9901053
6244563	4721202	4917	Nitroglycerin	0.4	3706021	9916001	9905013	9923001	2017-06-28 09:42:00	A1+		9901051
6276065	4746508	4917	Nitroglycerin	0.4	3706021	9916001	7701003	9923001	2017-07-25 09:14:41	A1+		9901051
6503419	4933451	4917	Nitroglycerin	0.4	3706021	9916001	9905007	9923001	2017-04-08 05:58:00	A1+		9901051
8846079	5089693	4917	Nitroglycerin	0.4	3706021	9916001	9905011	9923001	2017-07-01 17:16:20	A1+		9901053
6786508	5130839	4917	Nitroglycerin	0.4	3706021	9916001	7701001	9923001	2017-01-03 21:37:00	A1+		9901053
6818918	5155161	4917	Nitroglycerin	0.4	3706021	9916001	9905019	9923003	2017-07-11 18:21:00	A1+		9901053
6972069	5270380	4917	Nitroglycerin	0.4	3706021	9916001	9905013	9923001	2017-02-07 00:55:00	A1+		9901051
6982432	5279082	4917	Nitroglycerin	0.4	3706021	9916001	9905013	9923001	2017-02-10 12:10:00	A1+		9901053
7160622	5381657	4917	Nitroglycerin	1	3706003	9916001	9905013	9923001	2017-08-17 22:39:03	A1+		9901053
7176097	5411433	4917	Nitroglycerin	0.4	3706021	9916001	9905013	9923001	2017-01-01 01:09:07	A1+		9901053
8512240	5707319	4917	Nitroglycerin	0.4	3706021	9916001	7701001	9923003	2017-01-01 14:18:00	A1+		9901053
8544145	5734668	4917	Nitroglycerin	0.4	3706021	9916001	9905013	9923001	2017-04-13 15:09:00	A1+		9901051
8547636	5737626	4917	Nitroglycerin	0.4	3706021	9916001	9905013	9923001	2017-04-15 12:04:00	A1+		9901055
8549042	5738787	4917	Nitroglycerin	0.4	3706021	9916001	9905013	9923001	2017-03-13 23:26:00	A1+		9901051
8553810	5742859	4917	Nitroglycerin	0.8	3706021	9916001	7701001	9923001	2017-03-31 08:50:00	A1+		9901053
8562489	5750344	4917	Nitroglycerin	0.4	3706021	9916001	9905013	9923001	2017-05-28 03:42:00	A1+		9901051
8575565	5761676	4917	Nitroglycerin	0.4	3706021	9916001	9905013	9923001	2017-06-02 04:17:00	A1+		9901051
8586591	5771405	4917	Nitroglycerin	0.4	3706021	9916001	7701001	9923001	2017-07-09 10:23:00	A1+		9901051
8846400	5831620	4917	Nitroglycerin	0.4	3706003	9916001	9905013	9923001	2017-08-31 16:14:43	A1+		9901051
7889959	5958295	4917	Nitroglycerin	0.4	3706021	9916001	9905013	9923001	2017-06-04 14:38:00	A1+		9901051
7899663	5966258	4917	Nitroglycerin	0.4	3706021	9916001	9905013	9923001	2017-07-16 06:42:00	A1+		9901053
8174177	6032604	4917	Nitroglycerin	0.4	3706021	9916001	9905013	9923001	2017-09-08 10:44:00	A1+		9901053
8131194	6128127	4917	Nitroglycerin	0.4	3706021	9916001	9905013	9923001	2017-09-14 14:09:24	A1+		9901053
8216157	6184270	4917	Nitroglycerin	0.4	3706021	9916001	7701003	9923001	2017-09-17 16:46:07	A1+		9901053
8782285	6356266	4917	Nitroglycerin	0.4	3706021	9916001	7701001	9923001	2017-09-24 11:13:00	A1+		9901025
8867631	6383904	4917	Nitroglycerin	0.4	3706021	9916001	9905019	9923001	2017-09-29 04:08:57	A1+		9901053
8893505	6436586	4917	Nitroglycerin	0.4	3706021	9916001	9905013	9923001	2017-10-03 14:37:54	A1+		9901051
8952329	6478491	4917	Nitroglycerin	0.4	3706021	9916001	9905013	9923001	2017-01-12 11:01:00	A1+		9901053
8955376	6481026	4917	Nitroglycerin	0.4	3706021	9916001	7701003	9923001	2017-06-28 00:51:00	A1+		9901051
8991126	6506728	4917	Nitroglycerin	0.4	3706021	9916001	9905013	9923001	2017-03-09 13:59:51	A1+		9901053
9037976	6545646	4917	Nitroglycerin	0.4	3706021	9916001	9905013	9923001	2017-05-18 11:00:40	A1+		9901053
9114169	6602143	4917	Nitroglycerin	0.4	3706021	9916001	9905007	9923001	2017-10-09 03:49:00	A1+		9901025
9664419	6674826	4917	Nitroglycerin	0.4	3706021	9916001	9905013	9923003	2017-02-14 15:28:00	A1+		9901051
9221011	6675293	4917	Nitroglycerin	0.8	3706021	9916001	9905013	9923001	2017-01-14 20:45:00	A1+		9901051
9317094	6759337	4917	Nitroglycerin	0.4	3706021	9916001	9905013	7701003	2017-05-09 23:43:00	A1+		9901053
9401408	6828508	4917	Nitroglycerin	0.4	3706021	9916001	9905013	9923001	2017-10-10 10:13:00	A1+		9901027
9520597	6916796	4917	Nitroglycerin	0.4	3706021	9916001	9905013	9923001	2017-10-14 12:54:00	A1+		9901053
9597760	6971219	4917	Nitroglycerin	0.4	3706021	9916001	9905007	9923001	2017-10-23 22:19:00	A1+		9901053
9830817	7138333	4917	Nitroglycerin	0.4	3706021	9916001	9905001	9923001	2017-10-30 00:46:00	A1+		9901025
9838476	7142999	4917	Nitroglycerin	1	3706021	9916001	9905013	9923001	2017-10-30 11:30:00	A1+		9901051
9854131	7153623	4917	Nitroglycerin	0.4	3706021	9916001	9905013	9923001	2017-09-21 22:24:07	A1+		9901055
10197663	7161462	4917	Nitroglycerin	4	3706021	9916001	9905013	9923001	2017-10-30 19:56:00	A1+		9901051
9889819	7179784	4917	Nitroglycerin	0.4	3706021	9916001	9905013	9923001	2017-10-30 19:55:00	A1+		9901053
9953581	7191871	4917	Nitroglycerin	0.4	3706021	9916001	9905013	9923001	2017-11-02 12:56:00	A1+		9901053
10247052	7436906	4917	Nitroglycerin	0.4	3706021	9916001	9905007	9923001	2017-02-26 22:37:00	A1+		9901051
10461938	7552823	4917	Nitroglycerin	0.4	3706021	9916001	9905007	9923001	2017-06-24 21:47:00	A1+		9901051
10504460	7587442	4917	Nitroglycerin	0.4	3706021	9916001	9905013	9923001	2017-10-24 13:09:00	A1+		9901027
10628235	7675234	4917	Nitroglycerin	0.4	3706021	9916001	9905013	9923001	2017-06-29 19:33:00	A1+		9901051
10843051	7826690	4917	Nitroglycerin	0.4	3706021	9916001	7701001	9923003	2017-11-12 22:18:56	A1+		9901053
12779825	7865720	4917	Nitroglycerin	0.4	3706021	9916001	9905007	9923001	2017-11-18 21:52:00	A1+		9901051
11112600	8009283	4917	Nitroglycerin	0.4	3706021	9916001	9905013	9923001	2017-12-06 13:07:00	A1+		9901051
11143416	8033725	4917	Nitroglycerin	0.4	3706021	9916001	9905013	9923001	2017-08-26 16:43:00	A1+		9901053
11146072	8035987	4917	Nitroglycerin	0.4	3706021	9916001	9905013	7701003	2017-08-29 00:30:15	A1+		9901053
11206817	8088500	4917	Nitroglycerin	0.4	3706021	9916001	9905013	9923001	2017-09-25 16:51:00	A1+		9901051
11253414	8125775	4917	Nitroglycerin	0.4	3706021	9916001	7701001	9923001	2017-12-09 12:41:00	A1+		9901051
11476664	8293773	4917	Nitroglycerin	0.4	3706021	9916001	9905007	9923001	2017-12-11 21:08:00	A1+		9901055
11756055	8451903	4917	Nitroglycerin	0.4	3706021	9916001	9905007	9923001	2017-01-19 22:46:00	A1+		9901027
11799504	8482662	4917	Nitroglycerin	0.4	3706021	9916001	9905005	9923001	2017-12-14 10:26:00	A1+		9901053
12135963	8549163	4917	Nitroglycerin	0.8	3706021	9916001	9905011	9923001	2017-12-17 22:40:19	A1+		9901053
12317153	8628832	4917	Nitroglycerin	0.4	3706021	9916001	9905007	7701003	2017-12-28 01:33:00	A1+		9901025
12257905	8822336	4917	Nitroglycerin	0.4	3706021	9916001	9905007	9923001	2017-04-17 07:14:00	A1+		9901051
12327578	8865131	4917	Nitroglycerin	0.4	3706021	9916001	9905001	9923001	2017-06-27 16:43:00	A1+		9901057
12333558	8870096	4917	Nitroglycerin	0.4	3706021	9916001	9905007	9923001	2017-07-22 13:53:00	A1+		9901051
12416341	8931407	4917	Nitroglycerin	0.4	3706021	9916001	9905013	9923001	2017-07-01 20:10:56	A1+		9901053
12417881	8932736	4917	Nitroglycerin	0.4	3706021	9916001	9905013	9923001	2017-07-28 09:45:00	A1+		9901051
12693071	9132655	4917	Nitroglycerin	5	7701003	9916001	9905007	9923003	2017-06-04 23:17:00	A1+		9901027
16908401	9923045	4917	Nitroglycerin	0.4	3706021	9916001	9905007	9923001	2017-11-17 23:08:07	A1+		9901053
16944323	10153516	4917	Nitroglycerin	0.4	3706021	9916001	9905013	9923001	2017-01-28 13:57:30	A1+		9901053
14317329	10254122	4917	Nitroglycerin	0.4	3706021	9916001	9905013	9923001	2017-07-27 12:53:30	A1+		9901051
15623033	11203389	4917	Nitroglycerin	0.4	3706021	9916001	9905013	9923001	2017-05-14 14:14:00	A1+		9901053
15738737	11289796	4917	Nitroglycerin	0.4	3706021	9916001	9905029	9923001	2017-05-22 11:22:00	A1+		9901051
16074803	11546993	4917	Nitroglycerin	0.4	3706021	9916001	9905013	9923001	2017-06-19 08:15:00	A1+		9901051
16078974	11550690	4917	Nitroglycerin	1	3706001	9916001	9905013	9923001	2017-06-20 09:39:00	A1+		9901051
18456246	12867192	4917	Nitroglycerin	0.4	3706021	9916001	9905013	9923001	2017-06-05 22:00:00	A1+		9901025
18466516	12876154	4917	Nitroglycerin	0.4	3706021	9916001	9905007	9923001	2017-09-14 09:06:00	A1+		9901053
20108681	13249058	4917	Nitroglycerin	0.4	3706021	9916001	9905007	7701003	2017-08-22 19:27:00	A1+		9901051
20519670	13650338	4917	Nitroglycerin	0.4	3706021	9916001	9905007	9923001	2017-10-06 10:12:00	A1+		9901025
22109912	13774142	4917	Nitroglycerin	0.4	3706021	9916001	9905007	7701001	2017-11-18 20:58:00	A1+		9901053
19728494	13869094	4917	Nitroglycerin	0.4	3706021	9916001	9905007	9923001	2017-12-21 12:59:00	A1+		9901051
19801398	13913778	4917	Nitroglycerin	0	3706021	9916001	7701003	9923001	2017-09-13 15:34:08	A1+		9901053
19804533	13916007	4917	Nitroglycerin	0.4	3706021	9916001	7701003	9923001	2017-10-17 11:48:55	A1+		9901053
19817867	13925579	4917	Nitroglycerin	0.4	3706021	9916001	9905013	9923003	2017-11-29 12:33:00	A1+		9901051
20333378	14191852	4917	Nitroglycerin	400	3706015	9916001	9905007	9923001	2017-07-14 13:28:00	A1+		9901053
20978443	14668430	4917	Nitroglycerin	0.4	3706021	9916001	9905007	7701003	2017-11-30 01:21:00	A1+		9901027
21222720	14867258	4917	Nitroglycerin	0.4	3706021	9916001	9905007	9923001	2017-04-21 14:38:00	A1+		9901027
21223567	14867973	4917	Nitroglycerin	0.4	3706021	9916001	9905013	9923001	2017-05-14 08:54:00	A1+		9901053
21225145	14869276	4917	Nitroglycerin	0.4	3706021	9916001	9905013	9923001	2017-06-24 05:30:00	A1+		9901051
21364013	14977528	4917	Nitroglycerin	0.4	3706021	9916001	9905013	9923001	2017-11-23 13:52:00	A1+		9901051
21544595	15119067	4917	Nitroglycerin	0.4	3706021	9916001	9905007	9923001	2017-02-19 04:22:00	A1+		9901053
21701642	15240561	4917	Nitroglycerin	1	3706013	9916001	9905013	9923001	2017-07-21 23:20:00	A1+		9901051
21744245	15274633	4917	Nitroglycerin	1	3706013	9916001	9905007	9923001	2017-05-11 01:21:05	A1+		9901025
22070669	15528941	4917	Nitroglycerin	0.4	3706021	9916001	9905013	9923001	2017-12-21 06:55:00	A1+		9901051
22256627	15673850	4917	Nitroglycerin	0.4	3706021	9916001	9905007	9923001	2017-02-21 08:48:00	A1+		9901053
22317739	15723091	4917	Nitroglycerin	0.4	3706013	9916001	9905007	9923001	2017-12-22 09:20:00	A1+		9901051
22628416	15976624	4917	Nitroglycerin	400	3706015	9916001	9905013	9923001	2017-02-07 22:17:00	A1+		9901051
24291961	17199179	4917	Nitroglycerin	0.4	3706021	9916001	9905013	9923001	2017-05-12 19:59:00	A1+		9901055
1645853	1275983	4917	Nitroglycerin	0.4	3706021	9916001	9905013	9923001	2017-01-13 02:58:31	A1+2+		9901051
2151959	1560832	4917	Nitroglycerin	0.4	3706021	9916001	9905007	9923001	2017-01-23 11:10:00	A1+2+		9901051
2758450	1970193	4917	Nitroglycerin	0.4	3706021	9916001	7701001	9923001	2017-03-09 09:56:14	A1+2+		9901051
3052159	2214603	4917	Nitroglycerin	0.4	3706021	9916001	7701001	9923001	2017-01-01 02:13:00	A1+2+		9901025
3651572	2724504	4917	Nitroglycerin	0.4	3706021	9916001	9905013	9923001	2017-03-07 14:36:00	A1+2+		9901053
6625481	2834635	4917	Nitroglycerin	0.4	3706021	9916001	9905013	9923001	2017-02-06 07:40:00	A1+2+		9901053
3890227	2910525	4917	Nitroglycerin	1	3706029	9916001	9905011	9923001	2017-01-30 09:53:54	A1+2+		9901053
3949623	2951217	4917	Nitroglycerin	0.4	3706021	9916001	9905011	9923001	2017-03-06 10:35:59	A1+2+		9901051
4506401	3396034	4917	Nitroglycerin	0.4	3706021	9916001	9905013	9923001	2017-05-24 17:48:00	A1+2+		9901055
4993651	3733204	4917	Nitroglycerin	0.4	3706021	9916001	9905013	9923001	2017-06-14 06:17:00	A1+2+		9901053
4995717	3735027	4917	Nitroglycerin	0.4	3706021	9916001	9905013	9923001	2017-06-15 08:41:00	A1+2+		9901053
5527545	4152157	4917	Nitroglycerin	0.4	3706021	9916001	9905029	9923001	2017-01-23 18:36:40	A1+2+		9901053
5648572	4244664	4917	Nitroglycerin	1	3706003	9916001	9905013	9923001	2017-05-10 05:40:00	A1+2+		9901051
5973465	4511117	4917	Nitroglycerin	0.4	3706021	9916001	9905013	9923001	2017-04-08 01:00:00	A1+2+		9901051
6388742	4529938	4917	Nitroglycerin	0.4	3706021	9916001	9905007	9923001	2017-07-07 20:45:00	A1+2+		9901057
8321793	4772248	4917	Nitroglycerin	0.4	3706021	9916001	7701001	9923003	2017-01-08 16:20:00	A1+2+		9901053
6610559	4929773	4917	Nitroglycerin	0.4	3706021	9916001	9905013	9923001	2017-07-29 09:08:00	A1+2+		9901053
10396244	4948537	4917	Nitroglycerin	0.4	3706021	9916001	9905007	9923001	2017-07-30 14:13:00	A1+2+		9901051
7114097	5062134	4917	Nitroglycerin	0.4	3706021	9916001	9905013	9923001	2017-08-04 20:54:24	A1+2+		9901025
6809046	5147395	4917	Nitroglycerin	0.4	3706021	9916001	9905013	9923001	2017-08-01 22:40:00	A1+2+		9901055
6811620	5149280	4917	Nitroglycerin	0.4	3706021	9916001	9905013	9923001	2017-08-08 13:41:33	A1+2+		9901053
7072675	5187345	4917	Nitroglycerin	0.4	3706021	9916001	9905013	9923001	2017-08-09 22:32:23	A1+2+		9901053
6901598	5220381	4917	Nitroglycerin	0.4	3706021	9916001	9905013	7701003	2017-01-29 12:07:06	A1+2+		9901055
6983378	5279822	4917	Nitroglycerin	0.4	3706021	9916001	9905013	9923001	2017-02-10 17:51:00	A1+2+		9901053
7196037	5428381	4917	Nitroglycerin	0.4	3706021	9916001	9905013	9923001	2017-06-04 14:10:00	A1+2+		9901051
8510461	5705805	4917	Nitroglycerin	0.4	3706021	9916001	7701001	9923001	2017-01-07 04:27:00	A1+2+		9901053
8599081	5782987	4917	Nitroglycerin	0.4	3706021	9916001	9905013	9923001	2017-08-11 23:40:00	A1+2+		9901051
8037433	6034661	4917	Nitroglycerin	0.4	3706021	9916001	9905013	9923001	2017-09-09 15:25:00	A1+2+		9901051
8041249	6073295	4917	Nitroglycerin	0.4	3706021	9916001	9905013	9923001	2017-09-12 08:52:00	A1+2+		9901053
8724496	6322323	4917	Nitroglycerin	0.4	3706021	9916001	9905013	9923001	2017-01-30 13:00:03	A1+2+		9901053
9072217	6573133	4917	Nitroglycerin	0.4	3706021	9916001	9905013	9923001	2017-10-06 04:37:43	A1+2+		9901025
9597739	6971199	4917	Nitroglycerin	0.4	3706021	9916001	9905007	9923001	2017-10-23 14:55:00	A1+2+		9901053
9983160	7246746	4917	Nitroglycerin	0.4	3706021	9916001	9905007	9923001	2017-03-18 20:20:00	A1+2+		9901053
10275650	7459344	4917	Nitroglycerin	0.4	3706021	9916001	9905007	9923001	2017-01-23 11:10:00	A1+2+		9901051
10741919	7754809	4917	Nitroglycerin	0.4	3706021	9916001	7701001	9923001	2017-11-13 21:58:00	A1+2+		9901051
11080176	7986926	4917	Nitroglycerin	0.4	3706021	9916001	9905013	9923001	2017-11-30 00:45:47	A1+2+		9901051
11228737	8107222	4917	Nitroglycerin	0.4	3706021	9916001	9905011	9923001	2017-10-04 20:00:00	A1+2+		9901025
12485576	8131115	4917	Nitroglycerin	1	3706001	9916001	9905013	9923001	2017-12-09 11:28:22	A1+2+		9901055
11743572	8389369	4917	Nitroglycerin	0.4	3706021	9916001	9905013	9923001	2017-03-05 18:31:10	A1+2+		9901055
14443655	10299746	4917	Nitroglycerin	0.4	3706021	9916001	9905013	7701003	2017-11-21 05:59:00	A1+2+		9901053
14482972	10408083	4917	Nitroglycerin	0.4	3706021	9916001	9905013	9923001	2017-11-07 06:07:00	A1+2+		9901051
16028985	11513819	4917	Nitroglycerin	0.4	3706021	9916001	7701001	9923001	2017-06-17 10:49:00	A1+2+		9901051
16083541	11554704	4917	Nitroglycerin	0.4	3706021	9916001	9905013	9923001	2017-06-21 06:22:12	A1+2+		9901053
16634827	11963111	4917	Nitroglycerin	0.4	3706021	9916001	9905013	9923001	2017-07-30 05:00:00	A1+2+		9901057
17972146	12521067	4917	Nitroglycerin	0.4	3706021	9916001	9905019	9923001	2017-10-01 10:39:47	A1+2+		9901053
18099610	12615175	4917	Nitroglycerin	0.4	3706021	9916001	9905013	9923001	2017-04-28 19:36:38	A1+2+		9901051
18694789	13047186	4917	Nitroglycerin	0.4	3706021	9916001	9905013	9923001	2017-09-30 22:20:00	A1+2+		9901053
19295151	13523204	4917	Nitroglycerin	0.4	3706021	9916001	9905019	9923001	2017-11-26 10:51:00	A1+2+		9901053
19311747	13536162	4917	Nitroglycerin	0.4	3706021	9916001	9905013	9923001	2017-08-19 17:22:00	A1+2+		9901053
20150905	13571313	4917	Nitroglycerin	0.4	3706021	9916001	9905013	9923001	2017-09-09 10:48:00	A1+2+		9901051
20187517	13603703	4917	Nitroglycerin	0.4	3706015	9916001	9905013	9923001	2017-09-22 12:08:00	A1+2+		9901053
19665486	13821998	4917	Nitroglycerin	0.4	3706021	9916001	9905013	9923001	2017-05-18 15:34:40	A1+2+		9901051
20228295	14115914	4917	Nitroglycerin	0.4	3706021	9916001	9905013	7701003	2017-08-16 21:58:00	A1+2+		9901027
20573024	14349779	4917	Nitroglycerin	0.04	3706021	9916001	9905007	7701003	2017-10-26 03:24:00	A1+2+		9901053
20999224	14686587	4917	Nitroglycerin	0.4	3706021	9916001	9905013	9923001	2017-12-11 17:25:00	A1+2+		9901051
21019555	14704526	4917	Nitroglycerin	0.4	3706021	9916001	9905013	9923001	2017-12-15 20:28:58	A1+2+		9901055
21063804	14743400	4917	Nitroglycerin	0.4	3706021	9916001	9905013	9923001	2017-12-30 15:35:00	A1+2+		9901051
21225461	14869545	4917	Nitroglycerin	0.4	3706021	9916001	9905007	9923001	2017-07-02 00:16:00	A1+2+		9901053
21691472	15231797	4917	Nitroglycerin	1	3706013	9916001	9905013	9923001	2017-05-16 09:25:11	A1+2+		9901053
21717649	15254007	4917	Nitroglycerin	0.4	3706013	9916001	9905007	9923001	2017-02-03 03:04:00	A1+2+		9901051
21719092	15255144	4917	Nitroglycerin	0.4	3706013	9916001	9905007	9923001	2017-01-29 09:15:00	A1+2+		9901053
21728797	15262700	4917	Nitroglycerin	0.4	3706021	9916001	9905007	9923001	2017-03-13 17:52:40	A1+2+		9901025
21957442	15441868	4917	Nitroglycerin	0.4	3706013	9916001	9905019	9923001	2017-11-01 09:34:00	A1+2+		9901025
22069333	15527792	4917	Nitroglycerin	0.4	3706021	9916001	7701001	9923001	2017-12-15 15:39:00	A1+2+		9901055
24464801	17329888	4917	Nitroglycerin	0.4	3706021	9916001	9905013	9923001	2017-06-23 07:21:00	A1+2+		9901051
1728941	1337300	4917	Nitroglycerin	0.4	3706021	9916001	9905007	9923001	2017-01-13 09:57:00	A1+2+3+		9901051
1838491	1411495	4917	Nitroglycerin	0.4	3706021	9916001	9905013	9923001	2017-02-04 12:02:00	A1+2+3+		9901051
2130666	1543254	4917	Nitroglycerin	0.4	3706021	9916001	9905007	9923001	2017-03-03 19:37:43	A1+2+3+		9901051
2200862	1600570	4917	Nitroglycerin	0.4	3706021	9916001	9905013	9923001	2017-02-01 16:45:59	A1+2+3+		9901053
2970315	2145479	4917	Nitroglycerin	1	3706021	9916001	9905013	9923001	2017-03-02 23:01:00	A1+2+3+		9901053
4421151	3327636	4917	Nitroglycerin	400	3706015	9916001	9905007	9923001	2017-05-18 12:34:44	A1+2+3+		9901051
14629616	4068409	4917	Nitroglycerin	0.4	3706021	9916001	9905007	9923001	2017-01-23 12:25:00	A1+2+3+		9901051
5548093	4168707	4917	Nitroglycerin	1	3706003	9916001	9905013	9923001	2017-05-23 07:24:00	A1+2+3+		9901053
5730514	4308469	4917	Nitroglycerin	0.4	3706021	9916001	9905013	9923001	2017-01-21 18:05:00	A1+2+3+		9901051
5967441	4506002	4917	Nitroglycerin	0.4	3706021	9916001	9905013	9923001	2017-03-28 13:05:00	A1+2+3+		9901051
6256793	4731391	4917	Nitroglycerin	0.4	3706021	9916001	9905013	9923001	2017-07-07 10:46:09	A1+2+3+		9901051
8333492	4783100	4917	Nitroglycerin	0.4	3706021	9916001	9905013	9923001	2017-03-14 13:09:00	A1+2+3+		9901051
6618706	5010764	4917	Nitroglycerin	0.4	3706021	9916001	9905007	9923001	2017-07-26 18:25:00	A1+2+3+		9901051
6652565	5034871	4917	Nitroglycerin	0.4	3706021	9916001	9905007	7701003	2017-06-01 17:58:39	A1+2+3+		9901055
6681656	5056969	4917	Nitroglycerin	0.4	3706021	9916001	9905013	9923001	2017-05-07 11:06:00	A1+2+3+		9901051
6747024	5103166	4917	Nitroglycerin	0.4	3706021	9916001	9905011	9923001	2017-07-07 11:59:49	A1+2+3+		9901055
7013340	5301487	4917	Nitroglycerin	1	3706003	9916001	9905007	9923001	2017-08-07 13:49:00	A1+2+3+		9901051
7103391	5361885	4917	Nitroglycerin	0.4	3706021	9916001	9905013	9923001	2017-08-15 19:38:00	A1+2+3+		9901055
7948345	6006138	4917	Nitroglycerin	0.4	3706021	9916001	9905023	9923003	2017-09-07 08:06:15	A1+2+3+		9901053
8245554	6202434	4917	Nitroglycerin	0.4	3706021	9916001	7701001	9923001	2017-09-22 00:50:26	A1+2+3+		9901027
9644681	7007848	4917	Nitroglycerin	0.4	3706021	9916001	9905013	9923001	2017-09-30 03:13:00	A1+2+3+		9901055
9701798	7047665	4917	Nitroglycerin	0.4	3706021	9916001	7701001	9923001	2017-10-26 16:46:00	A1+2+3+		9901051
9852016	7152154	4917	Nitroglycerin	0.4	3706021	9916001	9905013	9923001	2017-10-12 19:11:00	A1+2+3+		9901051
10881065	7564243	4917	Nitroglycerin	4	3706021	9916001	9905007	9923001	2017-10-29 12:35:00	A1+2+3+		9901053
11082814	7728441	4917	Nitroglycerin	0.4	3706021	9916001	9905013	9923001	2017-11-21 19:20:27	A1+2+3+		9901051
10831382	7818746	4917	Nitroglycerin	0.4	3706021	9916001	9905013	9923001	2017-11-27 04:25:00	A1+2+3+		9901051
11895411	7933064	4917	Nitroglycerin	0.4	3706021	9916001	9905013	9923001	2017-12-03 18:03:00	A1+2+3+		9901053
11377423	8222412	4917	Nitroglycerin	0.04	3706021	9916001	9905013	9923001	2017-12-05 16:16:00	A1+2+3+		9901053
11483483	8298015	4917	Nitroglycerin	0.4	3706021	9916001	9905013	7701003	2017-11-12 06:52:00	A1+2+3+		9901051
11739799	8386610	4917	Nitroglycerin	0.4	3706021	9916001	9905013	9923001	2017-01-24 15:48:00	A1+2+3+		9901053
11932731	8565403	4917	Nitroglycerin	0.4	3706021	9916001	9905013	9923001	2017-12-25 11:51:00	A1+2+3+		9901053
12079243	8674407	4917	Nitroglycerin	0.4	3706021	9916001	9905013	9923001	2017-12-29 10:18:00	A1+2+3+		9901053
14310133	10248355	4917	Nitroglycerin	0.4	3706021	9916001	7701003	7701003	2017-06-07 21:33:30	A1+2+3+		9901053
14523306	10315016	4917	Nitroglycerin	0.4	3706021	9916001	9905013	7701003	2017-11-23 14:25:00	A1+2+3+		9901051
16648051	11893907	4917	Nitroglycerin	0.4	3706021	9916001	7701001	9923001	2017-07-14 12:25:00	A1+2+3+		9901053
16650117	11898093	4917	Nitroglycerin	4	3706021	9916001	9905013	9923001	2017-07-15 09:11:00	A1+2+3+		9901055
19042476	13321058	4917	Nitroglycerin	0.4	3706021	9916001	9905013	9923001	2017-09-29 21:15:52	A1+2+3+		9901051
19264425	13497946	4917	Nitroglycerin	0.4	3706021	9916001	9905007	9923001	2017-08-25 02:30:00	A1+2+3+		9901051
21219171	14864641	4917	Nitroglycerin	0.4	3706021	9916001	9905013	9923001	2017-09-12 12:35:30	A1+2+3+		9901051
21720668	15256379	4917	Nitroglycerin	0.4	3706021	9916001	9905007	9923001	2017-01-23 18:03:00	A1+2+3+		9901057
21735220	15267652	4917	Nitroglycerin	0.4	3706013	9916001	9905007	9923001	2017-04-05 21:54:00	A1+2+3+		9901051
22250968	15669713	4917	Nitroglycerin	400	3706015	9916001	9905013	9923001	2017-03-15 12:46:44	A1+2+3+		9901027
23357852	16538835	4917	Nitroglycerin	0.4	3706021	9916001	9905013	9923001	2017-04-16 06:53:00	A1+2+3+		9901051
1773567	1349207	4917	Nitroglycerin	1	3706003	9916005	9905013	9923001	2017-01-28 16:10:00	A1+2+3+4-		9901053
3565691	1868414	4917	Nitroglycerin	0.4	3706021	9916001	9905013	9923001	2017-02-24 13:45:00	A1+2+3+4+		9901051
5600032	4210445	4917	Nitroglycerin	0.4	3706021	9916001	9905007	9923001	2017-05-19 09:18:00	A1+2+3+4+		9901027
7721056	5828058	4917	Nitroglycerin	0.4	3706021	9916001	9905013	9923001	2017-09-01 09:23:48	A1+2+3+4+		9901053
7740886	5841375	4917	Nitroglycerin	0.4	3706021	9916001	9905013	9923001	2017-09-04 22:20:00	A1+2+3+4+		9901053
9141409	6622278	4917	Nitroglycerin	4	3706021	9916001	9905013	9923001	2017-07-18 12:25:00	A1+2+3+4+		9901053
20967392	14658708	4917	Nitroglycerin	1	3706003	9916001	9905013	9923001	2017-11-30 21:16:00	A1+2+3+4+		9901053
21720266	15256072	4917	Nitroglycerin	0.4	3706021	9916001	9905007	9923001	2017-01-25 01:55:37	A1+2+3+4+5+6+		9901053
1979367	1465032	4917	Nitroglycerin	1	3706001	9916003	9905013	9923001	2017-02-14 19:55:43	A1+2+30		9901051
5528814	4153139	4917	Nitroglycerin	1.5	3706003	9916003	9905013	9923001	2017-01-08 01:27:00	A1+2+30		9901053
5660609	4253242	4917	Nitroglycerin	1	3706003	9916003	9905013	9923001	2017-07-02 04:41:00	A1+2+30		9901053
6794123	5137527	4917	Nitroglycerin	0.4	3706021	9916003	9905013	9923001	2017-01-08 04:20:00	A1+2+30		9901051
6829042	5163142	4917	Nitroglycerin	0.4	3706021	9916003	9905013	9923001	2017-01-01 22:16:00	A1+2+30		9901053
7042073	5323369	4917	Nitroglycerin	0.4	3706021	9916003	9905007	9923001	2017-07-13 12:05:00	A1+2+30		9901051
10702119	7728340	4917	Nitroglycerin	1	3706003	9916003	9905013	9923001	2017-11-21 20:27:00	A1+2+30		9901051
4323308	3250203	4917	Nitroglycerin	0.4	3706021	9916003	9905013	9923001	2017-05-18 18:14:00	A1+20		9901051
7870826	5942742	4917	Nitroglycerin	0.4	3706021	9916003	9905013	9923001	2017-05-01 12:25:00	A1+20		9901051
10422807	6144190	4917	Nitroglycerin	0.4	3706021	9916003	9905007	9923001	2017-09-15 20:40:00	A1+20		9901051
9528520	6923378	4917	Nitroglycerin	0.4	3706021	9916003	9905013	9923001	2017-10-16 12:39:30	A1+20		9901055
11739702	8386540	4917	Nitroglycerin	0.4	3706021	9916003	9905013	9923001	2017-01-27 10:52:00	A1+20		9901051
12962713	9323092	4917	Nitroglycerin	0.4	3706021	9916003	9905011	9923001	2017-11-19 18:28:00	A1+20		9901053
13530174	9689970	4917	Nitroglycerin	0.4	3706021	9916003	9905011	9923001	2017-12-11 12:38:00	A1+20		9901051
21733056	15266017	4917	Nitroglycerin	0.4	3706021	9916003	9905007	9923001	2017-03-29 07:05:00	A1+20		9901051
6790066	5133943	4917	Nitroglycerin	0.4	3706021	9916001	9905013	9923001	2017-01-05 12:20:00	A1+203+		9901053
6722090	2718797	4917	Nitroglycerin	0.4	3706021	9916003	9905011	9923001	2017-03-25 12:42:00	A1+2030		9901027
4770526	3595177	4917	Nitroglycerin	0.4	3706021	9916003	9905007	9923001	2017-06-18 16:04:00	A1+2030		9901053
5677139	4265758	4917	Nitroglycerin	0.4	3706021	9916003	9905013	9923001	2017-01-01 23:36:20	A1+2030		9901055
5825495	4383853	4917	Nitroglycerin	0.4	3706021	9916003	7701003	9923001	2017-05-06 11:40:02	A1+2030		9901055
10459273	7550723	4917	Nitroglycerin	0.4	3706021	9916003	9905007	9923001	2017-06-18 16:04:00	A1+2030		9901053
24082240	9307527	4917	Nitroglycerin	0.4	3706021	9916003	9905019	9923001	2017-03-28 13:43:00	A1+2030		9901055
20018709	14085095	4917	Nitroglycerin	0.4	3706021	9916003	9905013	9923001	2017-03-30 11:08:00	A1+2030		9901051
1631705	1213119	4917	Nitroglycerin	0.4	3706021	9916003	9905007	9923001	2017-01-02 13:29:14	A10		9901057
1580862	1227577	4917	Nitroglycerin	0.4	3706021	9916003	9905007	9923001	2017-01-07 18:56:20	A10		9901051
1948840	1454557	4917	Nitroglycerin	0.4	3706021	9916003	9905013	9923001	2017-02-20 09:49:00	A10		9901051
2045096	1493303	4917	Nitroglycerin	0.4	3706021	9916003	9905007	9923001	2017-02-25 13:20:00	A10		9901051
2047019	1494999	4917	Nitroglycerin	0.4	3706021	9916003	9905007	9923001	2017-02-21 06:55:00	A10		9901053
2190329	1593204	4917	Nitroglycerin	0.4	3706021	9916003	7701001	9923003	2017-02-02 03:26:00	A10		9901053
3042445	2206015	4917	Nitroglycerin	0.4	3706021	9916003	9905013	9923001	2017-04-07 17:59:00	A10		9901053
3797434	2841780	4917	Nitroglycerin	0.4	3706021	9916003	9905013	9923001	2017-04-15 10:00:00	A10		9901051
4285899	3221950	4917	Nitroglycerin	0.4	3706021	9916003	9905007	9923001	2017-05-17 06:09:00	A10		9901053
4394435	3306220	4917	Nitroglycerin	1	3706021	9916003	9905013	9923001	2017-05-22 15:33:00	A10		9901051
4869553	3525049	4917	Nitroglycerin	1	3706021	9916003	9905013	9923001	2017-06-09 17:25:00	A10		9901051
4775552	3598511	4917	Nitroglycerin	0.4	3706021	9916003	9905013	9923001	2017-06-14 06:13:38	A10		9901051
4781605	3601952	4917	Nitroglycerin	0.04	3706013	9916003	9905007	9923001	2017-01-28 14:16:00	A10		9901053
5151625	3856018	4917	Nitroglycerin	0.4	3706021	9916003	9905007	9923001	2017-06-30 20:23:00	A10		9901051
5226886	3915447	4917	Nitroglycerin	0.4	3706021	9916003	9905013	9923001	2017-06-02 21:04:38	A10		9901053
13602810	4081322	4917	Nitroglycerin	0.4	3706021	9916003	9905007	9923001	2017-06-11 21:05:45	A10		9901051
5676913	4265604	4917	Nitroglycerin	0.4	3706021	9916003	9905013	9923001	2017-01-02 14:46:00	A10		9901053
5688294	4274257	4917	Nitroglycerin	0.4	3706021	9916003	9905013	9923001	2017-07-11 09:48:41	A10		9901053
6101022	4612823	4917	Nitroglycerin	0.08	3706021	9916003	9905007	9923001	2017-05-19 18:17:00	A10		9901051
6501257	4931701	4917	Nitroglycerin	0.4	3706021	9916003	9905013	9923001	2017-07-30 22:29:15	A10		9901051
6793083	5136608	4917	Nitroglycerin	0.4	3706021	9916003	9905013	9923001	2017-01-07 11:51:00	A10		9901053
6826429	5160864	4917	Nitroglycerin	0.4	3706021	9916003	9905013	9923001	2017-01-11 07:18:00	A10		9901053
6974533	5272448	4917	Nitroglycerin	0.4	3706021	9916003	9905013	9923001	2017-02-08 06:40:00	A10		9901053
6979733	5276871	4917	Nitroglycerin	0.4	3706021	9916003	9905013	9923001	2017-02-09 21:00:00	A10		9901051
6991152	5286321	4917	Nitroglycerin	0.4	3706021	9916003	9905013	9923001	2017-02-12 17:18:00	A10		9901053
7200525	5432255	4917	Nitroglycerin	0.4	3706021	9916003	9905013	9923001	2017-07-03 17:34:42	A10		9901051
7201721	5433255	4917	Nitroglycerin	0.4	3706021	9916003	9905013	9923001	2017-06-15 08:58:33	A10		9901055
7217077	5446833	4917	Nitroglycerin	0.4	3706021	9916003	9905013	9923001	2017-08-18 07:35:45	A10		9901025
7364075	5550423	4917	Nitroglycerin	0.4	3706015	9916003	9905007	9923001	2017-08-20 11:06:00	A10		9901053
7389371	5568098	4917	Nitroglycerin	0.4	3706021	9916003	9905013	9923001	2017-08-27 23:49:00	A10		9901053
8561745	5749691	4917	Nitroglycerin	0.4	3706021	9916003	9905013	9923001	2017-05-22 03:47:00	A10		9901051
8596078	5780326	4917	Nitroglycerin	0.4	3706021	9916003	7701001	9923001	2017-08-04 00:16:00	A10		9901051
7850213	5926160	4917	Nitroglycerin	0.4	3706021	9916003	9905013	9923001	2017-02-08 12:52:00	A10		9901053
8053833	6082772	4917	Nitroglycerin	0.4	3706021	9916003	9905013	9923001	2017-09-10 21:28:54	A10		9901051
8945736	6473794	4917	Nitroglycerin	0.04	3706021	9916003	9905007	9923001	2017-10-02 20:25:00	A10		9901051
8991595	6507083	4917	Nitroglycerin	0.8	3706021	9916003	7701001	9923001	2017-02-17 20:35:00	A10		9901055
9000425	6514419	4917	Nitroglycerin	0.4	3706021	9916003	9905013	9923001	2017-02-03 19:45:00	A10		9901055
9050497	6555975	4917	Nitroglycerin	0.4	3706021	9916003	9905013	9923001	2017-03-03 20:40:00	A10		9901055
9137010	6618585	4917	Nitroglycerin	0.4	3706021	9916003	9905013	9923001	2017-03-07 20:35:00	A10		9901053
9154550	6633575	4917	Nitroglycerin	0.4	3706021	9916003	7701001	9923001	2017-03-11 22:59:00	A10		9901055
9280236	6727005	4917	Nitroglycerin	0.4	3706021	9916003	9905013	9923001	2017-03-13 12:33:00	A10		9901053
9286789	6732758	4917	Nitroglycerin	0.4	3706021	9916003	9905013	9923001	2017-03-18 22:10:00	A10		9901051
9323000	6764504	4917	Nitroglycerin	0.4	3706021	9916003	9905013	7701003	2017-04-22 20:15:37	A10		9901051
9598573	6971917	4917	Nitroglycerin	0.4	3706021	9916003	9905013	9923001	2017-09-25 11:24:01	A10		9901051
9602767	6975268	4917	Nitroglycerin	0.4	3706021	9916003	9905013	9923001	2017-10-23 15:36:00	A10		9901053
10025423	7281482	4917	Nitroglycerin	0.4	3706021	9916003	9905007	9923001	2017-10-27 14:42:00	A10		9901053
10141537	7364405	4917	Nitroglycerin	0.4	3706021	9916003	9905011	9923001	2017-11-01 05:53:00	A10		9901053
10279390	7462222	4917	Nitroglycerin	0.4	3706021	9916003	7701001	9923003	2017-02-02 03:26:00	A10		9901053
15604975	7471828	4917	Nitroglycerin	0.4	3706021	9916003	9905011	9923001	2017-08-03 00:49:00	A10		9901053
10292571	7478958	4917	Nitroglycerin	1	3706003	9916003	9905011	9923001	2017-10-02 21:43:00	A10		9901053
10464306	7554738	4917	Nitroglycerin	0.4	3706021	9916003	9905007	9923001	2017-06-30 20:23:00	A10		9901051
12135676	7595048	4917	Nitroglycerin	0.4	3706021	9916003	9905013	9923001	2017-11-03 18:12:14	A10		9901051
14127937	7706709	4917	Nitroglycerin	0.4	3706021	9916003	9905007	9923001	2017-11-14 13:14:10	A10		9901053
10780525	7783247	4917	Nitroglycerin	0.4	3706021	9916003	7701001	9923001	2017-11-26 12:59:00	A10		9901053
10852959	7832700	4917	Nitroglycerin	0.4	3706021	9916003	9905013	9923001	2017-11-28 15:59:53	A10		9901053
10995853	7923482	4917	Nitroglycerin	0.4	3706021	9916003	7701001	9923001	2017-12-05 17:00:45	A10		9901053
10996652	7924210	4917	Nitroglycerin	0.04	3706021	9916003	9905013	9923001	2017-12-03 19:15:00	A10		9901053
11860300	8511924	4917	Nitroglycerin	0.4	3706021	9916003	9905013	9923001	2017-12-04 12:06:09	A10		9901055
11905203	8546122	4917	Nitroglycerin	0.4	3706021	9916003	9905011	9923001	2017-12-23 06:53:00	A10		9901051
12305930	8673154	4917	Nitroglycerin	0.4	3706015	9916003	9905013	9923001	2017-12-26 10:21:00	A10		9901051
12693307	9132868	4917	Nitroglycerin	0.4	3706021	9916003	9905007	9923001	2017-06-16 01:51:00	A10		9901053
12859506	9251130	4917	Nitroglycerin	0.4	3706021	9916003	9905011	9923001	2017-11-14 02:03:00	A10		9901053
12934486	9316468	4917	Nitroglycerin	5	3706037	9916003	9905007	9923001	2017-12-09 13:38:00	A10		9901053
13012820	9360740	4917	Nitroglycerin	0.4	3706021	9916003	7701003	9923001	2017-02-02 14:28:00	A10		9901053
13518845	9681758	4917	Nitroglycerin	0.4	3706021	9916003	9905007	9923001	2017-12-18 08:46:00	A10		9901051
15324049	10994301	4917	Nitroglycerin	0.4	3706021	9916003	9905013	9923001	2017-05-10 01:14:00	A10		9901051
15810312	11346525	4917	Nitroglycerin	0.4	3706021	9916003	9905007	9923001	2017-06-17 17:31:00	A10		9901025
15833802	11366151	4917	Nitroglycerin	0.4	3706021	9916003	9905013	9923003	2017-06-02 15:30:00	A10		9901051
15997435	11486258	4917	Nitroglycerin	0.4	3706021	9916003	9905013	9923001	2017-06-10 16:19:00	A10		9901051
16609162	11855554	4917	Nitroglycerin	0.4	3706021	9916003	9905013	9923001	2017-07-05 13:10:51	A10		9901051
16663177	11929758	4917	Nitroglycerin	0.4	3706021	9916003	7701001	9923001	2017-07-21 17:09:00	A10		9901053
18441924	12854713	4917	Nitroglycerin	0.4	3706021	9916003	9905031	9923001	2017-01-14 22:36:00	A10		9901051
19029087	13310511	4917	Nitroglycerin	0.4	3706021	9916003	9905007	9923001	2017-06-05 17:02:00	A10		9901053
19038962	13318577	4917	Nitroglycerin	0.04	3706021	9916003	9905007	9923001	2017-06-17 15:48:00	A10		9901051
19147757	13405005	4917	Nitroglycerin	1	3706003	9916003	9905007	9923001	2017-01-11 22:34:23	A10		9901051
20514903	13646262	4917	Nitroglycerin	0.4	3706021	9916003	9905013	9923001	2017-10-06 14:16:00	A10		9901051
19665359	13821892	4917	Nitroglycerin	0.4	3706021	9916003	9905007	9923001	2017-07-17 09:30:00	A10		9901053
20318813	14179982	4917	Nitroglycerin	0.4	3706021	9916003	9905013	9923001	2017-04-23 15:58:00	A10		9901051
20607507	14380213	4917	Nitroglycerin	0.4	3706021	9916003	9905007	7701003	2017-11-09 06:40:00	A10		9901051
20607727	14380417	4917	Nitroglycerin	0.4	3706021	9916003	9905013	9923001	2017-11-10 10:44:00	A10		9901055
20831296	14547339	4917	Nitroglycerin	0.4	3706021	9916003	9905007	9923001	2017-12-12 12:13:45	A10		9901055
20991635	14679914	4917	Nitroglycerin	1	3706003	9916003	9905013	9923001	2017-12-08 08:14:00	A10		9901051
21082194	14759526	4917	Nitroglycerin	0.4	3706021	9916003	9905013	9923001	2017-12-11 10:27:00	A10		9901051
21514243	15097414	4917	Nitroglycerin	0.4	3706021	9916003	9905013	9923001	2017-11-05 18:29:00	A10		9901051
21718634	15254800	4917	Nitroglycerin	0.004	3706021	9916003	9905019	9923003	2017-01-30 19:05:00	A10		9901053
22005697	15480056	4917	Nitroglycerin	0.4	3706021	9916003	9905013	9923001	2017-10-27 21:39:00	A10		9901053
22020809	15491690	4917	Nitroglycerin	0.4	3706021	9916003	9905013	9923001	2017-12-20 14:14:45	A10		9901053
22303227	15712139	4917	Nitroglycerin	0.4	3706013	9916003	9905007	9923001	2017-11-02 15:57:00	A10		9901051
23412204	16574651	4917	Nitroglycerin	0.4	3706021	9916003	9905013	9923001	2017-11-10 10:05:00	A10		9901051
24464117	17329334	4917	Nitroglycerin	0.4	3706021	9916003	9905007	9923001	2017-06-17 01:52:00	A10		9901053
25133669	17790288	4917	Nitroglycerin	0.4	3706021	9916003	9905013	9923001	2017-12-20 04:37:00	A10		9901051
11315764	8174065	4917	Nitroglycerin	0.4	3706021	9916005	9905013	9923001	2017-10-18 08:43:00	A102-		9901051
21734779	15267306	4917	Nitroglycerin	0.4	3706021	9916005	9905007	9923001	2017-04-04 11:21:37	A102-		9901051
22068835	15527354	4917	Nitroglycerin	0.4	3706021	9916005	9905013	9923001	2017-12-13 15:46:00	A102-		9901053
3859790	2887708	4917	Nitroglycerin	0.4	3706021	9916001	9905013	9923001	2017-04-18 19:58:00	A102+		9901053
4118379	3095627	4917	Nitroglycerin	0.4	3706021	9916001	7701001	9923001	2017-05-09 15:14:00	A102+		9901055
6464665	4899680	4917	Nitroglycerin	0.4	3706021	9916001	7701001	9923001	2017-07-28 20:36:00	A102+		9901053
9641272	7004935	4917	Nitroglycerin	0.4	3706021	9916001	9905013	9923001	2017-09-25 23:50:00	A102+		9901051
11278284	8144775	4917	Nitroglycerin	0.4	3706021	9916001	7701001	9923001	2017-12-10 11:03:00	A102+		9901051
21293059	8459669	4917	Nitroglycerin	0.4	3706021	9916001	9905011	9923001	2017-12-08 04:11:17	A102+		9901055
12876574	9257637	4917	Nitroglycerin	0.4	3706021	9916001	9905001	9923001	2017-12-07 17:45:00	A102+		9901051
20534069	13663140	4917	Nitroglycerin	0.4	3706021	9916001	9905007	9923001	2017-10-10 09:36:00	A102+		9901051
20414710	14247399	4917	Nitroglycerin	0.4	3706021	9916001	Unknown	9923001	2017-07-27 06:21:00	A102+		9901051
20654636	14417443	4917	Nitroglycerin	0.4	3706021	9916001	9905013	9923001	2017-10-09 01:48:00	A102+		9901053
20657718	14419670	4917	Nitroglycerin	0.4	3706021	9916001	9905007	9923001	2017-08-17 17:25:36	A102+		9901051
20862820	14572421	4917	Nitroglycerin	0.4	3706021	9916001	9905007	9923001	2017-08-24 03:18:00	A102+		9901053
3460454	2564265	4917	Nitroglycerin	0.4	3706021	9916001	9905013	9923001	2017-04-26 00:53:00	A102+3+		9901051
3454690	2571696	4917	Nitroglycerin	0.4	3706021	9916001	7701001	9923003	2017-04-26 00:53:00	A102+3+		9901051
4524508	3407523	4917	Nitroglycerin	0.4	3706021	9916001	7701001	9923001	2017-05-27 10:28:00	A102+3+		9901051
4913434	3671393	4917	Nitroglycerin	0.4	3706021	9916001	7701003	9923001	2017-06-18 11:00:00	A102+3+		9901053
5161372	3863780	4917	Nitroglycerin	0.4	3706021	9916001	9905013	9923001	2017-06-29 04:38:00	A102+3+		9901051
24987164	4069181	4917	Nitroglycerin	0.4	3706015	9916001	9905007	9923001	2017-02-05 08:28:07	A102+3+		9901051
5551979	4171886	4917	Nitroglycerin	1.5	3706003	9916001	9905013	9923001	2017-06-12 01:47:33	A102+3+		9901055
6613150	5006476	4917	Nitroglycerin	0.4	3706021	9916001	9905013	9923001	2017-08-03 08:48:41	A102+3+		9901053
6755527	5109559	4917	Nitroglycerin	0.4	3706021	9916001	7701001	9923001	2017-08-08 11:06:18	A102+3+		9901051
9076424	6576816	4917	Nitroglycerin	0.4	3706021	9916001	9905013	9923001	2017-10-07 11:22:00	A102+3+		9901053
20516654	13647754	4917	Nitroglycerin	0.4	3706021	9916001	7701003	9923001	2017-10-09 07:05:00	A102+3+		9901051
19734437	13873603	4917	Nitroglycerin	0.4	3706021	9916001	9905007	9923001	2017-12-27 08:57:00	A102+3+		9901051
22296458	15706967	4917	Nitroglycerin	0.4	3706029	9916001	9905007	9923001	2017-10-10 01:06:00	A102+3+		9901027
2208153	1606857	4917	Nitroglycerin	0.4	3706021	9916001	9905007	9923001	2017-02-09 00:07:00	A102+3+4+		9901051
6989449	5284910	4917	Nitroglycerin	0.4	3706021	9916001	9905013	9923001	2017-02-11 09:30:00	A102+3+4+		9901055
10282358	7464534	4917	Nitroglycerin	0.4	3706021	9916001	9905007	9923001	2017-02-09 00:07:00	A102+3+4+		9901051
19263051	13496877	4917	Nitroglycerin	1	3706003	9916003	9905007	9923001	2017-07-03 05:45:00	A102+3+40		9901051
6241720	4718813	4917	Nitroglycerin	0.4	3706021	9916003	7701003	9923001	2017-06-26 15:20:00	A102+30		9901051
11894764	8538668	4917	Nitroglycerin	0.4	3706021	9916003	9905007	9923001	2017-12-16 21:23:00	A102+30		9901053
1979060	1464965	4917	Nitroglycerin	0.4	3706021	9916003	7701001	9923001	2017-02-21 17:06:00	A1020		9901053
2236378	1619872	4917	Nitroglycerin	0.4	7701003	9916003	9905013	9923001	2017-03-08 11:33:41	A1020		9901051
4979059	3722638	4917	Nitroglycerin	0.4	3706029	9916003	9905009	9923001	2017-04-27 10:32:00	A1020		9901055
5157175	3860110	4917	Nitroglycerin	0.4	3706021	9916003	9905013	9923001	2017-06-26 20:58:00	A1020		9901053
5963045	4502366	4917	Nitroglycerin	0.4	3706021	9916003	9905007	9923001	2017-03-30 07:45:00	A1020		9901053
5986990	4522388	4917	Nitroglycerin	0.4	3706021	9916003	7701003	9923001	2017-04-14 20:17:00	A1020		9901051
6406130	4858086	4917	Nitroglycerin	0.4	3706021	9916003	9905013	9923001	2017-07-14 11:32:02	A1020		9901053
6636597	5023574	4917	Nitroglycerin	0.4	3706021	9916003	9905013	9923001	2017-08-03 12:08:00	A1020		9901051
6640945	5026862	4917	Nitroglycerin	0.4	3706021	9916003	9905007	9923001	2017-07-31 13:51:00	A1020		9901051
10401239	5081823	4917	Nitroglycerin	0.4	3706021	9916003	9905007	9923001	2017-08-04 18:32:00	A1020		9901051
6769684	5117138	4917	Nitroglycerin	0.4	3706021	9916003	9905013	9923001	2017-08-07 17:21:31	A1020		9901051
7456737	5616828	4917	Nitroglycerin	0.4	3706021	9916003	7701003	9923001	2017-09-01 03:14:15	A1020		9901051
8522705	5716351	4917	Nitroglycerin	0.4	3706021	9916003	9905013	9923001	2017-01-18 10:28:00	A1020		9901051
8128472	6125820	4917	Nitroglycerin	0.4	3706021	9916003	9905007	9923001	2017-09-13 23:50:00	A1020		9901051
8661894	6285161	4917	Nitroglycerin	0.6	3706021	9916003	9905013	9923001	2017-09-21 20:51:00	A1020		9901051
9854381	7153846	4917	Nitroglycerin	0.4	3706021	9916003	9905013	9923001	2017-09-03 23:29:38	A1020		9901055
9923169	7202450	4917	Nitroglycerin	0.4	3706021	9916003	9905013	9923001	2017-10-27 18:32:00	A1020		9901051
10238866	7434125	4917	Nitroglycerin	0.4	3706021	9916003	9905013	9923001	2017-11-06 02:01:00	A1020		9901051
11828359	8328993	4917	Nitroglycerin	0.4	3706021	9916003	9905013	9923001	2017-01-02 15:17:21	A1020		9901051
11901536	8543406	4917	Nitroglycerin	0.4	3706021	9916003	9905013	9923001	2017-12-20 18:17:00	A1020		9901051
13279180	8766134	4917	Nitroglycerin	0.4	3706021	9916003	9905007	9923001	2017-12-29 06:05:11	A1020		9901053
12438238	8867456	4917	Nitroglycerin	0.4	3706021	9916003	9905007	9923001	2017-07-16 10:40:00	A1020		9901027
12451266	8955991	4917	Nitroglycerin	0.4	3706021	9916003	9905007	9923001	2017-11-06 19:32:00	A1020		9901051
14104530	10108629	4917	Nitroglycerin	0.4	3706021	9916003	9905007	9923001	2017-02-08 18:35:00	A1020		9901051
15824100	11357608	4917	Nitroglycerin	0.4	3706021	9916003	9905013	9923001	2017-06-01 04:06:00	A1020		9901053
16622163	11892234	4917	Nitroglycerin	0.4	3706021	9916003	7701003	9923001	2017-07-13 18:00:00	A1020		9901053
16630962	11947422	4917	Nitroglycerin	0.4	3706021	9916003	9905013	9923001	2017-07-26 08:35:00	A1020		9901055
16607411	11958264	4917	Nitroglycerin	0.4	3706021	9916003	7701001	9923001	2017-07-29 17:55:00	A1020		9901053
19754540	13127312	4917	Nitroglycerin	0.4	3706021	9916003	9905013	7701003	2017-06-07 00:20:00	A1020		9901051
20866929	14575751	4917	Nitroglycerin	0.4	3706021	9916003	9905007	9923001	2017-12-23 10:55:00	A1020		9901025
21668418	15213589	4917	Nitroglycerin	1	3706013	9916003	7701003	9923001	2017-07-12 09:44:00	A1020		9901053
21723788	15258753	4917	Nitroglycerin	0.4	3706021	9916003	9905007	9923001	2017-01-12 01:08:00	A1020		9901051
21748541	15278018	4917	Nitroglycerin	0.4	3706013	9916003	9905007	9923001	2017-05-26 13:09:00	A1020		9901025
22310924	15717959	4917	Nitroglycerin	1	3706013	9916003	9905007	9923001	2017-12-01 10:55:00	A1020		9901053
24308305	17211134	4917	Nitroglycerin	0.4	3706015	9916003	9905007	9923001	2017-05-18 02:38:00	A1020		9901055
3891952	2905912	4917	Nitroglycerin	0.4	3706021	9916001	9905013	9923001	2017-02-20 10:03:00	A10203+		9901051
6006040	4296015	4917	Nitroglycerin	0.4	3706021	9916001	9905007	9923001	2017-07-11 18:08:00	A10203+		9901053
8055950	6084091	4917	Nitroglycerin	0.4	3706021	9916001	9905007	9923001	2017-09-13 03:50:00	A10203+		9901051
14531451	10312260	4917	Nitroglycerin	0.4	3706021	9916001	9905013	9923001	2017-11-27 16:07:00	A10203+		9901051
20106617	13247262	4917	Nitroglycerin	1	3706003	9916001	7701003	9923001	2017-08-19 23:54:00	A10203+		9901057
20496830	14310112	4917	Nitroglycerin	0.4	3706021	9916001	9905007	9923001	2017-07-24 19:16:00	A10203+		9901055
9146961	6627096	4917	Nitroglycerin	0.4	3706021	9916003	9905013	9923001	2017-03-09 20:30:00	A10203+4+5060		9901053
2787873	1995927	4917	Nitroglycerin	1	3706021	9916003	9905013	9923001	2017-03-28 17:06:43	A102030		9901051
3170818	2316351	4917	Nitroglycerin	0.4	3706021	9916003	9905013	9923001	2017-04-04 15:05:10	A102030		9901053
7668537	2488027	4917	Nitroglycerin	1	3706003	9916003	9905011	9923001	2017-02-08 17:50:00	A102030		9901053
3989812	2991040	4917	Nitroglycerin	0.4	3706021	9916003	9905013	9923001	2017-03-25 13:49:00	A102030		9901053
4556122	3433515	4917	Nitroglycerin	1	3706003	9916003	9905013	9923001	2017-05-26 19:15:00	A102030		9901053
14208785	4070961	4917	Nitroglycerin	0.4	3706021	9916003	9905007	9923001	2017-02-21 09:19:00	A102030		9901053
5447360	4085107	4917	Nitroglycerin	0.4	3706021	9916003	9905041	9923003	2017-06-29 03:04:19	A102030		9901053
5572173	4188374	4917	Nitroglycerin	0.4	3706021	9916003	9905013	9923001	2017-01-16 20:16:00	A102030		9901051
6243640	4720444	4917	Nitroglycerin	0.4	3706021	9916003	9905013	9923001	2017-06-03 14:11:00	A102030		9901053
6981827	5278582	4917	Nitroglycerin	0.4	3706021	9916003	9905013	9923001	2017-01-17 01:40:00	A102030		9901053
7254193	5472976	4917	Nitroglycerin	0.4	3706021	9916003	9905013	9923001	2017-08-19 05:30:00	A102030		9901051
8624135	6213687	4917	Nitroglycerin	0.4	3706021	9916003	9905013	9923001	2017-09-20 20:39:00	A102030		9901051
9527596	6922631	4917	Nitroglycerin	0.4	3706021	9916003	9905013	9923001	2017-10-20 03:14:00	A102030		9901053
10840055	7778007	4917	Nitroglycerin	0.4	3706021	9916003	7701003	9923001	2017-11-25 22:45:41	A102030		9901051
14465688	8200583	4917	Nitroglycerin	0.4	3706021	9916003	9905013	9923001	2017-11-05 12:08:27	A102030		9901053
11483112	8297703	4917	Nitroglycerin	0.4	3706021	9916003	9905013	7701003	2017-11-12 00:57:00	A102030		9901051
11737398	8384749	4917	Nitroglycerin	0.4	3706021	9916003	9905013	9923001	2017-01-25 10:02:04	A102030		9901051
11875284	8522778	4917	Nitroglycerin	0.4	3706021	9916003	9905013	9923001	2017-12-21 02:29:00	A102030		9901051
11933881	8566345	4917	Nitroglycerin	400	3706015	9916003	9905013	9923001	2017-12-23 09:59:00	A102030		9901051
15753902	11302981	4917	Nitroglycerin	0.4	3706021	9916003	9905013	9923001	2017-05-27 10:44:00	A102030		9901051
18179158	12666464	4917	Nitroglycerin	0.4	3706021	9916003	9905007	9923001	2017-10-10 13:53:00	A102030		9901051
18486782	12893650	4917	Nitroglycerin	0.4	3706021	9916003	9905023	9923003	2017-08-11 10:13:00	A102030		9901051
20226375	13638049	4917	Nitroglycerin	0.4	3706021	9916003	9905013	9923001	2017-10-05 01:00:00	A102030		9901051
21854049	15358747	4917	Nitroglycerin	0.4	3706021	9916003	9905013	9923001	2017-09-06 13:59:00	A102030		9901053
24299119	17204416	4917	Nitroglycerin	2	3706015	9916003	9905007	9923001	2017-09-29 15:13:00	A102030		9901051
16115496	2754978	4917	Nitroglycerin	0.4	3706021	9916001	9905007	9923001	2017-04-06 20:23:00	A1020304+		9901053
9225115	6678625	4917	Nitroglycerin	0.4	3706021	9916003	9905013	9923001	2017-01-28 02:04:00	A10203040		9901053
9340032	6779264	4917	Nitroglycerin	0.4	3706021	9916003	9905013	9923001	2017-03-01 04:02:00	A10203040		9901053
10555997	7625450	4917	Nitroglycerin	0.4	3706021	9916005	9905007	9923001	2017-11-09 10:52:00	A2-		9901055
12371596	8897148	4917	Nitroglycerin	0.4	3706021	9916005	9905007	9923001	2017-09-29 22:35:15	A2-		9901053
14302874	10242456	4917	Nitroglycerin	0.4	3706021	9916005	9905013	9923001	2017-04-20 05:39:00	A2-		9901053
1608780	1245236	4917	Nitroglycerin	0.4	3706021	9916001	9905013	9923001	2017-01-08 23:29:00	A2+		9901051
1777526	1317987	4917	Nitroglycerin	0.4	3706021	9916001	9905007	9923001	2017-01-17 11:08:00	A2+		9901055
16115139	1323756	4917	Nitroglycerin	0.4	3706021	9916001	9905007	9923001	2017-01-16 20:22:00	A2+		9901025
1785998	1375734	4917	Nitroglycerin	0.4	3706021	9916001	7701001	9923001	2017-02-03 11:52:00	A2+		9901053
1845040	1416455	4917	Nitroglycerin	0.4	3706021	9916001	9905013	9923001	2017-02-13 11:51:00	A2+		9901051
1853923	1421486	4917	Nitroglycerin	0.4	3706021	9916001	9905013	9923001	2017-02-13 19:31:48	A2+		9901027
1895691	1436705	4917	Nitroglycerin	0.4	3706023	9916001	9905013	7701003	2017-02-15 11:52:00	A2+		9901053
7676741	1463826	4917	Nitroglycerin	0.4	3706021	9916001	9905007	9923001	2017-02-18 11:12:00	A2+		9901025
1992253	1468293	4917	Nitroglycerin	0.4	3706021	9916001	7701003	9923001	2017-02-15 10:42:00	A2+		9901025
2055875	1499220	4917	Nitroglycerin	0.4	3706021	9916001	9905013	9923001	2017-02-24 08:22:00	A2+		9901051
2250475	1630055	4917	Nitroglycerin	0.4	3706021	9916001	9905013	9923001	2017-03-02 10:13:45	A2+		9901051
3171678	2317085	4917	Nitroglycerin	0.4	3706021	9916001	7701001	9923003	2017-04-10 08:07:00	A2+		9901053
3473776	2588860	4917	Nitroglycerin	0.4	3706021	9916001	9905007	9923001	2017-04-20 15:58:00	A2+		9901057
3796086	2833722	4917	Nitroglycerin	0.4	3706021	9916001	9905013	9923001	2017-04-13 17:38:00	A2+		9901051
3877326	2901658	4917	Nitroglycerin	0.4	3706021	9916001	9905011	9923003	2017-01-02 20:19:18	A2+		9901053
4075446	3062297	4917	Nitroglycerin	0.4	3706021	9916001	9905013	9923001	2017-04-06 21:25:00	A2+		9901055
4080468	3068652	4917	Nitroglycerin	0.4	3706021	9916001	9905011	9923001	2017-04-12 23:20:55	A2+		9901051
4074680	3073987	4917	Nitroglycerin	1	3706003	9916001	9905013	9923001	2017-04-04 12:16:00	A2+		9901053
4114989	3092681	4917	Nitroglycerin	0.4	3706021	9916001	9905013	9923001	2017-05-08 13:26:06	A2+		9901051
4148154	3111152	4917	Nitroglycerin	0.4	3706021	9916001	9905013	9923001	2017-05-10 11:27:00	A2+		9901051
4254638	3196933	4917	Nitroglycerin	0.4	3706021	9916001	9905013	9923001	2017-05-15 21:46:00	A2+		9901053
16829005	3459652	4917	Nitroglycerin	0.4	3706021	9916001	9905013	9923001	2017-05-09 13:32:17	A2+		9901053
5580367	4195087	4917	Nitroglycerin	1.5	3706003	9916001	9905013	9923001	2017-05-10 22:58:00	A2+		9901055
5684630	4271581	4917	Nitroglycerin	0.4	3706021	9916001	9905007	9923001	2017-07-10 14:35:00	A2+		9901051
5704872	4287903	4917	Nitroglycerin	0.4	3706021	9916001	9905013	9923001	2017-01-14 10:03:00	A2+		9901051
8321318	4771794	4917	Nitroglycerin	0.4	3706021	9916001	9905013	9923001	2017-01-27 07:39:00	A2+		9901051
6647021	4861921	4917	Nitroglycerin	0.4	3706021	9916001	9905013	9923001	2017-07-23 13:30:00	A2+		9901057
6548808	4962282	4917	Nitroglycerin	0.4	3706021	9916001	9905007	9923001	2017-05-10 11:35:52	A2+		9901051
6917814	4967751	4917	Nitroglycerin	0.4	3706021	9916001	9905013	9923001	2017-07-31 15:54:08	A2+		9901051
6673499	5050620	4917	Nitroglycerin	0.4	3706021	9916001	9905007	9923001	2017-08-04 16:13:00	A2+		9901051
7190967	5424025	4917	Nitroglycerin	0.4	3706021	9916001	9905013	9923001	2017-04-09 18:57:44	A2+		9901051
7271065	5483890	4917	Nitroglycerin	0.4	3706021	9916001	9905013	9923001	2017-08-22 05:12:00	A2+		9901053
7345842	5535151	4917	Nitroglycerin	0.4	3706021	9916001	9905013	9923001	2017-03-03 16:58:00	A2+		9901051
7939259	5998630	4917	Nitroglycerin	0.4	3706021	9916001	9905013	9923001	2017-03-22 03:49:00	A2+		9901053
8137765	6132493	4917	Nitroglycerin	0.4	3706021	9916001	9905007	9923001	2017-09-09 01:14:36	A2+		9901051
8401715	6243782	4917	Nitroglycerin	0.4	3706021	9916001	7701001	9923001	2017-09-23 15:43:00	A2+		9901053
8970483	6490526	4917	Nitroglycerin	0.4	3706021	9916001	9905013	9923001	2017-10-05 21:44:17	A2+		9901051
9693732	6802653	4917	Nitroglycerin	0.4	3706021	9916001	7701001	9923003	2017-10-17 14:16:00	A2+		9901051
10693878	7004916	4917	Nitroglycerin	0.4	3706021	9916001	9905019	9923001	2017-09-19 22:46:00	A2+		9901051
9677441	7028902	4917	Nitroglycerin	0.4	3706021	9916001	9905013	9923001	2017-04-16 07:46:00	A2+		9901053
9698438	7044833	4917	Nitroglycerin	0.4	3706021	9916001	9905013	9923001	2017-10-16 17:15:00	A2+		9901027
9810925	7122681	4917	Nitroglycerin	0.4	3706021	9916001	9905013	9923001	2017-07-29 18:37:08	A2+		9901051
9812885	7124290	4917	Nitroglycerin	0.4	3706021	9916001	9905013	9923001	2017-08-23 21:53:08	A2+		9901055
10229088	7284438	4917	Nitroglycerin	0.4	3706021	9916001	9905013	9923001	2017-11-01 07:16:23	A2+		9901051
10294626	7478558	4917	Nitroglycerin	0.4	3706021	9916001	9905013	9923001	2017-07-18 15:15:48	A2+		9901053
10562979	7526533	4917	Nitroglycerin	0.4	3706021	9916001	9905013	9923001	2017-11-09 16:33:21	A2+		9901053
10468071	7557743	4917	Nitroglycerin	0.4	3706021	9916001	9905007	9923001	2017-07-10 14:35:00	A2+		9901051
10834921	7820877	4917	Nitroglycerin	0.4	3706021	9916001	9905011	9923001	2017-11-20 23:41:30	A2+		9901027
11041331	7954160	4917	Nitroglycerin	0.4	3706021	9916001	9905013	7701003	2017-08-08 08:28:00	A2+		9901051
11084579	7989789	4917	Nitroglycerin	0.4	3706021	9916001	7701001	9923001	2017-12-06 15:41:15	A2+		9901051
15719337	8032986	4917	Nitroglycerin	0.4	3706021	9916001	9905013	9923001	2017-08-27 13:36:44	A2+		9901055
11608031	8374380	4917	Nitroglycerin	0.4	3706021	9916001	7701001	9923001	2017-12-16 15:25:00	A2+		9901053
11746910	8391967	4917	Nitroglycerin	0.4	3706021	9916001	9905013	9923001	2017-04-09 00:36:13	A2+		9901051
11668454	8413286	4917	Nitroglycerin	1	3706029	9916001	9905013	9923001	2017-12-07 14:50:31	A2+		9901051
12200775	8775939	4917	Nitroglycerin	0.4	3706021	9916001	9905013	9923001	2017-12-19 12:10:17	A2+		9901053
12281173	8837129	4917	Nitroglycerin	0.4	3706021	9916001	7701001	9923001	2017-12-28 09:56:00	A2+		9901053
12518944	9008162	4917	Nitroglycerin	0.4	3706021	9916001	9905013	9923001	2017-12-20 16:14:00	A2+		9901057
12611858	9071185	4917	Nitroglycerin	0.4	3706021	9916001	9905007	9923001	2017-04-22 21:30:00	A2+		9901051
16088396	11558955	4917	Nitroglycerin	4	3706021	9916001	7701001	9923001	2017-06-22 11:20:00	A2+		9901051
16091647	11561706	4917	Nitroglycerin	0.4	3706021	9916001	9905013	9923001	2017-06-23 20:10:00	A2+		9901055
16699951	11864569	4917	Nitroglycerin	0.4	3706021	9916001	9905013	9923001	2017-06-15 09:55:02	A2+		9901053
18174606	12664109	4917	Nitroglycerin	0.4	3706021	9916001	9905013	9923001	2017-08-20 13:52:14	A2+		9901053
18542973	12930288	4917	Nitroglycerin	0.4	3706021	9916001	9905013	9923001	2017-10-13 10:40:17	A2+		9901053
18711817	13059120	4917	Nitroglycerin	0.8	3706021	9916001	9905007	9923001	2017-02-04 10:12:25	A2+		9901053
19039507	13318965	4917	Nitroglycerin	0.4	3706021	9916001	9905007	9923001	2017-07-11 13:42:00	A2+		9901051
20147129	13567987	4917	Nitroglycerin	0.4	3706021	9916001	9905013	9923001	2017-08-27 10:37:40	A2+		9901055
19786612	13903094	4917	Nitroglycerin	0	3706021	9916001	7701003	9923001	2017-07-31 12:37:16	A2+		9901051
20573044	14349796	4917	Nitroglycerin	0.4	3706021	9916001	9905007	7701003	2017-10-27 12:10:00	A2+		9901055
20666901	14427128	4917	Nitroglycerin	0.4	3706021	9916001	9905007	9923001	2017-09-22 05:09:22	A2+		9901053
20962754	14654634	4917	Nitroglycerin	400	3706015	9916001	9905013	9923001	2017-11-24 09:36:00	A2+		9901053
21007930	14694279	4917	Nitroglycerin	0.4	3706021	9916001	9905013	9923001	2017-12-08 11:41:11	A2+		9901051
21035212	14718312	4917	Nitroglycerin	0.4	3706021	9916001	9905013	9923001	2017-12-23 20:16:00	A2+		9901053
21042462	14724670	4917	Nitroglycerin	0.4	3706021	9916001	9905013	9923001	2017-12-08 06:38:19	A2+		9901051
21219161	14864639	4917	Nitroglycerin	0.4	3706021	9916001	9905013	9923001	2017-07-19 16:32:09	A2+		9901053
21549608	15123264	4917	Nitroglycerin	0.4	3706021	9916001	9905001	9923001	2017-10-22 15:12:00	A2+		9901051
21663767	15209525	4917	Nitroglycerin	0.4	3706021	9916001	9905013	9923001	2017-06-16 09:35:00	A2+		9901055
21677897	15221875	4917	Nitroglycerin	0.4	3706021	9916001	9905013	9923001	2017-08-31 10:09:00	A2+		9901051
21739317	15270831	4917	Nitroglycerin	1	3706013	9916001	9905007	9923001	2017-04-20 20:29:29	A2+		9901025
21835617	15343082	4917	Nitroglycerin	0.4	3706021	9916001	9905019	9923001	2017-01-17 22:24:00	A2+		9901053
1759885	1359459	4917	Nitroglycerin	0.4	3706021	9916001	9905013	9923001	2017-01-11 22:30:40	A2+2+		9901053
2058496	1501458	4917	Nitroglycerin	0.4	3706021	9916001	9905013	9923001	2017-02-24 12:15:00	A2+2+		9901055
2487934	1807420	4917	Nitroglycerin	0.4	3706021	9916001	9905007	9923001	2017-03-26 01:19:00	A2+2+		9901053
2889580	2074177	4917	Nitroglycerin	0.4	3706021	9916001	9905013	9923001	2017-04-01 06:11:00	A2+2+		9901053
4769121	3594083	4917	Nitroglycerin	0.4	3706021	9916001	9905007	9923001	2017-06-18 17:57:00	A2+2+		9901051
24185387	4056915	4917	Nitroglycerin	0.4	3706021	9916001	9905013	9923001	2017-07-02 09:49:26	A2+2+		9901051
8686039	4359644	4917	Nitroglycerin	0.4	3706021	9916001	9905007	9923001	2017-07-07 11:10:00	A2+2+		9901053
5936502	4480191	4917	Nitroglycerin	0.4	3706021	9916001	9905013	9923001	2017-07-07 10:23:00	A2+2+		9901051
8326236	4776395	4917	Nitroglycerin	0.4	3706021	9916001	9905013	9923001	2017-04-11 19:12:00	A2+2+		9901051
6519708	4880389	4917	Nitroglycerin	0.4	3706021	9916001	9905013	9923001	2017-07-24 23:41:00	A2+2+		9901053
7950257	5101280	4917	Nitroglycerin	0.4	3706021	9916001	9905011	9923001	2017-07-02 04:36:00	A2+2+		9901053
6932667	5237664	4917	Nitroglycerin	0.4	3706021	9916001	9905013	9923001	2017-08-13 12:53:00	A2+2+		9901053
7069237	5341544	4917	Nitroglycerin	0.4	3706021	9916001	7701001	7701001	2017-08-13 13:59:00	A2+2+		9901051
7326737	5522506	4917	Nitroglycerin	0.4	3706021	9916001	9905013	9923001	2017-08-25 02:54:00	A2+2+		9901051
8658250	6226524	4917	Nitroglycerin	0.4	3706021	9916001	9905013	9923001	2017-09-24 19:02:00	A2+2+		9901051
8882552	6246167	4917	Nitroglycerin	0.4	3706021	9916001	9905013	9923001	2017-09-23 07:24:00	A2+2+		9901051
9011065	6523096	4917	Nitroglycerin	0.4	3706021	9916001	9905013	9923001	2017-02-23 14:00:00	A2+2+		9901055
9032187	6540679	4917	Nitroglycerin	0.4	3706021	9916001	9905013	9923001	2017-06-14 08:42:00	A2+2+		9901053
11034576	6698487	4917	Nitroglycerin	0.4	3706021	9916001	9905013	7701003	2017-03-06 12:28:00	A2+2+		9901053
9300864	6745035	4917	Nitroglycerin	0.4	3706021	9916001	9905013	9923001	2017-03-17 17:16:00	A2+2+		9901051
9808693	7120855	4917	Nitroglycerin	0.4	3706021	9916001	9905013	9923001	2017-07-16 15:27:25	A2+2+		9901051
10314054	7484324	4917	Nitroglycerin	0.4	3706021	9916001	9905007	9923001	2017-11-09 03:36:00	A2+2+		9901053
10579262	7587132	4917	Nitroglycerin	0.4	3706021	9916001	9905011	9923001	2017-09-01 18:13:15	A2+2+		9901051
10508506	7591050	4917	Nitroglycerin	0.4	3706021	9916001	9905013	9923001	2017-10-29 14:09:00	A2+2+		9901053
11130479	7598390	4917	Nitroglycerin	0.4	3706021	9916001	9905007	9923001	2017-11-07 01:06:00	A2+2+		9901053
10651164	7631811	4917	Nitroglycerin	0.4	3706021	9916001	9905013	9923001	2017-11-13 13:37:49	A2+2+		9901051
10911818	7637243	4917	Nitroglycerin	0.4	3706021	9916001	9905007	9923001	2017-11-12 19:04:00	A2+2+		9901051
10591707	7649041	4917	Nitroglycerin	0.4	3706021	9916001	9905007	9923001	2017-01-01 23:41:00	A2+2+		9901051
12780833	7866691	4917	Nitroglycerin	0.4	3706021	9916001	9905007	9923001	2017-11-21 10:20:00	A2+2+		9901051
11054869	7965889	4917	Nitroglycerin	0.4	3706021	9916001	9905013	9923001	2017-08-13 18:17:00	A2+2+		9901051
11226333	8105192	4917	Nitroglycerin	0.4	3706021	9916001	9905013	7701003	2017-10-04 09:40:45	A2+2+		9901051
14394026	8107601	4917	Nitroglycerin	0.4	3706021	9916001	9905013	7701003	2017-10-05 15:33:56	A2+2+		9901053
11747449	8392420	4917	Nitroglycerin	0.4	3706021	9916001	9905013	9923001	2017-04-12 07:43:00	A2+2+		9901053
13603809	8441001	4917	Nitroglycerin	0.4	3706021	9916001	9905019	9923001	2017-12-15 08:09:00	A2+2+		9901053
12256832	8827706	4917	Nitroglycerin	0.4	3706021	9916001	9905007	9923001	2017-05-12 18:11:09	A2+2+		9901053
12428625	8941600	4917	Nitroglycerin	0.4	3706021	9916001	9905013	9923001	2017-12-16 03:05:19	A2+2+		9901053
14484586	10304758	4917	Nitroglycerin	0.4	3706021	9916001	9905013	9923001	2017-11-23 23:05:00	A2+2+		9901051
15628586	11208282	4917	Nitroglycerin	0.4	3706021	9916001	9905013	9923001	2017-05-15 19:54:00	A2+2+		9901051
16647206	11900415	4917	Nitroglycerin	0.4	3706021	9916001	9905013	9923001	2017-07-16 11:11:00	A2+2+		9901053
18447494	12859589	4917	Nitroglycerin	0.4	3706021	9916001	9905001	9923001	2017-03-08 21:47:00	A2+2+		9901055
18460519	12870908	4917	Nitroglycerin	0	3706021	9916001	9905007	9923001	2017-04-09 16:34:00	A2+2+		9901051
19275084	13506580	4917	Nitroglycerin	0.4	3706021	9916001	9905005	9923001	2017-02-26 21:45:16	A2+2+		9901051
19511421	13704824	4917	Nitroglycerin	0.4	3706021	9916001	7701003	9923001	2017-12-27 12:29:53	A2+2+		9901051
20673345	14432154	4917	Nitroglycerin	0.4	3706021	9916001	9905007	9923001	2017-12-04 09:22:36	A2+2+		9901053
20831434	14547450	4917	Nitroglycerin	0.4	3706021	9916001	9905007	9923001	2017-01-17 13:32:00	A2+2+		9901051
21728090	15262147	4917	Nitroglycerin	0.4	3706021	9916001	9905007	9923001	2017-03-11 06:15:16	A2+2+		9901025
22241644	15662549	4917	Nitroglycerin	0.4	3706021	9916001	9905007	9923001	2017-11-02 06:30:00	A2+2+		9901053
4272695	3211411	4917	Nitroglycerin	0.4	3706021	9916001	7701003	9923001	2017-05-09 16:24:00	A2+2+3+		9901051
4560380	3437073	4917	Nitroglycerin	0.4	3706021	9916001	9905007	9923001	2017-05-27 18:02:00	A2+2+3+		9901053
5263638	3940037	4917	Nitroglycerin	400	3706015	9916001	9905007	9923001	2017-06-06 21:03:00	A2+2+3+		9901055
5443366	4081992	4917	Nitroglycerin	0.4	3706021	9916001	9905007	9923001	2017-06-03 08:05:00	A2+2+3+		9901053
5685611	4272245	4917	Nitroglycerin	0.4	3706021	9916001	9905007	9923001	2017-07-04 01:53:00	A2+2+3+		9901051
7266847	4950164	4917	Nitroglycerin	0.4	3706021	9916001	9905001	9923001	2017-07-22 13:05:00	A2+2+3+		9901051
7354612	5542212	4917	Nitroglycerin	0.4	3706021	9916001	9905013	9923001	2017-08-24 11:50:00	A2+2+3+		9901051
8227672	6073921	4917	Nitroglycerin	0.4	3706021	9916001	9905013	9923001	2017-09-12 19:54:25	A2+2+3+		9901051
8210027	6180222	4917	Nitroglycerin	0.4	3706021	9916001	9905009	9923001	2017-09-19 00:38:00	A2+2+3+		9901053
9021927	6532056	4917	Nitroglycerin	0.4	3706021	9916001	7701001	9923001	2017-02-26 16:51:00	A2+2+3+		9901053
9688332	7038466	4917	Nitroglycerin	0.4	3706021	9916001	9905013	7701003	2017-07-25 23:05:00	A2+2+3+		9901053
9718736	7060246	4917	Nitroglycerin	0.4	3706021	9916001	9905013	9923001	2017-10-21 09:26:00	A2+2+3+		9901051
10355449	7274121	4917	Nitroglycerin	0.4	3706021	9916001	9905007	9923001	2017-10-04 12:40:00	A2+2+3+		9901053
12287636	7889729	4917	Nitroglycerin	0.4	3706021	9916001	9905013	9923001	2017-12-04 03:55:06	A2+2+3+		9901051
11227209	8105939	4917	Nitroglycerin	0.4	3706021	9916001	9905029	9923001	2017-10-04 07:26:21	A2+2+3+		9901051
11314456	8173022	4917	Nitroglycerin	0.4	3706021	9916001	9905013	9923001	2017-10-17 21:11:08	A2+2+3+		9901027
15318567	10989521	4917	Nitroglycerin	0.4	3706021	9916001	9905013	9923001	2017-05-07 12:58:00	A2+2+3+		9901053
15633826	11212431	4917	Nitroglycerin	0	3706021	9916001	9905013	7701003	2017-04-01 14:06:00	A2+2+3+		9901053
16020242	11506197	4917	Nitroglycerin	0.4	3706021	9916001	9905013	9923001	2017-06-14 23:06:00	A2+2+3+		9901051
18004474	12544892	4917	Nitroglycerin	0.4	3706021	9916001	9905007	9923001	2017-07-27 20:00:00	A2+2+3+		9901053
20104165	13245043	4917	Nitroglycerin	0.4	3706021	9916001	9905019	9923001	2017-08-20 16:16:10	A2+2+3+		9901053
19267423	13500321	4917	Nitroglycerin	0.4	3706021	9916001	9905007	9923001	2017-12-27 17:25:00	A2+2+3+		9901051
19315705	13539397	4917	Nitroglycerin	0.4	3706021	9916001	9905013	9923001	2017-12-08 14:12:00	A2+2+3+		9901051
20167636	13586119	4917	Nitroglycerin	0.4	3706021	9916001	9905013	9923001	2017-09-02 20:15:30	A2+2+3+		9901055
20653731	14416845	4917	Nitroglycerin	0.4	3706021	9916001	9905013	9923001	2017-07-28 21:09:00	A2+2+3+		9901053
21841851	15348436	4917	Nitroglycerin	0.4	3706021	9916001	9905019	9923001	2017-09-23 08:06:30	A2+2+3+		9901053
24294878	17201302	4917	Nitroglycerin	0.4	3706015	9916001	9905007	9923001	2017-07-17 07:40:00	A2+2+3+		9901051
6982527	5279156	4917	Nitroglycerin	0.4	3706021	9916001	9905013	9923001	2017-01-17 19:28:06	A2+2+3+4+		9901051
5728642	4307006	4917	Nitroglycerin	0.4	3706021	9916001	9905013	9923001	2017-01-23 09:05:00	A2+2+3+4+5+		9901057
3706408	2764548	4917	Nitroglycerin	5	3706029	9916003	9905019	9923003	2017-03-14 21:14:00	A2+2+3+40		9901027
5989031	4524028	4917	Nitroglycerin	0.4	3706021	9916003	7701003	9923001	2017-05-01 08:54:59	A2+2+30		9901051
19272814	13504641	4917	Nitroglycerin	0.4	3706021	9916003	9905007	9923001	2017-07-16 11:22:00	A2+2+30		9901053
19813662	13922745	4917	Nitroglycerin	0.4	3706021	9916003	7701003	9923001	2017-12-12 20:27:40	A2+2+30		9901053
21506524	15091435	4917	Nitroglycerin	0.4	3706021	9916003	9905007	9923001	2017-06-18 14:25:00	A2+2+30		9901053
15918374	11427136	4917	Nitroglycerin	0.4	3706021	9916001	9905013	9923001	2017-06-06 19:52:01	A2+2+304+		9901051
5442145	4081036	4917	Nitroglycerin	0.4	3706021	9916003	9905007	9923001	2017-06-06 17:42:00	A2+2+3040		9901051
1829820	1405348	4917	Nitroglycerin	0.4	3706021	9916003	9905007	9923001	2017-02-02 17:30:00	A2+20		9901053
2378188	1716297	4917	Nitroglycerin	0.4	3706021	9916003	9905013	9923001	2017-03-17 05:29:00	A2+20		9901051
4402886	3294008	4917	Nitroglycerin	0.4	3706021	9916003	9905031	9923001	2017-05-22 16:18:00	A2+20		9901051
6580036	4983614	4917	Nitroglycerin	0.4	3706021	9916003	9905007	9923001	2017-05-16 18:03:22	A2+20		9901053
7132768	5379552	4917	Nitroglycerin	0.4	3706021	9916003	9905013	9923001	2017-08-17 09:05:00	A2+20		9901051
8662469	6285638	4917	Nitroglycerin	0.4	3706021	9916003	9905013	9923001	2017-09-25 10:27:00	A2+20		9901051
10292181	7479131	4917	Nitroglycerin	0.4	3706021	9916003	9905009	9923001	2017-10-03 08:14:00	A2+20		9901053
11478472	8157687	4917	Nitroglycerin	0.4	3706021	9916003	9905007	9923001	2017-12-05 15:55:00	A2+20		9901057
11779526	8467801	4917	Nitroglycerin	0.4	3706021	9916003	9905013	9923001	2017-12-12 11:59:00	A2+20		9901051
12520081	9008988	4917	Nitroglycerin	0.4	3706021	9916003	9905013	9923001	2017-12-23 18:18:00	A2+20		9901053
15995052	11484173	4917	Nitroglycerin	0.4	3706021	9916003	9905013	9923001	2017-06-09 05:52:00	A2+20		9901053
16661222	11889408	4917	Nitroglycerin	0.4	3706021	9916003	9905013	9923001	2017-07-13 13:05:00	A2+20		9901051
20171249	13589369	4917	Nitroglycerin	0.4	3706021	9916003	9905007	7701003	2017-09-16 03:03:31	A2+20		9901051
22086475	15541948	4917	Nitroglycerin	0.4	3706021	9916003	9905007	9923001	2017-09-06 10:19:50	A2+20		9901053
24799301	17567226	4917	Nitroglycerin	0.04	3706021	9916001	9905007	9923001	2017-05-26 07:50:16	A2+203+		9901053
2383233	1720653	4917	Nitroglycerin	0.4	3706021	9916003	9905013	9923001	2017-03-21 02:26:00	A2+2030		9901055
4366416	3285649	4917	Nitroglycerin	0.4	3706021	9916003	9905013	9923001	2017-05-21 21:19:00	A2+2030		9901051
21010338	14696450	4917	Nitroglycerin	0.04	3706021	9916003	9905013	9923001	2017-12-14 19:35:00	A2+2030		9901055
12213222	1227142	4917	Nitroglycerin	0.4	3706021	9916003	9905007	9923001	2017-01-01 15:40:00	A20		9901053
1755126	1355270	4917	Nitroglycerin	0.4	3706021	9916003	9905007	9923001	2017-01-02 01:01:00	A20		9901055
7007065	1515518	4917	Nitroglycerin	0.4	3706015	9916003	9905013	9923001	2017-03-01 11:20:00	A20		9901051
3756408	2802552	4917	Nitroglycerin	0.4	3706021	9916003	9905013	9923001	2017-04-16 19:23:00	A20		9901051
3955042	2947878	4917	Nitroglycerin	0.4	3706021	9916003	9905029	9923001	2017-02-26 00:46:29	A20		9901051
4555581	3329533	4917	Nitroglycerin	0.4	3706021	9916003	9905011	9923001	2017-05-18 15:27:00	A20		9901025
4740984	3419750	4917	Nitroglycerin	0.4	3706015	9916003	9905013	9923001	2017-06-02 15:03:00	A20		9901053
4777588	3451545	4917	Nitroglycerin	0.4	3706021	9916003	9905013	9923001	2017-06-05 03:11:53	A20		9901051
4965045	3711702	4917	Nitroglycerin	0.4	3706021	9916003	9905013	9923001	2017-06-10 19:50:00	A20		9901051
4989625	3729654	4917	Nitroglycerin	0.4	3706021	9916003	7701001	9923003	2017-06-11 20:57:00	A20		9901055
4992198	3731954	4917	Nitroglycerin	0.4	3706021	9916003	9905013	9923001	2017-06-13 08:26:00	A20		9901053
5052989	3776985	4917	Nitroglycerin	0.4	3706021	9916003	9905013	9923001	2017-06-18 22:20:00	A20		9901053
5434258	4074871	4917	Nitroglycerin	0.4	3706021	9916003	9905007	9923001	2017-04-11 17:52:00	A20		9901051
5563560	4181386	4917	Nitroglycerin	0.4	3706021	9916003	9905013	9923001	2017-06-11 15:41:32	A20		9901053
5603071	4212982	4917	Nitroglycerin	0.4	3706021	9916003	9905007	9923001	2017-06-14 09:49:00	A20		9901025
5809710	4373403	4917	Nitroglycerin	0.4	3706021	9916003	9905013	9923001	2017-02-16 03:38:00	A20		9901051
6003904	4536144	4917	Nitroglycerin	0.4	3706021	9916003	9905007	9923001	2017-03-01 20:06:24	A20		9901051
6546472	4652315	4917	Nitroglycerin	0.4	3706021	9916003	9905013	9923001	2017-07-21 02:44:12	A20		9901051
6612875	5006234	4917	Nitroglycerin	0.4	3706021	9916003	9905007	9923001	2017-08-02 07:09:00	A20		9901053
6661535	5041302	4917	Nitroglycerin	0.4	3706021	9916003	9905001	9923001	2017-07-26 21:46:06	A20		9901051
6786632	5130933	4917	Nitroglycerin	0.4	3706021	9916003	9905013	9923001	2017-01-01 11:18:00	A20		9901053
6823057	5157953	4917	Nitroglycerin	0.4	3706021	9916003	9905013	9923001	2017-08-09 11:56:00	A20		9901051
6974871	5272740	4917	Nitroglycerin	0.4	3706021	9916003	9905013	9923001	2017-02-08 16:44:00	A20		9901053
7110688	5365519	4917	Nitroglycerin	0.4	3706021	9916003	7701001	9923003	2017-08-16 18:29:00	A20		9901053
7459646	5549164	4917	Nitroglycerin	0.4	3706021	9916003	9905013	9923001	2017-08-28 07:16:26	A20		9901051
7929669	5991014	4917	Nitroglycerin	0.4	3706021	9916003	9905013	9923001	2017-01-06 01:41:00	A20		9901051
7940464	5999601	4917	Nitroglycerin	0.4	3706021	9916003	9905013	9923001	2017-05-29 23:04:00	A20		9901053
8009689	6050362	4917	Nitroglycerin	0.4	3706021	9916003	7701001	9923001	2017-09-10 19:37:00	A20		9901051
8099021	6107765	4917	Nitroglycerin	0.4	3706021	9916003	7701001	9923001	2017-09-12 09:53:00	A20		9901053
8150624	6141647	4917	Nitroglycerin	0.4	3706021	9916003	9905013	9923001	2017-09-15 08:03:00	A20		9901053
10693850	6229465	4917	Nitroglycerin	0.4	3706021	9916003	9905013	9923001	2017-09-21 05:09:35	A20		9901051
8846877	6320125	4917	Nitroglycerin	0.4	3706021	9916003	9905013	9923001	2017-09-26 13:58:24	A20		9901051
8728071	6325361	4917	Nitroglycerin	0.4	3706021	9916003	9905013	9923001	2017-01-25 23:12:00	A20		9901053
11357046	6372665	4917	Nitroglycerin	0.4	3706021	9916003	9905013	9923001	2017-09-06 21:50:16	A20		9901053
8909076	6448742	4917	Nitroglycerin	0.4	3706021	9916003	9905013	9923001	2017-07-22 20:14:18	A20		9901053
9009826	6522108	4917	Nitroglycerin	4	3706021	9916003	9905013	9923001	2017-02-22 21:00:00	A20		9901053
9280304	6727065	4917	Nitroglycerin	0.4	3706021	9916003	9905013	9923001	2017-03-15 10:34:18	A20		9901055
9296716	6741412	4917	Nitroglycerin	0.4	3706021	9916003	9905013	9923001	2017-04-01 17:00:00	A20		9901051
9493204	6897307	4917	Nitroglycerin	0.4	3706021	9916003	9905013	9923001	2017-10-13 09:58:00	A20		9901053
9922893	7202211	4917	Nitroglycerin	0.4	3706021	9916003	9905013	9923001	2017-10-29 01:53:00	A20		9901051
12617201	7476312	4917	Nitroglycerin	0.4	3706021	9916003	9905011	9923001	2017-09-30 19:00:00	A20		9901025
10886717	7847723	4917	Nitroglycerin	0.4	3706021	9916003	9905007	7701003	2017-11-16 17:52:00	A20		9901027
11819118	8008038	4917	Nitroglycerin	0.4	3706021	9916003	9905007	9923001	2017-11-29 18:19:00	A20		9901053
11900334	8542374	4917	Nitroglycerin	0.4	3706021	9916003	7701003	9923001	2017-12-17 17:37:00	A20		9901053
12945268	9306505	4917	Nitroglycerin	0.4	3706021	9916003	9905007	9923001	2017-02-25 19:30:00	A20		9901053
14486730	10355536	4917	Nitroglycerin	0.4	3706021	9916003	9905013	9923001	2017-12-03 23:00:00	A20		9901053
14506698	10365895	4917	Nitroglycerin	0.4	3706021	9916003	9905013	7701003	2017-12-27 23:31:31	A20		9901055
15320020	10990744	4917	Nitroglycerin	0.4	3706021	9916003	9905013	9923001	2017-05-09 12:58:00	A20		9901051
15923586	11431622	4917	Nitroglycerin	0.4	3706021	9916003	9905013	9923001	2017-06-07 07:00:00	A20		9901051
16074753	11546951	4917	Nitroglycerin	0.4	3706021	9916003	9905013	9923001	2017-06-18 23:52:00	A20		9901053
16669669	11848813	4917	Nitroglycerin	0.4	3706021	9916003	9905013	9923001	2017-07-03 20:37:00	A20		9901053
16665412	11951589	4917	Nitroglycerin	0.4	3706021	9916003	9905013	9923001	2017-07-25 12:31:00	A20		9901051
17428950	12201397	4917	Nitroglycerin	0.4	3706021	9916003	9905013	9923001	2017-10-14 07:28:00	A20		9901051
18801168	13129856	4917	Nitroglycerin	0.04	3706021	9916003	9905013	9923001	2017-10-23 07:42:19	A20		9901053
19296046	13523821	4917	Nitroglycerin	0.4	3706021	9916003	7701003	9923001	2017-12-24 18:33:00	A20		9901051
19669313	13825061	4917	Nitroglycerin	0.4	3706021	9916003	9905007	9923001	2017-09-02 09:45:00	A20		9901053
20327931	14187783	4917	Nitroglycerin	0.4	3706021	9916003	9905013	9923001	2017-02-01 12:50:00	A20		9901051
20974311	14664831	4917	Nitroglycerin	0.4	3706021	9916003	9905013	9923001	2017-12-03 16:10:00	A20		9901051
21649398	15196742	4917	Nitroglycerin	0.4	3706021	9916003	9905013	9923001	2017-04-24 19:44:00	A20		9901051
21693189	15233285	4917	Nitroglycerin	1	3706013	9916003	9905013	9923001	2017-05-27 10:55:46	A20		9901053
21722659	15257886	4917	Nitroglycerin	0.4	3706021	9916003	9905007	9923001	2017-01-16 17:48:00	A20		9901051
22012586	15485501	4917	Nitroglycerin	0.4	3706021	9916003	9905007	9923001	2017-09-02 05:58:00	A20		9901051
22068854	15527366	4917	Nitroglycerin	0.4	3706021	9916003	9905019	9923001	2017-12-13 09:22:00	A20		9901025
23544504	16665660	4917	Nitroglycerin	0.4	3706021	9916003	9905007	9923001	2017-07-16 19:20:00	A20		9901053
3335702	2460174	4917	Nitroglycerin	0.4	3706021	9916001	9905011	9923001	2017-01-11 13:07:10	A202+		9901053
5530341	4154302	4917	Nitroglycerin	1.5	3706003	9916001	9905013	9923001	2017-02-11 15:27:34	A202+		9901053
6441544	4883438	4917	Nitroglycerin	0.4	3706021	9916001	9905019	9923001	2017-07-19 16:38:25	A202+		9901055
7315606	5515007	4917	Nitroglycerin	0.4	3706021	9916001	9905013	9923001	2017-08-24 22:50:00	A202+		9901051
8677657	5563328	4917	Nitroglycerin	0.4	3706021	9916001	9905013	9923001	2017-08-25 13:49:55	A202+		9901027
8535164	5727022	4917	Nitroglycerin	0.4	3706021	9916001	9905013	9923001	2017-03-07 13:26:00	A202+		9901053
12249761	8812745	4917	Nitroglycerin	0.4	3706021	9916001	9905011	9923001	2017-08-15 19:20:00	A202+		9901051
13501299	9668563	4917	Nitroglycerin	0.4	3706021	9916001	9905013	9923001	2017-12-29 22:01:07	A202+		9901055
14449698	10330530	4917	Nitroglycerin	0.4	3706021	9916001	9905013	7701003	2017-12-08 08:29:34	A202+		9901051
3351623	2474414	4917	Nitroglycerin	0.4	3706021	9916001	9905013	9923001	2017-01-23 20:54:36	A202+3+		9901051
3726494	2779251	4917	Nitroglycerin	0.4	3706021	9916001	9905007	9923001	2017-04-15 18:21:00	A202+3+		9901025
4713019	3555896	4917	Nitroglycerin	0.4	3706021	9916001	9905007	9923001	2017-06-12 15:11:00	A202+3+		9901051
4969743	3715089	4917	Nitroglycerin	20	3706029	9916001	9905013	9923001	2017-06-13 16:10:00	A202+3+		9901051
9847299	6470391	4917	Nitroglycerin	0.4	3706021	9916001	7701003	9923001	2017-09-27 19:55:00	A202+3+		9901051
10456913	7548829	4917	Nitroglycerin	0.4	3706021	9916001	9905007	9923001	2017-06-12 15:11:00	A202+3+		9901051
21224671	14868858	4917	Nitroglycerin	0.3	3706021	9916001	9905013	9923001	2017-06-11 17:41:00	A202+3+		9901051
20539171	13667554	4917	Nitroglycerin	0.4	3706021	9916003	9905013	9923001	2017-10-17 09:17:00	A202+30		9901051
5648347	4244494	4917	Nitroglycerin	0.4	3706021	9916001	9905013	9923001	2017-05-12 13:40:52	A202+304+		9901055
7105760	2790467	4917	Nitroglycerin	0.4	3706021	9916003	9905013	9923001	2017-01-15 23:07:15	A2020		9901051
4853075	3559978	4917	Nitroglycerin	0.4	3706021	9916003	9905007	9923001	2017-06-09 09:33:23	A2020		9901025
5159622	3862250	4917	Nitroglycerin	0.4	3706021	9916003	9905013	9923001	2017-06-27 13:04:00	A2020		9901051
5425269	4067855	4917	Nitroglycerin	1	3706001	9916003	9905007	9923001	2017-01-26 16:38:00	A2020		9901053
5733335	4310712	4917	Nitroglycerin	0.4	3706021	9916003	9905013	9923001	2017-07-05 15:24:00	A2020		9901051
6096400	4609388	4917	Nitroglycerin	0.4	3706021	9916003	9905007	9923001	2017-01-26 12:31:14	A2020		9901051
10857347	4644444	4917	Nitroglycerin	0.4	3706021	9916003	9905013	9923001	2017-07-21 01:27:09	A2020		9901051
6249795	4725610	4917	Nitroglycerin	0.4	3706021	9916003	9905013	9923001	2017-06-30 20:48:44	A2020		9901051
6576828	4928902	4917	Nitroglycerin	0.4	3706021	9916003	9905013	9923001	2017-07-28 23:35:47	A2020		9901055
6834387	5167768	4917	Nitroglycerin	0.4	3706021	9916003	7701001	9923001	2017-01-14 22:39:00	A2020		9901053
6877024	5199315	4917	Nitroglycerin	0.4	3706021	9916003	7701001	9923001	2017-01-22 08:24:00	A2020		9901053
6946781	5248956	4917	Nitroglycerin	0.4	3706021	9916003	9905013	9923001	2017-01-30 11:08:00	A2020		9901051
8523905	5717397	4917	Nitroglycerin	0.4	3706021	9916003	7701001	9923001	2017-01-14 11:41:00	A2020		9901051
9286383	6732393	4917	Nitroglycerin	0.4	3706021	9916003	9905013	9923001	2017-03-13 19:35:00	A2020		9901053
10292364	7473810	4917	Nitroglycerin	0.4	3706021	9916003	9905029	9923001	2017-09-26 18:55:00	A2020		9901025
11750930	8447985	4917	Nitroglycerin	0.4	3706021	9916003	9905013	9923001	2017-01-11 11:55:33	A2020		9901055
11908577	8548443	4917	Nitroglycerin	0.4	3706021	9916003	9905013	9923001	2017-12-18 10:54:00	A2020		9901053
12457027	8961164	4917	Nitroglycerin	0.4	3706021	9916003	9905001	9923001	2017-12-03 12:41:00	A2020		9901029
16621389	11962326	4917	Nitroglycerin	0.4	3706021	9916003	9905013	9923001	2017-07-30 04:55:00	A2020		9901055
19028399	13309947	4917	Nitroglycerin	0.4	3706021	9916003	9905007	9923001	2017-05-07 18:51:00	A2020		9901053
19040249	13319458	4917	Nitroglycerin	0.4	3706021	9916003	9905007	9923001	2017-07-27 15:48:34	A2020		9901025
19602510	13773757	4917	Nitroglycerin	0.4	3706021	9916003	9905007	7701001	2017-10-19 11:38:00	A2020		9901051
22414593	15800372	4917	Nitroglycerin	0.4	3706021	9916003	9905013	9923001	2017-10-07 12:39:13	A2020		9901053
22820222	16126222	4917	Nitroglycerin	0.4	3706021	9916003	9905007	9923001	2017-11-27 15:21:00	A2020		9901051
3649104	2722371	4917	Nitroglycerin	0.4	3706021	9916001	9905011	9923001	2017-04-01 02:50:00	A20203+		9901027
8094040	5335745	4917	Nitroglycerin	0.4	3706021	9916001	9905007	9923001	2017-08-09 03:52:00	A20203+		9901053
21729867	15263533	4917	Nitroglycerin	0.4	3706013	9916001	9905007	9923001	2017-03-17 13:23:00	A20203+		9901051
4118358	3095622	4917	Nitroglycerin	0.4	3706021	9916001	7701001	7701001	2017-05-09 14:16:00	A20203+4+5+		9901051
1765277	1363139	4917	Nitroglycerin	4	3706021	9916003	9905013	9923001	2017-01-30 15:18:00	A202030		9901053
3355338	2477726	4917	Nitroglycerin	0.4	3706021	9916003	9905013	9923001	2017-01-27 17:23:00	A202030		9901053
4001307	3000811	4917	Nitroglycerin	0.4	3706021	9916003	9905011	9923001	2017-04-28 11:19:59	A202030		9901051
4252887	3195417	4917	Nitroglycerin	0.4	3706021	9916003	7701003	9923001	2017-05-15 01:53:32	A202030		9901055
9942671	7216148	4917	Nitroglycerin	0.4	3706021	9916003	9905013	9923001	2017-10-27 10:40:00	A202030		9901053
10876006	7560204	4917	Nitroglycerin	0.4	3706021	9916003	9905007	9923001	2017-10-20 06:14:00	A202030		9901051
10720457	7739734	4917	Nitroglycerin	0.4	3706021	9916003	9905007	9923001	2017-11-09 03:48:00	A202030		9901051
10967018	7902695	4917	Nitroglycerin	0.4	3706021	9916003	9905013	9923001	2017-12-01 14:05:59	A202030		9901053
19302207	13528428	4917	Nitroglycerin	0.4	3706021	9916003	9905013	9923001	2017-04-16 19:40:24	A202030		9901051
23724521	16788473	4917	Nitroglycerin	0.4	3706021	9916003	9905007	9923001	2017-04-26 11:24:00	A202030		9901051
4969055	3714728	4917	Nitroglycerin	0.4	3706021	9916003	9905013	9923001	2017-01-28 21:09:00	A20203040		9901051
20107928	13248393	4917	Nitroglycerin	1	3706003	9916003	9905013	9923001	2017-08-23 17:43:00	A20203040		9901053
21057849	14738183	4917	Nitroglycerin	0.4	3706021	9916003	9905013	9923001	2017-11-20 12:37:00	A20203040		9901051
24355450	17249794	4917	Nitroglycerin	0.04	3706021	9916003	9905013	9923001	2017-06-13 14:43:00	A2020304050		9901053
6842159	5174452	4917	Nitroglycerin	4	3706021	9916003	9905013	9923001	2017-01-18 15:00:00	A2020304050607080		9901051
7238332	5461250	4917	Nitroglycerin	0.4	3706021	9916005	7701003	9923001	2017-08-13 14:12:00	A3-		9901051
12788143	8012112	4917	Nitroglycerin	0.4	3706021	9916005	9905007	9923001	2017-12-06 13:50:00	A3-		9901051
1619177	1258256	4917	Nitroglycerin	0.4	3706021	9916001	9905013	9923001	2017-01-09 20:04:00	A3+		9901055
1661356	1286663	4917	Nitroglycerin	0.4	3706021	9916001	9905007	9923001	2017-01-18 04:41:00	A3+		9901051
1726399	1334990	4917	Nitroglycerin	0.4	3706021	9916001	9905007	9923001	2017-01-18 17:48:00	A3+		9901051
1780120	1371769	4917	Nitroglycerin	0.4	3706021	9916001	9905007	9923001	2017-01-18 20:18:00	A3+		9901053
11838397	1406423	4917	Nitroglycerin	0.4	3706021	9916001	7701003	9923001	2017-02-02 12:57:00	A3+		9901051
2153232	1561598	4917	Nitroglycerin	0.4	3706021	9916001	9905011	9923001	2017-02-28 04:48:00	A3+		9901057
2250463	1630045	4917	Nitroglycerin	0.4	3706021	9916001	9905013	9923001	2017-02-27 01:10:20	A3+		9901053
3180061	1924760	4917	Nitroglycerin	0.4	3706021	9916001	9905013	7701003	2017-03-30 12:32:00	A3+		9901055
2988828	2160135	4917	Nitroglycerin	0.4	3706021	9916001	9905007	9923001	2017-04-05 15:00:00	A3+		9901053
3120515	2274680	4917	Nitroglycerin	0.4	3706021	9916001	9905013	9923001	2017-04-08 08:08:00	A3+		9901051
3686031	2748631	4917	Nitroglycerin	0.4	3706021	9916001	9905013	9923001	2017-04-15 18:07:00	A3+		9901053
3985334	2783796	4917	Nitroglycerin	0.4	3706021	9916001	7701003	9923001	2017-04-21 07:35:00	A3+		9901051
3789602	2828799	4917	Nitroglycerin	0.4	3706021	9916001	9905011	9923001	2017-04-09 07:25:00	A3+		9901053
6222248	3327068	4917	Nitroglycerin	0.4	3706021	9916001	7701003	9923001	2017-05-26 02:33:00	A3+		9901051
4998325	3547989	4917	Nitroglycerin	0.4	3706021	9916001	9905013	9923001	2017-05-17 17:54:00	A3+		9901051
4770225	3594948	4917	Nitroglycerin	0.4	3706021	9916001	9905007	9923001	2017-06-19 14:54:00	A3+		9901053
4943124	3693490	4917	Nitroglycerin	0.4	3706021	9916001	9905013	9923001	2017-06-11 08:46:00	A3+		9901051
5196352	3722978	4917	Nitroglycerin	0.4	3706021	9916001	9905013	9923001	2017-06-15 00:17:00	A3+		9901055
5985940	4521564	4917	Nitroglycerin	0.4	3706021	9916001	7701003	9923001	2017-04-27 12:33:54	A3+		9901051
8324327	4774637	4917	Nitroglycerin	0.4	3706021	9916001	9905013	9923001	2017-04-17 13:26:00	A3+		9901053
6576455	4872989	4917	Nitroglycerin	0.4	3706021	9916001	9905013	9923001	2017-07-26 23:12:25	A3+		9901053
10395046	4882643	4917	Nitroglycerin	0.4	3706021	9916001	9905007	9923001	2017-07-27 09:37:00	A3+		9901051
7142226	5359221	4917	Nitroglycerin	0.4	3706021	9916001	9905013	9923001	2017-08-15 13:01:28	A3+		9901053
25042561	5807385	4917	Nitroglycerin	0.4	3706021	9916001	9905013	9923001	2017-08-24 18:02:14	A3+		9901055
7907480	5972672	4917	Nitroglycerin	0.4	3706021	9916001	9905013	9923001	2017-08-20 05:17:00	A3+		9901051
8007071	6048137	4917	Nitroglycerin	0.4	3706021	9916001	9905013	9923001	2017-09-13 13:48:00	A3+		9901055
8193342	6169522	4917	Nitroglycerin	0.4	3706021	9916001	9905013	9923001	2017-09-16 02:43:00	A3+		9901053
8793430	6365872	4917	Nitroglycerin	0.4	3706021	9916001	9905007	9923001	2017-08-14 10:55:58	A3+		9901053
9486826	6647676	4917	Nitroglycerin	0.4	3706021	9916001	9905013	9923001	2017-10-09 12:37:00	A3+		9901053
9280835	6727518	4917	Nitroglycerin	0.4	3706021	9916001	9905013	9923001	2017-03-15 11:35:00	A3+		9901051
9401848	6828894	4917	Nitroglycerin	0.4	3706021	9916001	9905013	9923001	2017-10-10 12:26:00	A3+		9901053
10005174	7265450	4917	Nitroglycerin	0.4	3706021	9916001	9905007	9923001	2017-06-24 07:11:00	A3+		9901053
10036169	7288467	4917	Nitroglycerin	0.4	3706021	9916001	9905013	9923001	2017-11-04 11:25:00	A3+		9901053
10187558	7397951	4917	Nitroglycerin	0.4	3706021	9916001	9905007	9923001	2017-01-18 04:41:00	A3+		9901051
10239668	7434795	4917	Nitroglycerin	0.4	3706021	9916001	9905013	9923001	2017-11-08 09:52:00	A3+		9901053
10261417	7448169	4917	Nitroglycerin	0.4	3706021	9916001	9905007	9923001	2017-04-05 15:00:00	A3+		9901053
10459689	7551046	4917	Nitroglycerin	0.4	3706021	9916001	9905007	9923001	2017-06-19 14:54:00	A3+		9901053
10898488	7855623	4917	Nitroglycerin	0.4	3706021	9916001	7701001	9923001	2017-12-01 03:39:00	A3+		9901053
11065428	7975017	4917	Nitroglycerin	0.4	3706021	9916001	9905013	7701003	2017-08-19 01:40:00	A3+		9901053
11910026	8549242	4917	Nitroglycerin	0.4	3706021	9916001	9905013	9923001	2017-12-17 00:38:00	A3+		9901051
14298347	10238886	4917	Nitroglycerin	0.4	3706021	9916001	9905013	7701003	2017-04-03 10:53:00	A3+		9901051
15832432	11364951	4917	Nitroglycerin	0.4	3706021	9916001	9905013	9923001	2017-03-10 10:00:46	A3+		9901051
18002779	12543372	4917	Nitroglycerin	0.4	3706021	9916001	9905007	9923001	2017-09-02 20:20:00	A3+		9901051
18467716	12877184	4917	Nitroglycerin	0.4	3706021	9916001	9905007	9923001	2017-09-24 22:42:36	A3+		9901051
19676341	13830188	4917	Nitroglycerin	0.8	3706021	9916001	9905013	9923001	2017-06-27 09:39:00	A3+		9901051
20322920	14183499	4917	Nitroglycerin	0.4	3706021	9916001	7701001	9923001	2017-12-11 16:00:00	A3+		9901053
22364026	15758395	4917	Nitroglycerin	0.4	3706021	9916001	9905013	9923001	2017-09-06 02:43:00	A3+		9901027
22819040	16125232	4917	Nitroglycerin	0.4	3706021	9916001	9905007	9923001	2017-11-18 14:43:00	A3+		9901051
23986297	16983018	4917	Nitroglycerin	0.4	3706021	9916001	9905013	9923001	2017-06-15 16:14:00	A3+		9901053
24636055	17450497	4917	Nitroglycerin	0.04	3706021	9916001	9905013	9923001	2017-04-27 15:51:00	A3+		9901053
2371875	1376666	4917	Nitroglycerin	0.4	3706021	9916001	9905013	9923001	2017-02-03 11:59:11	A3+2+		9901053
2286470	1652505	4917	Nitroglycerin	0.4	3706021	9916001	7701001	9923001	2017-03-12 21:18:00	A3+2+		9901053
3133146	2284225	4917	Nitroglycerin	0.4	3706021	9916001	9905007	9923001	2017-04-10 21:26:00	A3+2+		9901051
3954497	2950360	4917	Nitroglycerin	0.4	3706021	9916001	9905013	9923001	2017-03-01 10:35:00	A3+2+		9901055
3984257	2986712	4917	Nitroglycerin	0.4	3706021	9916001	7701001	9923001	2017-05-03 11:59:00	A3+2+		9901051
4558599	3435743	4917	Nitroglycerin	0.4	3706021	9916001	9905011	9923001	2017-05-27 20:11:29	A3+2+		9901053
8362956	4808311	4917	Nitroglycerin	0.4	3706021	9916001	9905013	9923001	2017-06-23 09:33:00	A3+2+		9901051
6413725	4864607	4917	Nitroglycerin	0.4	3706021	9916001	9905013	9923001	2017-07-23 10:30:24	A3+2+		9901053
8577426	5763314	4917	Nitroglycerin	0.4	3706021	9916001	9905013	9923001	2017-06-13 04:34:00	A3+2+		9901051
25042663	5839231	4917	Nitroglycerin	0.4	3706021	9916001	9905013	9923001	2017-08-27 22:31:49	A3+2+		9901051
7855235	5930226	4917	Nitroglycerin	0.4	3706021	9916001	9905013	9923001	2017-01-14 00:34:00	A3+2+		9901055
7966206	6018350	4917	Nitroglycerin	0.4	3706021	9916001	9905007	7701003	2017-09-07 08:57:00	A3+2+		9901053
8076288	6093099	4917	Nitroglycerin	0.4	3706021	9916001	9905013	9923001	2017-09-13 21:43:00	A3+2+		9901057
8206121	6178252	4917	Nitroglycerin	1	3706003	9916001	7701001	7701001	2017-09-20 03:49:33	A3+2+		9901051
9187844	6654006	4917	Nitroglycerin	0.4	3706021	9916001	9905013	9923001	2017-07-10 14:05:00	A3+2+		9901051
9494926	6898751	4917	Nitroglycerin	0.4	3706021	9916001	9905013	9923001	2017-10-11 16:51:49	A3+2+		9901053
10272243	7456659	4917	Nitroglycerin	0.4	3706021	9916001	7701001	9923001	2017-05-03 11:59:00	A3+2+		9901051
10910851	7569993	4917	Nitroglycerin	0.4	3706021	9916001	9905007	9923001	2017-11-10 16:05:00	A3+2+		9901053
10510978	7593270	4917	Nitroglycerin	0.4	3706021	9916001	9905013	9923001	2017-11-01 12:35:58	A3+2+		9901055
10589757	7647767	4917	Nitroglycerin	0.4	3706021	9916001	9905013	9923001	2017-11-15 09:40:00	A3+2+		9901027
16226506	8035388	4917	Nitroglycerin	0.4	3706021	9916001	9905013	7701003	2017-08-28 18:43:00	A3+2+		9901051
11219042	8098944	4917	Nitroglycerin	0.4	3706021	9916001	9905013	9923001	2017-09-30 21:10:17	A3+2+		9901051
13012572	9360554	4917	Nitroglycerin	0.4	3706021	9916001	7701003	9923001	2017-01-28 17:22:13	A3+2+		9901051
15923401	11431462	4917	Nitroglycerin	0.4	3706021	9916001	9905013	9923001	2017-06-07 04:18:00	A3+2+		9901053
18465161	12874976	4917	Nitroglycerin	0.4	3706021	9916001	9905001	9923001	2017-08-28 04:44:37	A3+2+		9901053
19756134	13200827	4917	Nitroglycerin	0.4	3706021	9916001	9905007	7701003	2017-06-26 16:21:00	A3+2+		9901025
20108256	13248697	4917	Nitroglycerin	0.4	3706021	9916001	9905013	9923001	2017-08-23 18:18:00	A3+2+		9901053
19481075	13681952	4917	Nitroglycerin	0.4	3706021	9916001	7701003	9923001	2017-08-22 14:48:59	A3+2+		9901055
20980084	14669884	4917	Nitroglycerin	1	3706003	9916001	9905013	9923001	2017-11-21 08:01:00	A3+2+		9901053
21734476	15267101	4917	Nitroglycerin	0.4	3706021	9916001	9905007	9923001	2017-04-03 10:21:10	A3+2+		9901025
21751108	15280059	4917	Nitroglycerin	0.4	3706021	9916001	9905007	9923001	2017-06-04 03:29:21	A3+2+		9901051
22092788	15546826	4917	Nitroglycerin	0.04	3706021	9916001	9905007	9923001	2017-09-23 14:46:00	A3+2+		9901051
4559311	3436370	4917	Nitroglycerin	0.4	3706021	9916001	9905013	9923001	2017-05-26 22:30:11	A3+2+3+		9901053
4679357	3443471	4917	Nitroglycerin	0.4	3706021	9916001	9905007	9923001	2017-06-05 14:33:00	A3+2+3+		9901051
5802966	4367791	4917	Nitroglycerin	0.4	3706021	9916001	9905013	9923001	2017-02-25 02:51:00	A3+2+3+		9901053
5985585	4521272	4917	Nitroglycerin	0.4	3706021	9916001	7701003	9923001	2017-04-27 19:51:00	A3+2+3+		9901051
7726658	5831591	4917	Nitroglycerin	0.4	3706021	9916001	9905013	9923001	2017-08-09 15:57:00	A3+2+3+		9901051
8623701	6171996	4917	Nitroglycerin	0.4	3706021	9916001	9905013	9923001	2017-09-17 20:25:00	A3+2+3+		9901051
8887371	6382737	4917	Nitroglycerin	0.4	3706021	9916001	9905007	9923001	2017-09-22 15:34:16	A3+2+3+		9901051
8937126	6467783	4917	Nitroglycerin	0.4	3706021	9916001	9905013	9923001	2017-09-29 22:30:00	A3+2+3+		9901051
10515160	7597003	4917	Nitroglycerin	0.4	3706021	9916001	9905013	9923001	2017-11-06 06:50:00	A3+2+3+		9901025
10633561	7679559	4917	Nitroglycerin	0.4	3706021	9916001	9905007	9923001	2017-02-05 14:31:00	A3+2+3+		9901051
10937343	7778359	4917	Nitroglycerin	0.4	3706021	9916001	9905013	9923001	2017-11-25 06:12:00	A3+2+3+		9901051
12520072	9008985	4917	Nitroglycerin	0.4	3706021	9916001	7701001	9923001	2017-12-23 18:10:00	A3+2+3+		9901051
19297034	13524540	4917	Nitroglycerin	0.4	3706021	9916001	9905013	9923001	2017-11-14 15:17:00	A3+2+3+		9901053
24846791	13550656	4917	Nitroglycerin	1	3706003	9916001	9905013	9923001	2017-08-31 10:27:00	A3+2+3+		9901055
20151084	13571450	4917	Nitroglycerin	1	3706003	9916001	9905013	9923001	2017-09-09 12:00:00	A3+2+3+		9901055
20419934	14251854	4917	Nitroglycerin	0.4	3706021	9916001	9905041	9923001	2017-12-23 11:24:00	A3+2+3+		9901051
20831647	14547617	4917	Nitroglycerin	0.4	3706021	9916001	9905007	9923001	2017-01-21 12:35:00	A3+2+3+		9901051
20932230	14627534	4917	Nitroglycerin	0.4	3706021	9916001	9905013	9923001	2017-10-14 05:41:00	A3+2+3+		9901051
22297290	15707609	4917	Nitroglycerin	0.4	3706021	9916001	9905007	9923001	2017-10-12 21:35:21	A3+2+3+		9901027
23357769	16538787	4917	Nitroglycerin	0.4	3706021	9916001	9905013	9923001	2017-05-10 13:25:30	A3+2+3+		9901053
5798900	4364631	4917	Nitroglycerin	0.4	3706021	9916001	9905013	9923001	2017-02-10 10:05:00	A3+2+3+4+5+		9901051
20226066	13637819	4917	Nitroglycerin	0.4	3706021	9916001	9905013	9923001	2017-09-22 12:25:29	A3+2+3+4+5+		9901051
10143756	7366090	4917	Nitroglycerin	0.4	3706021	9916003	9905013	9923001	2017-10-30 12:04:00	A3+2+30		9901051
23731047	16793915	4917	Nitroglycerin	0.8	3706021	9916003	9905007	9923001	2017-08-15 09:40:00	A3+2+30		9901051
19732005	13871772	4917	Nitroglycerin	0.4	3706021	9916003	9905041	9923001	2017-10-23 14:16:00	A3+2+3040		9901053
4273317	3077138	4917	Nitroglycerin	0.4	3706021	9916003	9905011	9923001	2017-04-04 16:25:00	A3+20		9901053
7972186	6022577	4917	Nitroglycerin	0.4	3706021	9916003	7701001	9923001	2017-09-08 16:29:00	A3+20		9901051
9939939	7213834	4917	Nitroglycerin	0.4	3706021	9916003	7701001	9923001	2017-10-26 07:44:00	A3+20		9901051
10214012	7416734	4917	Nitroglycerin	0.4	3706021	9916003	9905007	9923001	2017-11-06 11:52:00	A3+20		9901025
11479932	8294980	4917	Nitroglycerin	0.4	3706021	9916003	9905007	9923001	2017-12-05 22:24:00	A3+20		9901051
11503988	8313724	4917	Nitroglycerin	0.4	3706021	9916003	9905013	9923001	2017-12-13 15:37:45	A3+20		9901051
1871724	1431963	4917	Nitroglycerin	400	3706015	9916003	9905013	9923001	2017-01-04 22:16:39	A3+203+4050		9901053
4523554	3236620	4917	Nitroglycerin	0.4	3706021	9916003	9905011	9923001	2017-05-14 16:46:00	A3+2030		9901051
2129720	1542445	4917	Nitroglycerin	0.4	3706021	9916003	7701003	9923001	2017-03-03 11:42:05	A30		9901055
3560994	1863563	4917	Nitroglycerin	400	3706015	9916003	9905013	9923001	2017-01-18 08:29:00	A30		9901055
3325190	2450818	4917	Nitroglycerin	0.4	3706021	9916003	9905011	9923001	2017-01-02 20:28:00	A30		9901053
3893965	2895609	4917	Nitroglycerin	0.4	3706021	9916003	9905013	9923001	2017-04-22 18:20:01	A30		9901055
4294575	3228862	4917	Nitroglycerin	0.4	3706021	9916003	9905007	9923001	2017-05-18 12:19:00	A30		9901051
6441764	4667744	4917	Nitroglycerin	0.4	3706021	9916003	9905009	9923001	2017-07-18 08:11:00	A30		9901051
8324927	4775195	4917	Nitroglycerin	0.4	3706021	9916003	9905013	9923001	2017-02-09 01:04:00	A30		9901051
8365416	4810913	4917	Nitroglycerin	0.4	3706021	9916003	9905013	9923001	2017-06-27 13:25:00	A30		9901055
6874403	5197092	4917	Nitroglycerin	0.4	3706021	9916003	7701003	9923001	2017-08-09 11:57:21	A30		9901051
7240171	5363487	4917	Nitroglycerin	1	3706003	9916003	9905013	9923001	2017-07-26 16:06:00	A30		9901051
7204773	5435970	4917	Nitroglycerin	0.4	3706021	9916003	9905013	9923001	2017-07-19 06:46:25	A30		9901051
7859427	5933553	4917	Nitroglycerin	0.4	3706021	9916003	9905013	9923001	2017-01-03 13:19:00	A30		9901053
7932687	5993395	4917	Nitroglycerin	0.4	3706021	9916003	9905013	9923001	2017-04-23 19:32:00	A30		9901051
9757640	6104338	4917	Nitroglycerin	0.4	3706021	9916003	9905007	9923001	2017-09-15 12:53:00	A30		9901051
8224756	6190054	4917	Nitroglycerin	0.4	3706021	9916003	9905013	9923001	2017-09-14 12:10:00	A30		9901025
9024635	6534303	4917	Nitroglycerin	0.4	3706021	9916003	9905013	9923001	2017-06-03 00:19:00	A30		9901053
9889789	7179762	4917	Nitroglycerin	0.4	3706021	9916003	9905013	9923001	2017-10-30 21:50:00	A30		9901053
10346435	7509682	4917	Nitroglycerin	0.4	3706021	9916003	9905009	9923001	2017-11-11 13:12:00	A30		9901053
10446810	7540820	4917	Nitroglycerin	0.4	3706021	9916003	9905007	9923001	2017-05-18 12:19:00	A30		9901051
12317094	7555159	4917	Nitroglycerin	0.4	3706021	9916003	9905007	7701003	2017-11-03 20:23:00	A30		9901051
11122619	8016735	4917	Nitroglycerin	0.4	3706021	9916003	9905001	9923001	2017-11-30 13:03:00	A30		9901025
11131793	8023727	4917	Nitroglycerin	0.4	3706021	9916003	7701003	9923001	2017-12-02 11:50:35	A30		9901051
11478497	8157753	4917	Nitroglycerin	0.4	3706021	9916003	9905007	9923001	2017-12-05 12:22:00	A30		9901053
11548293	8337153	4917	Nitroglycerin	0.4	3706021	9916003	9905007	9923001	2017-01-04 02:13:00	A30		9901051
11857435	8509526	4917	Nitroglycerin	0.4	3706021	9916003	9905013	9923001	2017-08-21 09:20:00	A30		9901051
11926557	8560095	4917	Nitroglycerin	0.4	3706021	9916003	9905007	9923001	2017-12-25 17:58:00	A30		9901051
12515792	9005472	4917	Nitroglycerin	0.4	3706021	9916003	9905013	9923001	2017-12-21 18:12:00	A30		9901051
13015981	9363277	4917	Nitroglycerin	0.4	3706021	9916003	7701003	9923001	2017-04-06 19:14:00	A30		9901051
13519246	9682072	4917	Nitroglycerin	0.4	3706021	9916003	9905007	9923001	2017-12-19 09:30:00	A30		9901051
15891388	11189488	4917	Nitroglycerin	0.4	3706021	9916003	9905013	9923001	2017-08-04 04:35:00	A30		9901051
15912449	11421890	4917	Nitroglycerin	0.4	3706021	9916003	7701001	9923001	2017-06-05 11:54:00	A30		9901051
16695815	11876306	4917	Nitroglycerin	0.4	3706021	9916003	7701003	9923001	2017-07-10 19:50:28	A30		9901053
17469693	12230088	4917	Nitroglycerin	0.04	3706021	9916003	9905001	9923001	2017-03-30 14:16:53	A30		9901053
18451356	12862940	4917	Nitroglycerin	0	3706021	9916003	9905031	9923001	2017-03-09 11:22:00	A30		9901051
18533517	12921624	4917	Nitroglycerin	0.4	3706021	9916003	9905011	9923001	2017-04-17 08:57:00	A30		9901053
19309190	13534054	4917	Nitroglycerin	0.4	3706021	9916003	9905007	9923001	2017-08-09 02:36:00	A30		9901053
20180075	13597133	4917	Nitroglycerin	0.4	3706021	9916003	9905013	9923001	2017-09-05 08:59:00	A30		9901055
19674431	13828664	4917	Nitroglycerin	0.4	3706021	9916003	7701003	9923001	2017-06-03 17:24:00	A30		9901053
19799778	13912631	4917	Nitroglycerin	0	3706021	9916003	7701003	9923001	2017-09-17 22:03:22	A30		9901051
19814130	13923088	4917	Nitroglycerin	0	3706021	9916003	7701003	9923001	2017-12-14 10:23:55	A30		9901053
19994881	14064513	4917	Nitroglycerin	0.4	3706021	9916003	9905013	9923001	2017-07-15 15:21:00	A30		9901053
20007764	14075659	4917	Nitroglycerin	0.4	3706021	9916003	9905013	9923001	2017-10-20 13:11:00	A30		9901053
20665847	14426314	4917	Nitroglycerin	0.4	3706021	9916003	9905007	9923001	2017-10-03 14:23:22	A30		9901027
20860784	14570730	4917	Nitroglycerin	0.4	3706021	9916003	9905007	9923001	2017-06-15 11:18:00	A30		9901053
20946312	14639764	4917	Nitroglycerin	0.4	3706021	9916003	9905013	9923001	2017-11-22 02:31:00	A30		9901053
21723549	15258564	4917	Nitroglycerin	0.4	3706013	9916003	9905007	9923001	2017-03-05 17:54:41	A30		9901025
21744711	15275017	4917	Nitroglycerin	1	3706013	9916003	9905007	9923001	2017-05-12 06:19:00	A30		9901051
22255611	15673101	4917	Nitroglycerin	0.4	3706021	9916003	9905013	9923001	2017-06-15 14:32:00	A30		9901053
23728077	16791427	4917	Nitroglycerin	0.4	3706021	9916003	9905007	9923001	2017-06-25 18:42:00	A30		9901053
23988140	16984404	4917	Nitroglycerin	0.4	3706021	9916003	9905013	9923001	2017-04-17 00:37:00	A30		9901051
3719240	2780925	4917	Nitroglycerin	0.4	3706021	9916001	7701001	9923001	2017-04-22 13:37:00	A302+		9901051
3827810	2860375	4917	Nitroglycerin	0.4	3706021	9916001	9905013	9923001	2017-04-30 02:49:00	A302+		9901055
5191288	3887760	4917	Nitroglycerin	0.4	3706021	9916001	9905013	9923001	2017-07-04 19:00:00	A302+		9901051
7202862	5434246	4917	Nitroglycerin	0.4	3706021	9916001	9905013	9923001	2017-07-19 17:31:00	A302+		9901053
8584077	5769183	4917	Nitroglycerin	0.4	3706021	9916001	7701001	9923001	2017-07-04 16:48:00	A302+		9901055
8239314	6173301	4917	Nitroglycerin	0.4	3706021	9916001	9905013	9923001	2017-09-19 22:01:00	A302+		9901053
10267893	7453305	4917	Nitroglycerin	0.4	3706021	9916001	7701001	9923001	2017-04-22 13:37:00	A302+		9901051
11842380	8500162	4917	Nitroglycerin	0.4	3706021	9916001	9905013	9923001	2017-12-12 04:06:00	A302+		9901053
14081878	10092526	4917	Nitroglycerin	0.4	3706021	9916001	9905013	9923001	2017-07-25 07:22:00	A302+		9901051
16147679	11601967	4917	Nitroglycerin	0.4	3706021	9916001	9905013	7701003	2017-06-28 11:42:19	A302+		9901053
3350769	2473670	4917	Nitroglycerin	0.4	3706021	9916001	9905013	9923001	2017-01-23 15:56:00	A302+3+		9901051
9539642	6269566	4917	Nitroglycerin	0.4	3706021	9916001	9905007	9923001	2017-09-17 07:40:00	A302+3+		9901051
3682034	2752334	4917	Nitroglycerin	0.4	3706021	9916001	7701003	9923001	2017-04-23 03:39:11	A302+3+4+5+6+		9901051
10138084	7073474	4917	Nitroglycerin	0.4	3706021	9916003	7701003	9923001	2017-10-22 00:17:00	A302+30		9901051
20197970	13613036	4917	Nitroglycerin	0.4	3706021	9916003	9905013	9923001	2017-09-25 08:12:00	A302+3040		9901055
1612123	1249832	4917	Nitroglycerin	0.4	3706021	9916003	9905013	9923001	2017-01-07 08:32:00	A3020		9901051
3374335	2494589	4917	Nitroglycerin	0.4	3706021	9916003	9905011	9923001	2017-02-17 08:07:39	A3020		9901051
5635677	4234999	4917	Nitroglycerin	1	3706003	9916003	9905013	9923001	2017-02-07 16:40:11	A3020		9901051
6248842	4724798	4917	Nitroglycerin	0.4	3706021	9916003	9905013	9923001	2017-07-03 16:30:08	A3020		9901051
6427084	4874313	4917	Nitroglycerin	0.4	3706021	9916003	9905007	9923001	2017-02-28 16:39:19	A3020		9901051
6836125	5169291	4917	Nitroglycerin	0.4	3706021	9916003	9905013	9923001	2017-01-15 11:27:00	A3020		9901053
6877216	5199478	4917	Nitroglycerin	0.4	3706021	9916003	7701003	9923001	2017-01-22 08:33:00	A3020		9901053
6990841	5286061	4917	Nitroglycerin	0.4	3706021	9916003	9905013	9923001	2017-02-12 02:44:00	A3020		9901053
8570242	5757010	4917	Nitroglycerin	0.4	3706021	9916003	9905013	9923001	2017-06-23 00:55:00	A3020		9901053
7764540	5858144	4917	Nitroglycerin	0.4	3706021	9916003	9905001	9923001	2017-09-04 14:26:00	A3020		9901051
9981294	7245148	4917	Nitroglycerin	0.4	3706021	9916003	9905007	9923001	2017-03-04 19:50:00	A3020		9901027
12963052	9323395	4917	Nitroglycerin	1	3706021	9916003	9905011	9923001	2017-11-25 14:02:00	A3020		9901053
13521965	9684267	4917	Nitroglycerin	0.4	3706021	9916003	9905007	9923001	2017-12-25 21:51:00	A3020		9901051
18471816	12880727	4917	Nitroglycerin	0.4	3706021	9916003	9905031	9923001	2017-11-03 21:14:00	A3020		9901053
19770086	13890609	4917	Nitroglycerin	0.4	3706021	9916003	9905009	9923001	2017-09-24 21:15:00	A3020		9901051
19814619	13923462	4917	Nitroglycerin	0.4	3706021	9916003	7701003	9923001	2017-12-17 12:54:47	A3020		9901053
20002121	14070789	4917	Nitroglycerin	0.4	3706021	9916003	9905013	9923001	2017-09-09 15:55:00	A3020		9901051
22309386	15716839	4917	Nitroglycerin	0.4	3706021	9916003	9905007	9923001	2017-11-26 10:48:00	A3020		9901053
23734417	16796747	4917	Nitroglycerin	0.4	3706021	9916003	9905007	9923001	2017-10-14 10:05:00	A3020		9901053
5604724	4214365	4917	Nitroglycerin	0.4	3706021	9916001	9905013	9923001	2017-07-01 05:08:00	A30203+		9901051
5643354	4240586	4917	Nitroglycerin	0.4	3706021	9916001	9905013	9923001	2017-04-11 10:28:39	A30203+		9901051
6436367	4879794	4917	Nitroglycerin	0.4	3706021	9916001	9905007	9923001	2017-07-25 20:13:00	A30203+		9901053
8878261	6426395	4917	Nitroglycerin	0.4	3706021	9916001	9905013	9923001	2017-06-03 11:43:00	A30203+		9901053
21868211	15369994	4917	Nitroglycerin	4	3706013	9916001	9905007	9923001	2017-07-22 14:21:29	A30203+		9901025
22818790	16125048	4917	Nitroglycerin	0.4	3706021	9916001	9905007	9923001	2017-11-14 10:18:00	A30203+		9901051
1797781	1384638	4917	Nitroglycerin	0.4	3706021	9916003	9905007	9923001	2017-01-29 09:15:00	A302030		9901051
4181232	3137460	4917	Nitroglycerin	0.4	3706021	9916003	7701001	9923001	2017-05-15 01:52:00	A302030		9901055
4993085	3732693	4917	Nitroglycerin	0.4	3706021	9916003	7701001	9923001	2017-06-14 23:48:00	A302030		9901055
6207379	4694645	4917	Nitroglycerin	0.4	3706021	9916003	9905007	9923001	2017-07-20 07:35:00	A302030		9901051
9160307	5534197	4917	Nitroglycerin	0.4	3706021	9916003	9905013	9923001	2017-04-15 14:17:00	A302030		9901051
7462136	5620880	4917	Nitroglycerin	0.4	3706021	9916003	9905013	9923001	2017-08-27 23:12:00	A302030		9901051
8793046	6365612	4917	Nitroglycerin	0.4	3706021	9916003	9905007	9923001	2017-08-06 12:02:14	A302030		9901053
9942051	7215634	4917	Nitroglycerin	0.4	3706021	9916003	9905013	9923001	2017-10-26 07:13:00	A302030		9901055
11855042	7709466	4917	Nitroglycerin	0.4	3706021	9916003	7701001	9923001	2017-11-06 21:53:00	A302030		9901053
11272417	8140072	4917	Nitroglycerin	0.4	3706021	9916003	9905013	9923001	2017-12-07 23:10:07	A302030		9901053
13522359	9684568	4917	Nitroglycerin	0.4	3706021	9916003	9905007	9923001	2017-12-26 18:09:00	A302030		9901053
17436711	12205697	4917	Nitroglycerin	0.4	3706021	9916003	9905013	9923001	2017-08-14 23:33:13	A302030		9901051
22319443	15724371	4917	Nitroglycerin	0.4	3706021	9916003	9905007	9923001	2017-12-28 15:29:00	A302030		9901051
7243303	5464744	4917	Nitroglycerin	1	3706003	9916001	9905013	9923001	2017-08-13 00:45:00	A3020304+		9901053
5533755	4157030	4917	Nitroglycerin	1	3706003	9916003	9905013	9923001	2017-01-21 11:34:30	A30203040		9901051
18103694	12616899	4917	Nitroglycerin	0.4	3706021	9916001	9905007	9923001	2017-05-26 13:40:08	A302030405+		9901051
11826339	4533351	4917	Nitroglycerin	0.4	3706021	9916003	9905007	9923001	2017-01-08 03:55:00	A3020304050		9901051
4555444	2912918	4917	Nitroglycerin	0.4	3706021	9916005	9905013	9923001	2017-04-21 15:56:00	A4-		9901053
1725048	1333764	4917	Nitroglycerin	0.4	3706021	9916001	9905007	9923001	2017-01-18 12:54:00	A4+		9901051
1749672	1350554	4917	Nitroglycerin	0.4	3706021	9916001	7701001	9923001	2017-01-30 00:33:00	A4+		9901051
2126684	1540184	4917	Nitroglycerin	0.4	3706021	9916001	9905007	9923001	2017-01-30 20:42:00	A4+		9901053
2128254	1541202	4917	Nitroglycerin	0.4	3706021	9916001	9905013	9923001	2017-03-02 17:43:00	A4+		9901053
2216493	1612008	4917	Nitroglycerin	0.4	3706021	9916001	7701003	9923001	2017-03-01 13:20:00	A4+		9901025
2252502	1631771	4917	Nitroglycerin	0.4	3706021	9916001	9905013	9923001	2017-03-04 16:12:41	A4+		9901055
2382300	1719845	4917	Nitroglycerin	0.4	3706021	9916001	9905013	9923001	2017-03-15 12:22:00	A4+		9901053
3455059	2545398	4917	Nitroglycerin	4	3706021	9916001	9905013	9923001	2017-04-12 10:44:00	A4+		9901055
3566714	2604462	4917	Nitroglycerin	0.4	3706021	9916001	9905007	9923001	2017-03-30 04:59:15	A4+		9901055
3695488	2758718	4917	Nitroglycerin	0.4	3706021	9916001	9905007	9923001	2017-04-11 14:00:11	A4+		9901027
3871577	2913360	4917	Nitroglycerin	0.4	3706021	9916001	9905013	9923001	2017-04-21 02:34:00	A4+		9901027
3906761	2923345	4917	Nitroglycerin	0.4	3706021	9916001	7701003	9923001	2017-05-02 19:36:16	A4+		9901051
3950413	2948073	4917	Nitroglycerin	0.4	3706021	9916001	9905011	9923001	2017-03-01 09:10:00	A4+		9901053
4583363	3078545	4917	Nitroglycerin	0.4	3706021	9916001	9905007	9923001	2017-04-21 22:32:00	A4+		9901057
4133174	3107731	4917	Nitroglycerin	0.4	3706021	9916001	9905013	9923001	2017-05-02 01:52:45	A4+		9901051
4895294	3658205	4917	Nitroglycerin	0.4	3706021	9916001	9905007	9923001	2017-06-03 13:27:00	A4+		9901029
4973045	3717453	4917	Nitroglycerin	10	3706029	9916001	9905013	9923001	2017-06-25 00:15:31	A4+		9901051
6711321	4140110	4917	Nitroglycerin	0.4	3706021	9916001	9905007	9923001	2017-07-06 18:40:00	A4+		9901053
5684122	4271150	4917	Nitroglycerin	0.4	3706021	9916001	9905007	9923001	2017-07-11 01:49:00	A4+		9901051
6252755	4728118	4917	Nitroglycerin	0.4	3706021	9916001	9905013	9923001	2017-07-06 02:10:00	A4+		9901051
10391676	4741570	4917	Nitroglycerin	0.4	3706021	9916001	9905007	9923001	2017-07-18 09:50:00	A4+		9901051
6752214	5106784	4917	Nitroglycerin	0.4	3706021	9916001	9905013	9923001	2017-08-07 18:55:00	A4+		9901051
6774338	5120684	4917	Nitroglycerin	0.4	3706021	9916001	9905013	9923001	2017-07-09 20:55:29	A4+		9901055
7053178	5332480	4917	Nitroglycerin	0.4	3706021	9916001	9905011	9923001	2017-08-06 08:10:02	A4+		9901051
7235301	5459261	4917	Nitroglycerin	0.4	3706021	9916001	9905013	9923001	2017-08-19 20:29:00	A4+		9901051
7950344	5466947	4917	Nitroglycerin	0.4	3706021	9916001	9905011	9923001	2017-08-06 08:10:02	A4+		9901051
7283559	5479200	4917	Nitroglycerin	0.4	3706021	9916001	9905007	9923001	2017-08-21 09:51:00	A4+		9901025
7271619	5484367	4917	Nitroglycerin	0.4	3706021	9916001	9905013	9923001	2017-08-21 04:49:00	A4+		9901053
8513737	5708624	4917	Nitroglycerin	0.4	3706021	9916001	9905013	9923001	2017-01-04 11:34:00	A4+		9901051
7867332	5939898	4917	Nitroglycerin	0.4	3706021	9916001	9905013	9923001	2017-04-25 07:44:00	A4+		9901051
7906028	5971515	4917	Nitroglycerin	0.4	3706021	9916001	9905013	9923001	2017-08-16 21:48:00	A4+		9901055
8043394	6075136	4917	Nitroglycerin	0.4	3706021	9916001	9905013	9923001	2017-09-13 21:32:00	A4+		9901051
8222280	6130463	4917	Nitroglycerin	0.4	3706021	9916001	9905013	9923001	2017-09-18 08:45:53	A4+		9901051
8211523	6181291	4917	Nitroglycerin	0.4	3706021	9916001	9905007	9923001	2017-09-12 20:45:36	A4+		9901055
10433977	6402551	4917	Nitroglycerin	0.4	3706021	9916001	9905007	9923001	2017-09-30 10:40:00	A4+		9901055
8911161	6450602	4917	Nitroglycerin	1	3706003	9916001	9905013	9923001	2017-08-06 07:21:59	A4+		9901025
8955455	6481095	4917	Nitroglycerin	0.04	3706021	9916001	7701003	9923001	2017-07-01 15:46:00	A4+		9901053
9307371	6750726	4917	Nitroglycerin	0.4	3706021	9916001	9905013	9923001	2017-03-19 23:34:00	A4+		9901051
9739602	7075424	4917	Nitroglycerin	0.4	3706021	9916001	9905013	9923001	2017-04-27 20:52:30	A4+		9901051
10319709	7488260	4917	Nitroglycerin	0.4	3706021	9916001	9905013	9923001	2017-11-05 01:17:00	A4+		9901055
10381677	7536680	4917	Nitroglycerin	0.4	3706021	9916001	9905013	9923001	2017-11-09 10:50:00	A4+		9901051
10468346	7557961	4917	Nitroglycerin	0.4	3706021	9916001	9905007	9923001	2017-07-11 01:49:00	A4+		9901051
15603895	7576032	4917	Nitroglycerin	0.4	3706021	9916001	9905013	9923001	2017-10-08 22:29:00	A4+		9901055
10805449	7801387	4917	Nitroglycerin	0.4	3706021	9916001	7701003	9923001	2017-11-18 20:50:00	A4+		9901025
10852835	7832595	4917	Nitroglycerin	0.4	3706021	9916001	9905013	9923001	2017-11-28 21:22:49	A4+		9901053
23389756	7928612	4917	Nitroglycerin	0.4	3706021	9916001	9905013	9923001	2017-11-28 19:05:23	A4+		9901025
11182382	8067554	4917	Nitroglycerin	0.4	3706021	9916001	9905013	9923001	2017-09-14 02:21:00	A4+		9901025
11228117	8106692	4917	Nitroglycerin	0.4	3706021	9916001	9905013	9923001	2017-09-13 09:10:00	A4+		9901053
11915202	8552573	4917	Nitroglycerin	0.4	3706021	9916001	9905007	7701003	2017-12-25 13:48:00	A4+		9901051
16651746	11857569	4917	Nitroglycerin	0.4	3706021	9916001	9905013	9923001	2017-07-05 03:54:00	A4+		9901055
19309016	13533922	4917	Nitroglycerin	0.4	3706021	9916001	9905007	9923001	2017-07-31 08:10:00	A4+		9901027
20925608	14621372	4917	Nitroglycerin	0.4	3706021	9916001	9905013	9923001	2017-11-10 19:36:06	A4+		9901053
20967339	14658669	4917	Nitroglycerin	0.4	3706021	9916001	9905013	9923001	2017-11-30 17:33:00	A4+		9901051
20982823	14672245	4917	Nitroglycerin	0.4	3706021	9916001	9905007	9923001	2017-12-04 09:58:00	A4+		9901051
21022063	14706731	4917	Nitroglycerin	0.4	3706021	9916001	7701003	9923001	2017-12-15 13:24:00	A4+		9901053
21716064	15252737	4917	Nitroglycerin	0.4	3706013	9916001	9905007	9923001	2017-02-11 19:41:17	A4+		9901053
22306085	15714365	4917	Nitroglycerin	0.4	3706021	9916001	9905007	9923001	2017-11-13 06:30:00	A4+		9901051
23978071	16975360	4917	Nitroglycerin	0.4	3706021	9916001	9905013	9923001	2017-11-22 18:10:00	A4+		9901055
24783152	17553463	4917	Nitroglycerin	0.4	3706021	9916001	9905013	9923001	2017-11-12 15:56:00	A4+		9901053
25134905	17791312	4917	Nitroglycerin	0.4	3706021	9916001	9905013	9923001	2017-12-21 22:57:35	A4+		9901055
2194905	1596349	4917	Nitroglycerin	0.4	3706021	9916001	7701001	9923001	2017-03-07 09:07:00	A4+2+		9901051
3633210	2708543	4917	Nitroglycerin	0.4	3706021	9916001	9905011	9923001	2017-03-27 16:51:00	A4+2+		9901051
3760316	2804130	4917	Nitroglycerin	0.4	3706021	9916001	9905041	9923001	2017-04-16 11:29:35	A4+2+		9901051
3805773	2834626	4917	Nitroglycerin	0.4	3706021	9916001	9905013	9923001	2017-02-03 03:15:00	A4+2+		9901053
3883504	2906119	4917	Nitroglycerin	0.4	3706021	9916001	9905011	9923001	2017-04-23 05:47:05	A4+2+		9901053
4720368	3559911	4917	Nitroglycerin	0.4	3706021	9916001	9905013	9923001	2017-05-30 11:14:00	A4+2+		9901051
6906999	3912817	4917	Nitroglycerin	0.4	3706021	9916001	9905013	9923001	2017-06-13 01:53:01	A4+2+		9901025
6423574	4568967	4917	Nitroglycerin	1	3706003	9916001	9905013	9923001	2017-07-17 12:23:34	A4+2+		9901053
6252332	4727778	4917	Nitroglycerin	0.4	3706021	9916001	9905019	9923001	2017-05-30 23:39:00	A4+2+		9901053
8348092	4794965	4917	Nitroglycerin	0.4	3706021	9916001	9905013	9923001	2017-04-07 16:08:00	A4+2+		9901053
6955095	5256042	4917	Nitroglycerin	0.4	3706021	9916001	9905013	9923001	2017-01-07 13:56:00	A4+2+		9901053
8580032	5765593	4917	Nitroglycerin	0.4	3706021	9916001	9905013	9923001	2017-06-09 00:15:00	A4+2+		9901051
7894851	5962359	4917	Nitroglycerin	0.4	3706021	9916001	9905013	9923001	2017-06-24 09:55:00	A4+2+		9901051
8174494	6117598	4917	Nitroglycerin	0.4	3706021	9916001	9905013	9923001	2017-09-15 02:31:00	A4+2+		9901053
8957087	6482495	4917	Nitroglycerin	1	3706003	9916001	9905013	9923001	2017-10-05 12:26:00	A4+2+		9901053
8999506	6513669	4917	Nitroglycerin	0.4	3706021	9916001	9905013	9923001	2017-02-01 05:48:00	A4+2+		9901051
9752542	7085979	4917	Nitroglycerin	0.4	3706021	9916001	9905007	9923001	2017-10-19 23:00:00	A4+2+		9901051
10561870	7629378	4917	Nitroglycerin	0.4	3706021	9916001	9905007	9923001	2017-11-08 22:22:00	A4+2+		9901051
10638162	7683506	4917	Nitroglycerin	0.4	3706021	9916001	9905013	9923001	2017-06-14 09:41:00	A4+2+		9901025
11557020	8292907	4917	Nitroglycerin	0.4	3706021	9916001	9905013	9923001	2017-09-19 22:31:00	A4+2+		9901053
11757456	8453005	4917	Nitroglycerin	0.4	3706021	9916001	9905007	9923001	2017-02-08 19:40:00	A4+2+		9901051
12364909	8586918	4917	Nitroglycerin	0.4	3706021	9916001	9905009	9923001	2017-12-27 22:29:00	A4+2+		9901051
12079394	8674533	4917	Nitroglycerin	0.4	3706021	9916001	9905013	9923001	2017-12-28 19:16:22	A4+2+		9901053
12277547	8834432	4917	Nitroglycerin	0.4	3706021	9916001	9905011	9923001	2017-12-31 07:26:00	A4+2+		9901053
12336989	8872903	4917	Nitroglycerin	0.4	3706021	9916001	9905007	7701001	2017-07-01 04:35:00	A4+2+		9901055
12692752	9132384	4917	Nitroglycerin	0.4	3706021	9916001	9905007	9923001	2017-05-02 09:28:00	A4+2+		9901051
13521412	9683834	4917	Nitroglycerin	0.4	3706021	9916001	9905007	9923001	2017-12-24 17:39:00	A4+2+		9901051
13523646	9685575	4917	Nitroglycerin	0.4	3706021	9916001	9905007	9923001	2017-12-29 11:46:00	A4+2+		9901051
15620118	11200890	4917	Nitroglycerin	0.4	3706021	9916001	9905013	9923001	2017-05-13 13:30:00	A4+2+		9901051
24941689	13584628	4917	Nitroglycerin	0.4	3706021	9916001	9905013	9923001	2017-09-14 23:52:00	A4+2+		9901053
20009860	14077475	4917	Nitroglycerin	0.4	3706021	9916001	9905013	9923001	2017-11-05 05:55:00	A4+2+		9901051
20580070	14355887	4917	Nitroglycerin	0.4	3706021	9916001	9905013	9923001	2017-10-29 18:38:00	A4+2+		9901051
25151330	14366849	4917	Nitroglycerin	1	3706003	9916001	9905013	9923001	2017-11-06 10:30:26	A4+2+		9901053
22096332	15549586	4917	Nitroglycerin	0.4	3706013	9916001	9905007	9923001	2017-10-06 23:08:26	A4+2+		9901051
23737716	16799521	4917	Nitroglycerin	0.4	3706011	9916001	9905007	9923001	2017-12-15 21:08:00	A4+2+		9901053
1979696	1465274	4917	Nitroglycerin	1	3706001	9916001	9905013	9923001	2017-02-11 18:57:00	A4+2+3+		9901053
2314105	1668513	4917	Nitroglycerin	0.4	3706021	9916001	9905007	9923001	2017-02-26 14:10:00	A4+2+3+		9901053
4681078	3532963	4917	Nitroglycerin	0.4	3706021	9916001	9905007	9923001	2017-06-10 17:15:00	A4+2+3+		9901051
5049572	3774902	4917	Nitroglycerin	0.4	3706021	9916001	9905007	9923001	2017-06-30 06:20:00	A4+2+3+		9901051
5636045	4235277	4917	Nitroglycerin	0.4	3706021	9916001	9905013	9923001	2017-02-17 09:18:59	A4+2+3+		9901051
6155002	4653627	4917	Nitroglycerin	0.4	3706021	9916001	9905013	9923001	2017-07-18 03:09:00	A4+2+3+		9901051
6244545	4721192	4917	Nitroglycerin	0.4	3706021	9916001	9905013	9923001	2017-05-22 12:03:00	A4+2+3+		9901053
6822667	5157639	4917	Nitroglycerin	0.4	3706021	9916001	9905013	9923001	2017-06-29 04:38:30	A4+2+3+		9901051
8861867	6417493	4917	Nitroglycerin	0.4	3706021	9916001	9905013	9923001	2017-10-02 16:10:00	A4+2+3+		9901053
8996148	6510893	4917	Nitroglycerin	0.4	3706021	9916001	7701003	9923001	2017-04-02 22:55:00	A4+2+3+		9901051
10246943	7436824	4917	Nitroglycerin	0.4	3706021	9916001	9905007	9923001	2017-02-26 14:10:00	A4+2+3+		9901053
10456209	7548281	4917	Nitroglycerin	0.4	3706021	9916001	9905007	9923001	2017-06-10 17:15:00	A4+2+3+		9901051
10502947	7586079	4917	Nitroglycerin	0.4	3706021	9916001	9905011	9923001	2017-10-22 04:00:56	A4+2+3+		9901053
15633784	11212402	4917	Nitroglycerin	0.4	3706021	9916001	9905013	7701003	2017-02-23 07:04:00	A4+2+3+		9901051
15837666	11369606	4917	Nitroglycerin	1	3706003	9916001	9905013	9923001	2017-03-15 13:13:32	A4+2+3+		9901053
16690833	11886991	4917	Nitroglycerin	0.4	3706021	9916001	7701003	9923001	2017-07-10 10:40:00	A4+2+3+		9901053
21054098	14734892	4917	Nitroglycerin	0.4	3706021	9916001	9905013	9923001	2017-12-30 05:50:13	A4+2+3+		9901057
24635816	17450304	4917	Nitroglycerin	0.4	3706021	9916001	9905013	9923001	2017-04-22 20:44:00	A4+2+3+4+5+		9901055
9404788	6831610	4917	Nitroglycerin	0.4	3706021	9916003	9905013	9923001	2017-10-16 21:44:00	A4+2+3+40		9901053
2774962	1984645	4917	Nitroglycerin	0.4	3706021	9916003	7701001	7701001	2017-02-19 12:46:00	A4+2+30		9901051
5562366	4180382	4917	Nitroglycerin	0.4	3706021	9916003	9905013	9923001	2017-06-05 14:28:10	A4+2+30		9901055
6990862	5286077	4917	Nitroglycerin	0.4	3706021	9916003	9905013	9923001	2017-02-11 23:55:00	A4+2+30		9901051
24079856	4075064	4917	Nitroglycerin	0.4	3706021	9916003	9905001	9923001	2017-04-05 20:13:00	A4+20		9901053
5993511	4527771	4917	Nitroglycerin	0.4	3706021	9916003	9905013	9923001	2017-04-09 15:56:43	A4+20		9901053
6012962	4542689	4917	Nitroglycerin	0.4	3706021	9916003	9905013	9923001	2017-07-17 12:14:00	A4+20		9901053
6474266	4907539	4917	Nitroglycerin	0.4	3706021	9916003	9905013	9923001	2017-05-01 11:14:00	A4+20		9901053
6830476	5164412	4917	Nitroglycerin	0.4	3706021	9916001	9905013	9923001	2017-01-13 05:47:00	A4+203+4+		9901051
1844747	1416213	4917	Nitroglycerin	0.4	3706021	9916003	9905013	9923001	2017-02-12 21:35:00	A40		9901051
2025078	1469027	4917	Nitroglycerin	0.4	3706021	9916003	9905013	9923001	2017-02-22 01:48:00	A40		9901051
2129308	1542085	4917	Nitroglycerin	0.4	3706021	9916003	7701001	9923001	2017-03-03 11:40:00	A40		9901055
2311856	1667557	4917	Nitroglycerin	0.4	3706021	9916003	7701001	9923001	2017-02-27 08:29:00	A40		9901051
3327453	2452777	4917	Nitroglycerin	0.4	3706021	9916003	9905011	9923001	2017-01-05 08:48:26	A40		9901055
3412520	2528579	4917	Nitroglycerin	0.4	3706021	9916003	9905011	9923001	2017-01-21 18:45:47	A40		9901051
3639457	2714035	4917	Nitroglycerin	0.4	3706021	9916003	9905011	9923001	2017-03-17 04:34:00	A40		9901053
3914425	2929997	4917	Nitroglycerin	0.4	3706021	9916003	9905007	9923001	2017-05-01 17:20:00	A40		9901053
3930070	2942620	4917	Nitroglycerin	0.4	3706021	9916003	9905007	9923001	2017-05-02 04:22:00	A40		9901053
4361491	3281798	4917	Nitroglycerin	0.4	3706021	9916003	9905011	9923001	2017-05-13 10:01:49	A40		9901051
4481419	3376762	4917	Nitroglycerin	0.4	3706021	9916003	7701001	9923001	2017-05-29 18:20:00	A40		9901051
4581755	3453658	4917	Nitroglycerin	0.4	3706021	9916003	9905007	9923001	2017-05-31 23:12:00	A40		9901051
6907579	3914923	4917	Nitroglycerin	0.4	3706021	9916003	9905013	9923001	2017-06-18 13:00:20	A40		9901051
6139314	4642387	4917	Nitroglycerin	0.4	3706021	9916003	7701003	9923001	2017-07-18 21:42:36	A40		9901025
10393796	4847876	4917	Nitroglycerin	0.4	3706021	9916003	9905007	9923001	2017-07-24 10:45:00	A40		9901051
6747571	5103655	4917	Nitroglycerin	0.4	3706021	9916003	9905013	9923001	2017-07-05 13:06:00	A40		9901051
7018799	5306404	4917	Nitroglycerin	0.4	3706021	9916003	9905013	9923001	2017-08-06 23:43:00	A40		9901051
7450085	5611834	4917	Nitroglycerin	1	3706003	9916003	9905013	9923001	2017-08-28 14:04:00	A40		9901053
7680147	5798901	4917	Nitroglycerin	0.4	3706021	9916003	9905013	9923001	2017-09-03 19:07:00	A40		9901051
10419275	6006306	4917	Nitroglycerin	0.4	3706021	9916003	9905007	9923001	2017-09-06 08:19:00	A40		9901053
8061065	6086123	4917	Nitroglycerin	0.4	3706021	9916003	9905013	9923001	2017-09-12 14:26:00	A40		9901051
8783211	6357028	4917	Nitroglycerin	0.4	3706021	9916003	7701001	9923001	2017-09-28 17:11:22	A40		9901055
8919661	6429585	4917	Nitroglycerin	0.4	3706021	9916003	9905013	9923001	2017-10-03 11:05:00	A40		9901051
9531148	6925024	4917	Nitroglycerin	0.4	3706021	9916003	9905005	9923001	2017-10-18 12:43:00	A40		9901053
9957749	7225700	4917	Nitroglycerin	0.4	3706021	9916003	9905013	9923001	2017-11-04 04:36:13	A40		9901051
10247146	7436982	4917	Nitroglycerin	0.4	3706021	9916003	7701001	9923001	2017-02-27 08:29:00	A40		9901051
10585368	7643972	4917	Nitroglycerin	0.4	3706021	9916003	9905013	9923001	2017-11-16 16:11:15	A40		9901051
11284509	8149525	4917	Nitroglycerin	0.4	3706021	9916003	9905007	9923001	2017-12-08 09:17:00	A40		9901051
11345147	8199715	4917	Nitroglycerin	0.4	3706021	9916003	9905013	9923001	2017-11-03 10:07:00	A40		9901051
11520870	8323957	4917	Nitroglycerin	0.4	3706021	9916003	7701001	9923001	2017-12-13 14:15:00	A40		9901051
11683497	8421252	4917	Nitroglycerin	0.4	3706021	9916003	9905007	9923001	2017-12-09 01:43:00	A40		9901051
11722391	8446759	4917	Nitroglycerin	0.4	3706021	9916003	9905013	9923001	2017-12-18 18:28:00	A40		9901055
11779921	8468132	4917	Nitroglycerin	0.4	3706021	9916003	9905007	9923001	2017-12-12 10:29:00	A40		9901051
11881557	8528361	4917	Nitroglycerin	0.4	3706021	9916003	9905013	9923001	2017-12-23 08:56:00	A40		9901053
12939070	9310909	4917	Nitroglycerin	0.4	3706021	9916003	9905007	9923001	2017-07-04 17:06:00	A40		9901051
13015755	9363114	4917	Nitroglycerin	0.4	3706021	9916003	7701003	9923001	2017-04-03 05:41:00	A40		9901051
14065550	10073577	4917	Nitroglycerin	0.4	3706021	9916003	9905013	9923001	2017-11-09 15:53:50	A40		9901053
15912704	11422111	4917	Nitroglycerin	0.4	3706021	9916003	9905013	9923001	2017-06-05 08:39:00	A40		9901055
16025328	11510652	4917	Nitroglycerin	0.4	3706021	9916003	9905013	9923001	2017-06-16 04:54:00	A40		9901051
18463888	12873868	4917	Nitroglycerin	0	3706021	9916003	9905031	9923001	2017-04-26 17:15:00	A40		9901051
19761059	13204957	4917	Nitroglycerin	400	3706015	9916003	9905013	9923001	2017-07-28 11:23:32	A40		9901051
20150899	13571312	4917	Nitroglycerin	0.4	3706021	9916003	9905011	9923001	2017-09-09 16:44:00	A40		9901053
19795694	13909741	4917	Nitroglycerin	0.04	3706021	9916003	7701003	9923001	2017-08-21 21:07:15	A40		9901051
20670398	14429815	4917	Nitroglycerin	0.4	3706021	9916003	9905007	9923001	2017-11-14 06:27:12	A40		9901053
21359040	14973362	4917	Nitroglycerin	0.4	3706021	9916003	9905013	9923001	2017-07-23 02:09:00	A40		9901027
21664126	15209817	4917	Nitroglycerin	0.4	3706021	9916003	9905013	9923001	2017-06-18 01:52:38	A40		9901027
22628986	15977004	4917	Nitroglycerin	400	3706015	9916003	9905013	9923001	2017-05-30 14:27:07	A40		9901055
8200679	6174214	4917	Nitroglycerin	0.4	3706021	9916005	9905013	9923001	2017-09-16 09:49:00	A402-		9901053
1613958	1251465	4917	Nitroglycerin	0.4	3706021	9916001	9905013	9923001	2017-01-11 14:02:00	A402+		9901051
3783230	2752830	4917	Nitroglycerin	0.4	3706021	9916001	9905013	9923001	2017-04-24 07:55:00	A402+		9901057
7228536	5454043	4917	Nitroglycerin	0.4	3706021	9916001	9905013	9923001	2017-08-20 10:05:00	A402+		9901051
8141884	6135510	4917	Nitroglycerin	0.4	3706021	9916001	9905007	9923001	2017-09-18 02:26:00	A402+		9901025
11950135	8577205	4917	Nitroglycerin	0.4	3706021	9916001	9905009	9923001	2017-12-18 13:29:10	A402+3+		9901055
14130809	2843055	4917	Nitroglycerin	10	7701003	9916003	9905041	9923001	2017-04-24 18:20:12	A402+3+40		9901051
1750484	1351243	4917	Nitroglycerin	0.4	3706021	9916003	9905013	9923001	2017-01-30 08:40:00	A4020		9901053
3745242	2792659	4917	Nitroglycerin	0.4	3706021	9916003	9905013	9923001	2017-01-18 13:10:37	A4020		9901051
4131705	3105656	4917	Nitroglycerin	0.4	3706021	9916003	9905007	9923001	2017-05-09 13:27:00	A4020		9901053
7751678	3111035	4917	Nitroglycerin	0.4	3706021	9916003	9905013	9923001	2017-05-06 17:20:09	A4020		9901051
11024499	3283235	4917	Nitroglycerin	0.4	3706021	9916003	9905011	9923001	2017-04-24 01:25:00	A4020		9901029
5437219	4077152	4917	Nitroglycerin	0.4	3706021	9916003	9905007	9923001	2017-04-16 22:51:00	A4020		9901051
5515734	4142805	4917	Nitroglycerin	0.4	3706021	9916003	9905013	9923001	2017-06-19 21:21:18	A4020		9901051
5620217	4225606	4917	Nitroglycerin	0.4	3706021	9916003	9905013	9923001	2017-01-02 15:51:00	A4020		9901051
5629784	4231103	4917	Nitroglycerin	1	3706003	9916003	9905009	9923001	2017-01-29 01:52:33	A4020		9901051
8384177	4829510	4917	Nitroglycerin	0.4	3706021	9916003	9905013	9923001	2017-06-01 10:04:00	A4020		9901051
6755451	5109496	4917	Nitroglycerin	0.4	3706021	9916003	9905013	9923001	2017-08-07 19:05:00	A4020		9901055
6846940	5178492	4917	Nitroglycerin	0.4	3706021	9916003	7701001	9923001	2017-01-19 19:45:00	A4020		9901053
8593203	5777717	4917	Nitroglycerin	0.4	3706021	9916003	7701001	9923001	2017-07-27 13:25:00	A4020		9901053
7928375	5990007	4917	Nitroglycerin	0.4	3706021	9916003	9905013	9923001	2017-02-05 18:16:00	A4020		9901053
8095701	6104932	4917	Nitroglycerin	0.4	3706021	9916003	9905013	9923001	2017-09-12 04:23:00	A4020		9901051
8850914	6410109	4917	Nitroglycerin	0.4	3706021	9916003	9905013	9923001	2017-09-30 09:06:20	A4020		9901053
10274721	7458608	4917	Nitroglycerin	0.4	3706021	9916003	9905007	9923001	2017-05-09 13:27:00	A4020		9901053
10818299	7810155	4917	Nitroglycerin	0.4	3706021	9916003	9905013	9923001	2017-10-27 13:38:00	A4020		9901053
10819661	7811345	4917	Nitroglycerin	0.4	3706021	9916003	9905013	9923001	2017-11-27 08:57:00	A4020		9901055
10920497	7869805	4917	Nitroglycerin	0.4	3706021	9916003	9905007	7701003	2017-11-04 12:25:00	A4020		9901053
13549774	9701749	4917	Nitroglycerin	0.4	3706021	9916003	9905001	9923001	2017-09-13 15:59:00	A4020		9901053
16897163	9913558	4917	Nitroglycerin	0.4	3706021	9916003	9905007	9923001	2017-11-03 08:58:54	A4020		9901053
15320503	10991183	4917	Nitroglycerin	0.4	3706021	9916003	9905013	9923001	2017-05-09 21:58:00	A4020		9901053
18481032	12888680	4917	Nitroglycerin	0	3706021	9916003	9905007	9923001	2017-07-14 21:58:00	A4020		9901051
20861991	14571704	4917	Nitroglycerin	0.4	3706021	9916003	9905007	9923001	2017-07-23 16:05:00	A4020		9901053
21978638	15459524	4917	Nitroglycerin	0.4	3706021	9916003	9905007	9923001	2017-07-24 11:53:07	A4020		9901025
22007477	15481644	4917	Nitroglycerin	0.4	3706021	9916003	9905013	9923001	2017-08-13 14:58:00	A4020		9901051
23410662	16573593	4917	Nitroglycerin	0.4	3706021	9916003	9905013	9923001	2017-09-30 18:43:00	A4020		9901053
16048761	11528302	4917	Nitroglycerin	0	3706021	9916001	9905013	9923001	2017-12-17 10:00:00	A40203+		9901053
1978671	1464643	4917	Nitroglycerin	0.4	3706021	9916003	9905013	9923001	2017-02-21 13:33:00	A402030		9901051
2386765	1693616	4917	Nitroglycerin	0.4	3706021	9916003	9905013	9923001	2017-03-17 19:50:00	A402030		9901051
4859475	3633700	4917	Nitroglycerin	0.4	3706021	9916003	9905013	9923001	2017-03-31 08:06:00	A402030		9901051
5636031	4235273	4917	Nitroglycerin	0.4	3706021	9916003	9905013	9923001	2017-02-03 10:20:00	A402030		9901051
6806636	5146062	4917	Nitroglycerin	0.4	3706021	9916003	9905007	9923001	2017-08-01 22:00:00	A402030		9901051
7227760	5453397	4917	Nitroglycerin	0.4	3706021	9916003	9905013	9923001	2017-08-12 14:50:00	A402030		9901051
19306873	13532199	4917	Nitroglycerin	0.4	3706021	9916003	9905007	9923001	2017-07-06 10:07:00	A402030		9901055
19308110	13533146	4917	Nitroglycerin	0.4	3706021	9916003	9905007	9923001	2017-05-16 12:25:00	A402030		9901053
19796262	13910166	4917	Nitroglycerin	0.4	3706021	9916003	7701003	9923001	2017-08-25 14:37:43	A402030		9901051
20502874	14314942	4917	Nitroglycerin	0.4	3706021	9916003	9905007	9923001	2017-12-07 14:56:43	A402030		9901051
8579661	5765257	4917	Nitroglycerin	0.4	3706021	9916005	7701001	9923001	2017-06-08 00:50:00	A5-		9901053
21730337	15263918	4917	Nitroglycerin	0.4	3706021	9916005	9905007	9923001	2017-03-19 07:31:42	A5-		9901057
1604175	1240072	4917	Nitroglycerin	0.4	3706021	9916001	9905007	9923001	2017-01-09 00:05:00	A5+		9901051
2045552	1493696	4917	Nitroglycerin	0.4	3706021	9916001	9905007	9923001	2017-02-21 14:39:14	A5+		9901025
2657487	1926414	4917	Nitroglycerin	0.4	3706021	9916001	9905007	9923001	2017-03-27 11:10:00	A5+		9901051
3360843	2482651	4917	Nitroglycerin	0.4	3706021	9916001	9905013	9923001	2017-01-30 21:09:00	A5+		9901055
10312325	2493970	4917	Nitroglycerin	0.4	3706021	9916001	9905011	9923001	2017-02-16 17:08:00	A5+		9901055
3885528	2909972	4917	Nitroglycerin	0.4	3706021	9916001	9905013	9923001	2017-01-19 20:00:00	A5+		9901025
4083715	3065589	4917	Nitroglycerin	0.4	3706021	9916001	9905011	9923001	2017-04-19 15:13:25	A5+		9901053
4349556	3273236	4917	Nitroglycerin	400	3706017	9916001	9905013	9923001	2017-05-16 03:36:00	A5+		9901051
4362975	3283143	4917	Nitroglycerin	0.4	3706021	9916001	9905011	9923001	2017-04-21 15:55:13	A5+		9901051
4570868	3378798	4917	Nitroglycerin	0.04	3706021	9916001	9905001	9923001	2017-05-22 15:45:00	A5+		9901055
4658702	3515006	4917	Nitroglycerin	0.4	3706021	9916001	9905007	9923001	2017-06-08 15:13:00	A5+		9901051
9183621	3558289	4917	Nitroglycerin	0.4	3706021	9916001	9905007	9923001	2017-06-06 21:30:00	A5+		9901053
5193809	3889920	4917	Nitroglycerin	0.4	3706021	9916001	9905013	9923001	2017-07-01 16:23:00	A5+		9901053
5395585	4045458	4917	Nitroglycerin	0.4	3706021	9916001	7701003	9923001	2017-07-02 16:08:24	A5+		9901051
5537153	4159786	4917	Nitroglycerin	0.4	3706021	9916001	9905013	9923001	2017-02-04 05:06:22	A5+		9901051
6143166	4644340	4917	Nitroglycerin	0.4	3706021	9916001	7701001	9923001	2017-07-20 11:10:00	A5+		9901053
6434609	4861182	4917	Nitroglycerin	0.4	3706015	9916001	9905013	9923001	2017-07-23 06:10:00	A5+		9901053
6474515	4907741	4917	Nitroglycerin	0.4	3706021	9916001	9905013	9923001	2017-05-11 16:47:43	A5+		9901053
6499478	4930140	4917	Nitroglycerin	0.4	3706021	9916001	9905013	9923001	2017-07-24 10:53:00	A5+		9901051
6739561	5096891	4917	Nitroglycerin	0.4	3706021	9916001	9905013	9923001	2017-06-04 21:57:00	A5+		9901053
6742904	5099719	4917	Nitroglycerin	0.4	3706021	9916001	9905013	9923001	2017-06-28 02:19:00	A5+		9901051
6934580	5239346	4917	Nitroglycerin	0.4	3706021	9916001	9905007	9923001	2017-08-05 10:43:00	A5+		9901057
7186680	5420510	4917	Nitroglycerin	0.4	3706021	9916001	9905013	9923001	2017-02-23 18:19:56	A5+		9901053
7351688	5539576	4917	Nitroglycerin	0.4	3706021	9916001	9905013	9923001	2017-08-21 08:50:00	A5+		9901051
7396178	5573870	4917	Nitroglycerin	0.4	3706021	9916001	7701001	9923001	2017-03-31 14:29:00	A5+		9901053
7893116	5960894	4917	Nitroglycerin	0.4	3706021	9916001	9905011	9923001	2017-06-18 11:10:00	A5+		9901051
7901581	5967854	4917	Nitroglycerin	0.4	3706021	9916001	9905013	9923001	2017-07-29 20:23:00	A5+		9901055
9019104	6529740	4917	Nitroglycerin	0.4	3706021	9916001	9905013	9923001	2017-02-25 05:05:00	A5+		9901051
9045898	6552140	4917	Nitroglycerin	0.4	3706021	9916001	9905013	9923001	2017-06-26 05:16:33	A5+		9901025
9228456	6681417	4917	Nitroglycerin	0.4	3706021	9916001	9905013	9923001	2017-02-28 07:45:00	A5+		9901055
9527541	6922588	4917	Nitroglycerin	0.4	3706021	9916001	9905013	9923001	2017-10-15 19:14:07	A5+		9901051
13538144	7083547	4917	Nitroglycerin	0.4	3706021	9916001	9905013	9923001	2017-03-31 10:51:37	A5+		9901051
9838127	7099899	4917	Nitroglycerin	0.4	3706021	9916001	9905013	9923001	2017-10-26 13:23:00	A5+		9901053
9941398	7215068	4917	Nitroglycerin	0.4	3706021	9916001	9905013	9923001	2017-10-28 10:33:00	A5+		9901051
10258024	7445527	4917	Nitroglycerin	0.4	3706021	9916001	9905007	9923001	2017-03-27 11:10:00	A5+		9901051
10641409	7686208	4917	Nitroglycerin	4	3706021	9916001	9905031	9923001	2017-09-07 20:50:00	A5+		9901053
11117306	7800350	4917	Nitroglycerin	0.4	3706021	9916001	7701003	9923001	2017-11-18 04:06:35	A5+		9901057
10928392	7874514	4917	Nitroglycerin	0.4	3706021	9916001	9905007	9923001	2017-11-24 20:54:00	A5+		9901051
11301286	8161818	4917	Nitroglycerin	0.4	3706021	9916001	9905013	9923001	2017-10-11 14:48:00	A5+		9901055
11953989	8579222	4917	Nitroglycerin	0.4	3706021	9916001	9905013	9923001	2017-12-22 21:45:00	A5+		9901051
11955518	8580343	4917	Nitroglycerin	0.4	3706021	9916001	7701001	9923001	2017-12-20 16:00:00	A5+		9901051
12437121	8947105	4917	Nitroglycerin	0.4	3706021	9916001	9905013	9923001	2017-12-31 13:05:00	A5+		9901051
14530410	10328679	4917	Nitroglycerin	0.4	3706021	9916001	9905013	7701003	2017-12-07 19:59:58	A5+		9901053
14719042	10579798	4917	Nitroglycerin	0.4	3706021	9916001	9905007	9923001	2017-08-07 03:29:01	A5+		9901027
21637580	15186833	4917	Nitroglycerin	0.4	3706021	9916001	9905013	9923001	2017-03-04 18:28:51	A5+		9901053
21741073	15272184	4917	Nitroglycerin	1	3706013	9916001	9905007	9923001	2017-04-27 12:54:00	A5+		9901053
21979008	15459800	4917	Nitroglycerin	0.8	3706013	9916001	9905007	9923001	2017-07-27 01:02:04	A5+		9901025
22020362	15491401	4917	Nitroglycerin	0.4	3706021	9916001	9905013	9923001	2017-11-23 17:58:42	A5+		9901051
2455002	1778886	4917	Nitroglycerin	0.4	3706021	9916001	9905013	9923001	2017-03-25 02:48:00	A5+2+		9901051
2787328	1995464	4917	Nitroglycerin	0.4	3706021	9916001	9905013	9923001	2017-03-29 04:22:27	A5+2+		9901051
3183062	2056417	4917	Nitroglycerin	0.4	3706021	9916001	7701003	9923001	2017-03-29 08:56:00	A5+2+		9901027
4552156	3430712	4917	Nitroglycerin	0.4	3706021	9916001	9905007	9923001	2017-06-03 05:52:00	A5+2+		9901057
4683778	3534926	4917	Nitroglycerin	0.4	3706021	9916001	9905001	9923001	2017-06-03 11:59:00	A5+2+		9901053
5058132	3781071	4917	Nitroglycerin	0.4	3706021	9916001	7701001	9923001	2017-06-19 16:36:00	A5+2+		9901051
5425666	4068162	4917	Nitroglycerin	0.4	3706021	9916001	9905007	9923001	2017-01-09 15:59:00	A5+2+		9901053
14629334	4073634	4917	Nitroglycerin	1	3706003	9916001	9905007	9923001	2017-03-20 22:00:00	A5+2+		9901051
5656008	4249903	4917	Nitroglycerin	1	3706003	9916001	9905013	9923001	2017-06-26 17:48:05	A5+2+		9901053
5805892	4370246	4917	Nitroglycerin	0.4	3706021	9916001	9905013	9923001	2017-02-28 21:30:00	A5+2+		9901053
6406356	4858258	4917	Nitroglycerin	0.4	3706021	9916001	9905013	9923001	2017-07-16 07:17:12	A5+2+		9901053
6606855	5001133	4917	Nitroglycerin	0.4	3706021	9916001	9905013	9923001	2017-08-02 13:22:00	A5+2+		9901053
6607956	5002092	4917	Nitroglycerin	0.4	3706021	9916001	7701001	9923001	2017-08-02 10:38:00	A5+2+		9901051
6787046	5131275	4917	Nitroglycerin	0.4	3706021	9916001	7701001	9923001	2017-01-04 02:06:00	A5+2+		9901053
8569341	5756229	4917	Nitroglycerin	0.4	3706021	9916001	9905013	9923001	2017-05-05 03:54:00	A5+2+		9901053
7881533	5951506	4917	Nitroglycerin	0.4	3706021	9916001	9905013	9923001	2017-03-17 14:26:00	A5+2+		9901051
7895377	5962798	4917	Nitroglycerin	0.4	3706021	9916001	9905013	9923001	2017-06-29 20:52:00	A5+2+		9901053
8006921	6048021	4917	Nitroglycerin	0.4	3706021	9916001	9905013	9923001	2017-09-10 19:18:00	A5+2+		9901053
9504602	6905064	4917	Nitroglycerin	0.4	3706021	9916001	9905007	9923001	2017-10-09 05:08:00	A5+2+		9901051
9562819	6944409	4917	Nitroglycerin	15	3706021	9916001	9905013	9923001	2017-10-20 08:50:00	A5+2+		9901053
11465348	8287178	4917	Nitroglycerin	0.4	3706021	9916001	9905011	9923001	2017-12-05 02:40:00	A5+2+		9901051
11608235	8374542	4917	Nitroglycerin	0.4	3706021	9916001	9905013	9923001	2017-12-15 17:10:00	A5+2+		9901051
11799319	8482514	4917	Nitroglycerin	0.4	3706021	9916001	9905031	9923001	2017-12-14 05:00:00	A5+2+		9901053
15643107	11220430	4917	Nitroglycerin	0.4	3706021	9916001	9905013	9923001	2017-05-18 12:10:56	A5+2+		9901051
18445936	12858207	4917	Nitroglycerin	0.4	3706021	9916001	9905001	9923001	2017-02-22 09:00:39	A5+2+		9901055
20416012	14248505	4917	Nitroglycerin	0.4	3706021	9916001	Unknown	9923001	2017-09-01 16:32:00	A5+2+		9901057
21544556	15119038	4917	Nitroglycerin	0.4	3706021	9916001	9905007	9923001	2017-02-23 19:09:48	A5+2+		9901051
22618369	15968949	4917	Nitroglycerin	0.4	3706021	9916001	9905001	9923001	2017-03-14 16:34:36	A5+2+		9901053
23724535	16788481	4917	Nitroglycerin	0.04	3706021	9916001	9905007	9923001	2017-04-27 00:21:00	A5+2+		9901051
3737902	2710960	4917	Nitroglycerin	0.4	3706021	9916001	9905013	9923001	2017-03-28 16:57:00	A5+2+3+		9901051
6066825	4585114	4917	Nitroglycerin	15	3706029	9916001	7701003	9923001	2017-05-07 01:01:23	A5+2+3+		9901053
6882884	5204352	4917	Nitroglycerin	0.4	3706021	9916001	9905013	9923001	2017-01-24 19:35:00	A5+2+3+		9901051
7856129	5930950	4917	Nitroglycerin	0.4	3706021	9916001	9905013	9923001	2017-01-17 01:40:00	A5+2+3+		9901051
8867476	6383228	4917	Nitroglycerin	0.4	3706021	9916001	9905013	9923001	2017-10-01 22:21:22	A5+2+3+		9901051
9742410	7077804	4917	Nitroglycerin	0.4	3706021	9916001	9905013	9923001	2017-05-26 08:51:00	A5+2+3+		9901053
10368161	7526192	4917	Nitroglycerin	0.4	3706021	9916001	9905013	9923001	2017-11-09 04:10:49	A5+2+3+		9901051
11022640	7942029	4917	Nitroglycerin	0.4	3706021	9916001	9905013	9923001	2017-11-02 18:24:40	A5+2+3+		9901053
11503462	8313288	4917	Nitroglycerin	0.4	3706021	9916001	9905013	9923001	2017-12-13 13:48:00	A5+2+3+		9901051
15322042	10992514	4917	Nitroglycerin	0.4	3706021	9916001	9905013	9923001	2017-05-10 14:14:00	A5+2+3+		9901055
19040046	13319331	4917	Nitroglycerin	0.4	3706021	9916001	9905007	9923001	2017-07-22 12:00:00	A5+2+3+		9901051
21963156	15446767	4917	Nitroglycerin	0.4	3706021	9916001	7701001	9923001	2017-05-13 09:59:00	A5+2+3+		9901027
20859620	14569800	4917	Nitroglycerin	0.4	3706021	9916003	9905007	9923001	2017-05-13 23:20:00	A5+2+30		9901051
6926152	5232665	4917	Nitroglycerin	1	3706003	9916003	9905011	9923001	2017-06-03 16:38:00	A5+20		9901051
8591859	5776091	4917	Nitroglycerin	0.4	3706021	9916003	9905013	9923001	2017-07-23 19:22:00	A5+20		9901053
8849604	6409058	4917	Nitroglycerin	0.4	3706021	9916003	9905019	9923001	2017-09-27 09:45:00	A5+20		9901053
10870418	7844220	4917	Nitroglycerin	0.4	3706021	9916003	9905007	9923001	2017-11-22 22:49:00	A5+20		9901053
11908129	8548073	4917	Nitroglycerin	0.4	3706021	9916003	9905013	9923001	2017-12-23 00:46:45	A5+20		9901055
24471252	17335363	4917	Nitroglycerin	0.4	3706021	9916003	9905007	9923001	2017-11-08 19:04:00	A5+20		9901051
1642549	1273062	4917	Nitroglycerin	4	3706021	9916003	9905013	9923001	2017-01-14 08:01:00	A50		9901053
1710952	1325285	4917	Nitroglycerin	0.4	3706021	9916003	9905013	9923001	2017-01-23 11:29:00	A50		9901055
2035836	1490821	4917	Nitroglycerin	0.4	3706021	9916003	9905013	9923001	2017-01-10 06:48:01	A50		9901051
3362528	2484117	4917	Nitroglycerin	0.4	3706021	9916003	9905011	9923001	2017-02-01 22:16:25	A50		9901025
3449031	2563883	4917	Nitroglycerin	0.4	3706021	9916003	7701001	9923001	2017-04-25 11:45:00	A50		9901053
4169888	2757337	4917	Nitroglycerin	0.4	3706021	9916003	9905007	9923001	2017-04-13 22:40:21	A50		9901051
12214481	2757992	4917	Nitroglycerin	0.4	3706021	9916003	9905007	9923001	2017-04-05 10:05:26	A50		9901053
4170073	2765627	4917	Nitroglycerin	0.4	3706021	9916003	9905007	9923001	2017-04-15 16:32:16	A50		9901051
3719736	2776434	4917	Nitroglycerin	0.4	3706021	9916003	9905007	9923001	2017-04-21 23:47:00	A50		9901051
4364831	3236512	4917	Nitroglycerin	0.4	3706021	9916003	9905013	9923001	2017-05-15 13:10:00	A50		9901053
5544564	4165792	4917	Nitroglycerin	0.4	3706021	9916003	9905013	9923001	2017-03-07 18:47:00	A50		9901053
6066930	4585206	4917	Nitroglycerin	0.4	3706021	9916003	9905009	9923001	2017-04-28 20:45:00	A50		9901051
7159895	4628666	4917	Nitroglycerin	0.4	3706021	9916003	9905013	9923001	2017-07-19 10:44:12	A50		9901053
6807368	5115314	4917	Nitroglycerin	0.4	3706021	9916003	9905013	9923001	2017-08-07 14:40:00	A50		9901055
7147243	5388943	4917	Nitroglycerin	0.4	3706021	9916003	9905013	9923001	2017-08-18 01:20:03	A50		9901027
7175823	5411278	4917	Nitroglycerin	0.4	3706021	9916003	9905013	9923001	2017-01-22 01:53:36	A50		9901051
7288523	5495122	4917	Nitroglycerin	0.4	3706021	9916003	9905011	9923001	2017-08-18 21:25:10	A50		9901055
8596948	5781093	4917	Nitroglycerin	0.4	3706021	9916003	9905013	9923001	2017-08-06 14:15:00	A50		9901053
8599635	5783477	4917	Nitroglycerin	0.4	3706021	9916003	9905013	9923001	2017-08-12 01:50:00	A50		9901051
8185693	6165451	4917	Nitroglycerin	0.4	3706021	9916003	9905007	9923001	2017-09-12 12:21:00	A50		9901051
8219920	6186684	4917	Nitroglycerin	0.4	3706021	9916003	9905013	9923001	2017-09-20 08:58:00	A50		9901051
8231722	6194420	4917	Nitroglycerin	0.4	3706021	9916003	9905013	9923001	2017-09-18 03:49:00	A50		9901051
14289957	6758740	4917	Nitroglycerin	0.4	3706021	9916003	9905013	9923003	2017-03-31 16:40:00	A50		9901053
9894631	7138952	4917	Nitroglycerin	0.4	3706021	9916003	9905007	9923001	2017-10-28 19:01:00	A50		9901051
10267698	7453172	4917	Nitroglycerin	0.4	3706021	9916003	9905007	9923001	2017-04-21 23:47:00	A50		9901051
10382783	7537614	4917	Nitroglycerin	0.4	3706021	9916003	9905013	9923001	2017-11-11 09:05:00	A50		9901051
10453597	7546193	4917	Nitroglycerin	4	3706021	9916003	9905007	9923001	2017-06-04 12:00:00	A50		9901051
11051532	7963017	4917	Nitroglycerin	0.4	3706021	9916003	9905013	7701003	2017-08-12 18:15:13	A50		9901053
11131679	8023628	4917	Nitroglycerin	0.4	3706021	9916003	7701001	9923001	2017-12-02 11:54:00	A50		9901053
11581741	8356448	4917	Nitroglycerin	0.4	3706021	9916003	9905013	9923001	2017-12-10 10:24:00	A50		9901051
13279144	8647213	4917	Nitroglycerin	0.4	3706021	9916003	9905013	9923001	2017-12-26 12:20:00	A50		9901057
12936878	9306147	4917	Nitroglycerin	0.4	3706021	9916003	9905007	9923001	2017-02-15 15:15:00	A50		9901053
13012008	9360136	4917	Nitroglycerin	0.4	3706021	9916003	7701003	9923001	2017-01-17 09:57:00	A50		9901051
13013964	9361673	4917	Nitroglycerin	0.4	3706021	9916003	7701003	9923001	2017-02-27 14:22:00	A50		9901051
15130861	10847674	4917	Nitroglycerin	0.4	3706021	9916003	9905013	9923003	2017-03-12 00:15:00	A50		9901053
16502167	11270885	4917	Nitroglycerin	0.4	3706021	9916003	9905007	9923001	2017-12-21 11:32:00	A50		9901051
20525469	13655430	4917	Nitroglycerin	400	3706015	9916003	9905013	9923001	2017-10-11 14:30:46	A50		9901051
21844288	15350578	4917	Nitroglycerin	0.4	3706021	9916003	9905013	9923001	2017-10-06 05:45:00	A50		9901051
21962341	15446097	4917	Nitroglycerin	0.4	3706021	9916003	7701001	9923001	2017-11-27 10:14:01	A50		9901053
21982009	15462210	4917	Nitroglycerin	0.4	3706013	9916003	9905007	9923001	2017-08-05 04:55:00	A50		9901025
21985285	15464778	4917	Nitroglycerin	0.4	3706013	9916003	9905007	9923001	2017-06-21 12:52:04	A50		9901051
22622725	15972150	4917	Nitroglycerin	0.4	3706021	9916003	9905013	9923001	2017-09-19 20:33:00	A50		9901053
19797989	13911352	4917	Nitroglycerin	0	3706021	9916005	7701003	9923001	2017-09-04 13:03:50	A502-		9901051
2344757	1690487	4917	Nitroglycerin	0.4	3706021	9916001	9905007	9923001	2017-03-13 17:00:31	A502+		9901053
12518767	9008020	4917	Nitroglycerin	0.4	3706021	9916001	9905013	9923001	2017-12-20 04:00:00	A502+		9901051
2056585	1499814	4917	Nitroglycerin	0.4	3706021	9916001	7701003	9923001	2017-02-24 04:22:34	A502+3+		9901051
1962846	1426501	4917	Nitroglycerin	0.4	3706021	9916003	9905007	9923001	2017-02-08 11:30:30	A5020		9901051
8623228	3073471	4917	Nitroglycerin	0.4	3706021	9916003	9905011	9923001	2017-05-01 15:45:27	A5020		9901051
5049602	3774924	4917	Nitroglycerin	0.4	3706021	9916003	9905007	9923001	2017-06-29 13:36:00	A5020		9901053
5548857	4169332	4917	Nitroglycerin	0.4	3706021	9916003	9905029	9923001	2017-05-26 11:11:46	A5020		9901055
5565424	4182931	4917	Nitroglycerin	0.4	3706021	9916003	9905013	9923001	2017-06-29 15:08:00	A5020		9901051
8004278	4869957	4917	Nitroglycerin	0.4	3706021	9916003	9905013	9923001	2017-07-26 11:33:54	A5020		9901053
7432571	5600271	4917	Nitroglycerin	0.4	3706021	9916003	9905013	9923001	2017-08-29 22:46:00	A5020		9901051
8008162	6049067	4917	Nitroglycerin	0.4	3706021	9916003	7701001	9923001	2017-09-09 17:08:00	A5020		9901051
18076369	6420195	4917	Nitroglycerin	0.4	3706021	9916003	9905005	9923001	2017-09-24 19:26:17	A5020		9901053
9181407	6651124	4917	Nitroglycerin	0.4	3706021	9916003	7701001	9923001	2017-10-08 16:18:00	A5020		9901051
10463827	7554332	4917	Nitroglycerin	0.4	3706021	9916003	9905007	9923001	2017-06-29 13:36:00	A5020		9901053
12515850	9005527	4917	Nitroglycerin	0.4	3706021	9916003	9905013	9923001	2017-12-20 20:58:00	A5020		9901055
12932166	9316517	4917	Nitroglycerin	0.4	3706021	9916003	9905005	9923001	2017-12-11 21:04:00	A5020		9901051
19797306	13910924	4917	Nitroglycerin	0	3706021	9916003	7701003	9923001	2017-08-31 08:43:26	A5020		9901053
21845523	15351616	4917	Nitroglycerin	0.4	3706021	9916003	9905031	9923001	2017-10-11 11:25:12	A5020		9901027
1633371	1265676	4917	Nitroglycerin	0.4	3706021	9916001	9905007	9923001	2017-01-12 15:23:00	A50203+		9901053
1615058	1252903	4917	Nitroglycerin	0.4	3706021	9916003	9905013	9923001	2017-01-11 17:21:00	A502030		9901053
1863141	1426573	4917	Nitroglycerin	0.4	3706021	9916003	9905013	9923001	2017-02-16 02:05:00	A502030		9901051
5564608	4182252	4917	Nitroglycerin	0.4	3706021	9916003	9905013	9923001	2017-06-26 12:47:00	A502030		9901051
8741506	6336996	4917	Nitroglycerin	0.4	3706021	9916003	9905013	9923001	2017-01-12 22:05:41	A502030		9901027
10351246	7514195	4917	Nitroglycerin	0.4	3706041	9916003	9905013	9923001	2017-10-13 22:11:00	A502030		9901051
20116259	13329889	4917	Nitroglycerin	0.4	3706021	9916003	9905013	9923001	2017-08-27 02:28:00	A502030		9901051
20865740	14574775	4917	Nitroglycerin	0.4	3706021	9916003	9905007	9923001	2017-11-21 21:40:00	A502030		9901051
21010751	14696807	4917	Nitroglycerin	0.4	3706021	9916003	9905013	9923001	2017-12-11 22:50:00	A502030		9901053
21647585	15195146	4917	Nitroglycerin	0.4	3706021	9916003	9905007	9923001	2017-04-11 22:41:00	A502030		9901053
17345595	8143364	4917	Nitroglycerin	0.4	3706021	9916003	9905007	9923001	2017-12-04 12:41:00	A50203040		9901053
20996702	14684396	4917	Nitroglycerin	0.4	3706021	9916003	7701003	9923001	2017-11-22 21:35:00	A50203040		9901053
16142535	11597469	4917	Nitroglycerin	1	3706003	9916003	7701003	9923001	2017-06-25 00:35:00	A5020304050		9901055
11215131	8095583	4917	Nitroglycerin	0.4	3706021	9916003	9905013	9923001	2017-09-29 08:57:00	A5020304050607080		9901053
23911226	16915941	4917	Nitroglycerin	0.4	3706021	9916003	9905007	9923001	2017-06-26 01:06:00	A502-30		9901025
3954144	2958675	4917	Nitroglycerin	0.4	3706021	9916005	9905029	9923001	2017-02-17 21:35:58	A6-		9901053
4184712	3140478	4917	Nitroglycerin	0.4	3706021	9916005	9905013	9923001	2017-05-12 23:34:00	A6-		9901053
1633183	1265531	4917	Nitroglycerin	0.4	3706021	9916001	9905007	9923001	2017-01-12 14:27:00	A6+		9901051
2311128	1669989	4917	Nitroglycerin	0.4	3706021	9916001	9905007	9923001	2017-02-26 10:47:00	A6+		9901051
2373137	1711917	4917	Nitroglycerin	0.4	3706021	9916001	7701001	9923001	2017-03-17 08:36:00	A6+		9901051
2635380	1930631	4917	Nitroglycerin	0.4	3706021	9916001	9905007	9923001	2017-03-09 14:35:09	A6+		9901025
3034980	2199536	4917	Nitroglycerin	0.4	3706021	9916001	9905013	9923001	2017-04-02 18:07:00	A6+		9901055
3953253	2952267	4917	Nitroglycerin	0.4	3706021	9916001	9905013	9923001	2017-03-03 10:46:00	A6+		9901051
3937097	2957584	4917	Nitroglycerin	0.4	3706021	9916001	9905007	9923001	2017-03-02 09:50:15	A6+		9901025
4133274	3107284	4917	Nitroglycerin	0.4	3706021	9916001	9905011	9923001	2017-04-23 21:19:00	A6+		9901025
10873361	3227563	4917	Nitroglycerin	0.4	3706021	9916001	9905007	9923001	2017-05-11 15:21:34	A6+		9901053
5531704	4155369	4917	Nitroglycerin	0.4	3706021	9916001	9905009	9923001	2017-02-19 12:34:12	A6+		9901053
5643930	4241012	4917	Nitroglycerin	0.4	3706021	9916001	9905013	9923001	2017-04-29 15:05:02	A6+		9901053
6199864	4304616	4917	Nitroglycerin	0.4	3706021	9916001	9905013	9923001	2017-07-13 08:25:25	A6+		9901053
8363296	4808625	4917	Nitroglycerin	4	3706021	9916001	9905013	9923001	2017-07-05 18:06:00	A6+		9901051
6955330	5256227	4917	Nitroglycerin	0.4	3706021	9916001	9905013	9923001	2017-01-08 15:17:00	A6+		9901051
8185451	5373042	4917	Nitroglycerin	0.4	3706021	9916001	9905005	9923001	2017-08-10 02:06:00	A6+		9901029
7452351	5531759	4917	Nitroglycerin	0.4	3706021	9916001	9905001	9923001	2017-08-18 13:13:15	A6+		9901053
8589826	5774294	4917	Nitroglycerin	0.4	3706021	9916001	9905013	9923001	2017-07-19 06:10:00	A6+		9901051
8594239	5778726	4917	Nitroglycerin	0.4	3706021	9916001	7701001	9923001	2017-07-31 07:26:00	A6+		9901053
10415258	5793310	4917	Nitroglycerin	0.4	3706021	9916001	9905007	9923001	2017-08-18 04:23:00	A6+		9901053
7998722	5862419	4917	Nitroglycerin	0.4	3706021	9916001	9905013	9923001	2017-09-04 20:55:10	A6+		9901051
7856013	5930857	4917	Nitroglycerin	0.4	3706021	9916001	9905013	9923001	2017-01-13 01:52:00	A6+		9901051
8768549	6242383	4917	Nitroglycerin	0.4	3706021	9916001	9905013	9923001	2017-09-21 12:03:00	A6+		9901053
8877638	6425872	4917	Nitroglycerin	0.4	3706021	9916001	9905007	9923001	2017-10-01 20:50:00	A6+		9901053
8904346	6444477	4917	Nitroglycerin	0.4	3706021	9916001	9905013	9923001	2017-06-27 14:52:00	A6+		9901055
9001029	6514945	4917	Nitroglycerin	0.4	3706021	9916001	9905029	7701003	2017-04-15 00:57:00	A6+		9901025
9078906	6578994	4917	Nitroglycerin	0.4	3706021	9916001	7701001	9923001	2017-10-08 23:58:38	A6+		9901055
9792135	7113028	4917	Nitroglycerin	0.4	3706021	9916001	9905001	9923001	2017-10-25 23:15:00	A6+		9901055
9809883	7121849	4917	Nitroglycerin	0.4	3706021	9916001	9905013	9923001	2017-07-26 15:43:00	A6+		9901053
13538909	7127715	4917	Nitroglycerin	0.4	3706021	9916001	9905013	9923001	2017-10-11 08:48:58	A6+		9901051
10246819	7436730	4917	Nitroglycerin	0.4	3706021	9916001	9905007	9923001	2017-02-26 10:47:00	A6+		9901051
10880622	7563888	4917	Nitroglycerin	0.4	3706021	9916001	9905007	9923001	2017-10-28 18:10:00	A6+		9901053
10499834	7583314	4917	Nitroglycerin	0.4	3706021	9916001	9905013	9923001	2017-10-18 07:07:00	A6+		9901053
10802185	7799414	4917	Nitroglycerin	0.4	3706021	9916001	9905013	9923001	2017-11-26 10:48:00	A6+		9901051
11184083	8069063	4917	Nitroglycerin	0.4	3706021	9916001	9905013	7701003	2017-09-14 23:01:50	A6+		9901051
21169802	8075657	4917	Nitroglycerin	0.4	3706021	9916001	9905013	9923001	2017-09-18 15:52:00	A6+		9901055
11745780	8391081	4917	Nitroglycerin	0.4	3706021	9916001	9905013	9923001	2017-03-27 05:37:00	A6+		9901055
11760851	8455406	4917	Nitroglycerin	4	3706021	9916001	9905007	9923001	2017-04-06 11:02:00	A6+		9901053
12256115	8818221	4917	Nitroglycerin	0.4	3706021	9916001	9905007	9923001	2017-03-21 18:05:00	A6+		9901053
12257955	8823100	4917	Nitroglycerin	0.4	3706021	9916001	9905007	9923001	2017-04-19 21:06:00	A6+		9901051
15412947	11055359	4917	Nitroglycerin	0.4	3706021	9916001	9905013	9923001	2017-05-12 19:00:00	A6+		9901053
19755815	13128333	4917	Nitroglycerin	0.4	3706021	9916001	9905013	7701003	2017-06-21 16:57:00	A6+		9901053
19267497	13500381	4917	Nitroglycerin	0.4	3706021	9916001	9905007	9923001	2017-12-30 22:33:00	A6+		9901053
20499194	14312005	4917	Nitroglycerin	0.4	3706021	9916001	9905013	9923001	2017-10-06 06:15:15	A6+		9901053
20547516	14326924	4917	Nitroglycerin	0.4	3706021	9916001	9905013	9923001	2017-10-19 07:52:37	A6+		9901051
21055949	14736539	4917	Nitroglycerin	0.5	3706003	9916001	9905013	9923001	2017-12-30 13:30:00	A6+		9901051
21958044	15442408	4917	Nitroglycerin	0.4	3706021	9916001	9905013	9923001	2017-11-03 20:38:00	A6+		9901051
21963084	15446710	4917	Nitroglycerin	0.4	3706021	9916001	9905013	9923001	2017-05-10 13:42:00	A6+		9901053
21986547	15465778	4917	Nitroglycerin	0.4	3706021	9916001	9905007	9923001	2017-08-19 17:12:00	A6+		9901051
22087500	15542716	4917	Nitroglycerin	0.4	3706021	9916001	7701001	9923001	2017-09-09 15:36:00	A6+		9901053
22256519	15673773	4917	Nitroglycerin	0.4	3706021	9916001	9905013	9923001	2017-01-23 16:08:00	A6+		9901053
24295170	17201507	4917	Nitroglycerin	0.4	3706015	9916001	9905007	9923001	2017-07-22 21:03:00	A6+		9901051
24637478	17451707	4917	Nitroglycerin	0.4	3706021	9916001	9905007	9923001	2017-05-25 15:39:37	A6+		9901025
24638227	17452366	4917	Nitroglycerin	0.4	3706021	9916001	9905007	9923001	2017-06-20 21:36:00	A6+		9901055
1772740	1367758	4917	Nitroglycerin	0.4	3706021	9916001	9905013	9923001	2017-01-31 15:37:00	A6+2+		9901051
2170095	1576071	4917	Nitroglycerin	0.4	3706021	9916001	9905007	9923001	2017-01-24 15:13:00	A6+2+		9901051
2215549	1611469	4917	Nitroglycerin	0.4	3706021	9916001	9905007	9923001	2017-02-09 21:35:00	A6+2+		9901051
2289143	1655557	4917	Nitroglycerin	0.4	3706021	9916001	9905007	9923001	2017-03-14 21:00:00	A6+2+		9901051
2816201	2013867	4917	Nitroglycerin	0.4	3706021	9916001	9905007	9923001	2017-04-02 16:08:00	A6+2+		9901055
3321998	2448034	4917	Nitroglycerin	0.4	3706021	9916001	9905013	9923001	2017-01-01 11:06:19	A6+2+		9901051
6160784	3375779	4917	Nitroglycerin	0.4	3706021	9916001	9905013	9923001	2017-05-29 20:38:00	A6+2+		9901051
5446184	4084174	4917	Nitroglycerin	0.4	3706021	9916001	9905007	9923001	2017-05-29 09:59:08	A6+2+		9901053
5525034	4150157	4917	Nitroglycerin	0.4	3706021	9916001	9905013	9923001	2017-01-09 09:19:00	A6+2+		9901051
5538354	4160748	4917	Nitroglycerin	0.4	3706021	9916001	9905013	9923001	2017-02-05 13:05:40	A6+2+		9901051
6202011	4689889	4917	Nitroglycerin	0.4	3706021	9916001	9905007	9923001	2017-02-10 08:55:34	A6+2+		9901055
8344109	4791738	4917	Nitroglycerin	0.4	3706021	9916001	9905013	9923001	2017-04-22 07:20:00	A6+2+		9901053
8165538	5392870	4917	Nitroglycerin	0.4	3706021	9916001	9905013	9923001	2017-08-19 00:31:52	A6+2+		9901055
7261053	5452107	4917	Nitroglycerin	0.4	3706021	9916001	9905013	9923001	2017-08-21 00:25:18	A6+2+		9901051
8603034	5786468	4917	Nitroglycerin	0.4	3706021	9916001	9905013	9923001	2017-08-23 10:38:00	A6+2+		9901053
7734367	5837202	4917	Nitroglycerin	0.4	3706021	9916001	9905013	9923001	2017-09-05 03:52:00	A6+2+		9901051
7945288	6003590	4917	Nitroglycerin	0.4	3706021	9916001	9905013	9923001	2017-08-02 18:06:00	A6+2+		9901051
7994718	6039793	4917	Nitroglycerin	0.4	3706021	9916001	7701001	9923001	2017-09-06 06:28:00	A6+2+		9901051
9404887	6831688	4917	Nitroglycerin	0.4	3706021	9916001	9905013	9923001	2017-10-16 07:49:06	A6+2+		9901053
9408615	6834906	4917	Nitroglycerin	0.4	3706021	9916001	7701001	7701001	2017-10-17 15:21:00	A6+2+		9901051
9805116	7078271	4917	Nitroglycerin	0.4	3706021	9916001	9905013	9923001	2017-06-04 00:07:03	A6+2+		9901051
10139693	7363117	4917	Nitroglycerin	0.4	3706021	9916001	9905013	9923001	2017-11-04 01:52:56	A6+2+		9901053
10215080	7417437	4917	Nitroglycerin	0.4	3706021	9916001	9905013	9923001	2017-08-25 11:26:00	A6+2+		9901051
10276041	7459664	4917	Nitroglycerin	0.4	3706021	9916001	9905007	9923001	2017-01-24 15:13:00	A6+2+		9901051
10282758	7464847	4917	Nitroglycerin	0.4	3706021	9916001	9905007	9923001	2017-02-09 21:35:00	A6+2+		9901051
10965450	7901323	4917	Nitroglycerin	0.4	3706021	9916001	9905007	7701001	2017-11-25 14:25:00	A6+2+		9901025
11223416	8102726	4917	Nitroglycerin	0.4	3706021	9916001	9905013	9923001	2017-09-30 17:21:00	A6+2+		9901051
11367510	8216326	4917	Nitroglycerin	20	3706015	9916001	9905013	9923001	2017-12-09 08:12:00	A6+2+		9901055
12282381	8838131	4917	Nitroglycerin	0.4	3706021	9916001	9905013	9923001	2017-12-25 17:18:00	A6+2+		9901051
13523956	9685835	4917	Nitroglycerin	0.4	3706021	9916001	9905007	9923001	2017-12-30 03:47:00	A6+2+		9901055
14473941	10347698	4917	Nitroglycerin	0.4	3706021	9916001	9905013	9923001	2017-12-08 07:35:00	A6+2+		9901053
15834149	11366450	4917	Nitroglycerin	0.4	3706021	9916001	9905013	9923001	2017-06-02 10:37:00	A6+2+		9901053
15918785	11427497	4917	Nitroglycerin	0.4	3706021	9916001	7701001	9923001	2017-06-06 12:02:00	A6+2+		9901053
18194626	12675251	4917	Nitroglycerin	0.4	3706021	9916001	9905007	9923001	2017-12-07 14:42:20	A6+2+		9901053
20993019	14681158	4917	Nitroglycerin	0.4	3706021	9916001	9905013	9923001	2017-12-08 10:42:00	A6+2+		9901051
21732898	15265893	4917	Nitroglycerin	0.4	3706021	9916001	9905007	9923001	2017-03-28 16:01:33	A6+2+		9901025
21837043	15344274	4917	Nitroglycerin	0.4	3706021	9916001	9905019	9923001	2017-01-03 12:08:32	A6+2+		9901051
24782132	17552576	4917	Nitroglycerin	0.4	3706021	9916005	9905013	9923001	2017-10-20 01:36:09	A6+2+3-		9901053
1782116	1373571	4917	Nitroglycerin	0.4	3706021	9916001	9905007	7701003	2017-01-11 20:16:00	A6+2+3+		9901025
3753679	2801732	4917	Nitroglycerin	0.4	3706021	9916001	9905001	9923001	2017-04-05 23:45:00	A6+2+3+		9901025
3857304	2883717	4917	Nitroglycerin	0.4	3706021	9916001	9905007	9923001	2017-04-29 20:14:00	A6+2+3+		9901053
8949981	4886858	4917	Nitroglycerin	10	3706029	9916001	9905013	9923001	2017-07-27 09:50:00	A6+2+3+		9901051
6774763	5121045	4917	Nitroglycerin	0.4	3706021	9916001	9905013	9923001	2017-07-11 00:00:00	A6+2+3+		9901053
10426946	6266543	4917	Nitroglycerin	0.4	3706021	9916001	9905007	9923001	2017-09-22 12:30:00	A6+2+3+		9901051
10270721	7455464	4917	Nitroglycerin	0.4	3706021	9916001	9905007	9923001	2017-04-29 20:14:00	A6+2+3+		9901053
10690464	7720743	4917	Nitroglycerin	0.4	3706021	9916001	9905013	9923001	2017-11-16 18:39:08	A6+2+3+		9901053
13607070	7901473	4917	Nitroglycerin	5	7701003	9916001	9905007	9923001	2017-11-24 16:15:00	A6+2+3+		9901055
14484135	8034031	4917	Nitroglycerin	0.4	3706021	9916001	9905013	9923001	2017-08-28 02:45:00	A6+2+3+		9901053
12168371	8757820	4917	Nitroglycerin	0.4	3706021	9916001	9905007	7701001	2017-01-01 04:37:00	A6+2+3+		9901051
18105914	12618226	4917	Nitroglycerin	0.4	3706021	9916001	9905007	9923001	2017-08-15 15:43:12	A6+2+3+		9901053
20128700	13551739	4917	Nitroglycerin	0.4	3706021	9916001	9905013	9923001	2017-09-01 03:40:00	A6+2+3+		9901051
19994910	14064536	4917	Nitroglycerin	0.4	3706021	9916001	9905013	9923001	2017-07-15 21:50:00	A6+2+3+		9901051
20577018	14353230	4917	Nitroglycerin	0.4	3706021	9916001	9905013	9923001	2017-10-27 20:10:00	A6+2+3+		9901051
21749469	15278774	4917	Nitroglycerin	0.4	3706021	9916001	9905007	9923001	2017-05-28 00:23:54	A6+2+3+		9901051
24307352	17210419	4917	Nitroglycerin	0.04	3706015	9916001	9905007	9923001	2017-04-13 12:47:00	A6+2+3+		9901057
3115639	2270666	4917	Nitroglycerin	1	3706003	9916001	9905007	9923001	2017-04-01 15:55:00	A6+2+3+4+		9901051
5533285	4156644	4917	Nitroglycerin	0.4	3706021	9916001	9905013	9923001	2017-03-01 17:43:00	A6+2+3+4+		9901053
3028669	1960500	4917	Nitroglycerin	0.4	3706021	9916001	9905011	9923001	2017-01-11 12:05:00	A6+2+3+4+5+		9901053
10407353	5376116	4917	Nitroglycerin	0.4	3706021	9916003	9905007	9923001	2017-08-17 06:28:00	A6+2+30		9901051
20176900	13594369	4917	Nitroglycerin	0.4	3706021	9916003	9905013	9923001	2017-09-16 15:58:30	A6+2+30		9901051
1736549	1341023	4917	Nitroglycerin	0.4	3706021	9916003	9905013	9923001	2017-01-26 18:15:00	A6+20		9901051
10395824	4948139	4917	Nitroglycerin	0.4	3706021	9916003	9905007	9923001	2017-07-29 08:46:00	A6+20		9901053
6952541	5253931	4917	Nitroglycerin	0.4	3706021	9916003	9905013	9923001	2017-01-01 04:07:00	A6+20		9901053
9046166	6552358	4917	Nitroglycerin	0.4	3706021	9916003	9905013	9923001	2017-06-24 20:52:00	A6+20		9901051
11117523	7941416	4917	Nitroglycerin	0.4	3706021	9916003	9905007	9923003	2017-11-28 17:46:00	A6+20		9901053
11163727	8051372	4917	Nitroglycerin	0.4	3706021	9916003	9905013	9923001	2017-09-05 15:55:00	A6+20		9901051
12413572	8929074	4917	Nitroglycerin	0.4	3706021	9916003	9905013	9923001	2017-04-30 15:33:00	A6+20		9901053
17968931	12518789	4917	Nitroglycerin	0.4	3706021	9916003	9905019	9923001	2017-07-23 07:54:50	A6+20		9901025
19754925	13127614	4917	Nitroglycerin	0.4	3706021	9916003	9905007	7701003	2017-06-16 19:33:00	A6+20		9901051
19812045	13921476	4917	Nitroglycerin	0.4	3706021	9916003	7701003	9923001	2017-12-04 00:35:02	A6+2030		9901051
3330970	2455929	4917	Nitroglycerin	0.4	3706021	9916003	9905011	9923001	2017-01-08 12:24:00	A60		9901053
3407465	2524024	4917	Nitroglycerin	0.4	3706021	9916003	9905013	9923001	2017-01-09 15:11:00	A60		9901053
3650503	2723590	4917	Nitroglycerin	0.4	3706021	9916003	9905013	9923001	2017-03-30 08:31:07	A60		9901051
3718684	2777331	4917	Nitroglycerin	0.4	3706021	9916003	9905007	9923001	2017-04-27 07:51:00	A60		9901051
21435823	2791576	4917	Nitroglycerin	1	3706001	9916003	9905011	9923001	2017-04-01 23:55:47	A60		9901025
3990962	2992012	4917	Nitroglycerin	0.4	3706021	9916003	9905011	9923001	2017-03-27 20:19:41	A60		9901055
5002578	3738290	4917	Nitroglycerin	0.4	3706021	9916003	9905013	9923001	2017-06-23 11:12:00	A60		9901051
24184817	3758915	4917	Nitroglycerin	0.4	3706021	9916003	9905013	9923001	2017-06-23 13:38:05	A60		9901051
5457462	4092919	4917	Nitroglycerin	0.4	3706021	9916003	9905007	9923001	2017-05-30 19:27:00	A60		9901057
5687244	4273334	4917	Nitroglycerin	0.4	3706021	9916003	9905013	9923001	2017-07-11 10:31:58	A60		9901051
5876298	4426079	4917	Nitroglycerin	0.4	3706021	9916003	9905013	9923001	2017-07-11 10:05:00	A60		9901055
5958853	4498807	4917	Nitroglycerin	0.4	3706021	9916003	9905013	9923001	2017-03-10 09:55:00	A60		9901053
8342892	4790792	4917	Nitroglycerin	30	3706021	9916003	9905013	9923001	2017-01-21 13:49:00	A60		9901051
8349599	4796200	4917	Nitroglycerin	0.4	3706021	9916003	9905013	9923001	2017-04-04 13:38:00	A60		9901051
6739070	5096477	4917	Nitroglycerin	0.4	3706021	9916003	9905011	9923003	2017-06-01 15:02:00	A60		9901051
7135424	5381380	4917	Nitroglycerin	0.4	3706021	9916003	9905013	9923001	2017-08-11 12:15:00	A60		9901051
7246894	5467726	4917	Nitroglycerin	0.4	3706021	9916003	9905001	9923001	2017-08-14 04:43:00	A60		9901053
7356974	5544369	4917	Nitroglycerin	0.4	3706021	9916003	9905013	9923001	2017-08-26 07:16:25	A60		9901055
8545003	5735393	4917	Nitroglycerin	0.4	3706021	9916003	9905013	9923001	2017-04-13 03:26:00	A60		9901051
8823678	5825719	4917	Nitroglycerin	0.4	3706021	9916003	7701003	9923001	2017-08-28 12:07:03	A60		9901051
7882288	5952122	4917	Nitroglycerin	0.4	3706021	9916003	9905013	9923001	2017-03-09 07:31:00	A60		9901053
8147923	6080756	4917	Nitroglycerin	0.4	3706021	9916003	9905013	9923001	2017-09-08 14:52:00	A60		9901051
8149899	6141047	4917	Nitroglycerin	0.4	3706021	9916003	9905013	9923001	2017-09-13 11:05:00	A60		9901051
8657530	6225756	4917	Nitroglycerin	0.4	3706021	9916003	9905013	9923001	2017-09-19 16:40:00	A60		9901051
11357049	6418704	4917	Nitroglycerin	0.4	3706021	9916003	9905013	9923001	2017-10-02 19:24:20	A60		9901053
8893124	6436273	4917	Nitroglycerin	0.4	3706021	9916003	9905013	9923001	2017-10-01 22:30:00	A60		9901051
11763632	6933161	4917	Nitroglycerin	0.4	3706021	9916003	9905013	9923001	2017-10-10 23:41:00	A60		9901053
9800644	7117350	4917	Nitroglycerin	0.4	3706021	9916003	9905013	9923001	2017-10-26 23:26:00	A60		9901053
10269730	7454683	4917	Nitroglycerin	0.4	3706021	9916003	9905007	9923001	2017-04-27 07:51:00	A60		9901051
11462747	7848833	4917	Nitroglycerin	0.4	3706021	9916003	9905013	9923001	2017-11-27 13:24:32	A60		9901025
12788497	8012447	4917	Nitroglycerin	0.4	3706021	9916003	9905007	9923001	2017-11-23 19:09:00	A60		9901055
11882150	8528881	4917	Nitroglycerin	0.4	3706021	9916003	7701001	9923001	2017-12-24 09:31:00	A60		9901025
14485313	10323585	4917	Nitroglycerin	0.4	3706021	9916003	9905009	9923001	2017-12-05 00:47:09	A60		9901051
15130478	10847432	4917	Nitroglycerin	0.4	3706021	9916003	9905013	9923001	2017-04-18 08:50:00	A60		9901053
16646916	11955730	4917	Nitroglycerin	0.4	3706021	9916003	9905013	9923001	2017-07-28 18:20:00	A60		9901051
18655832	13016853	4917	Nitroglycerin	0	3706021	9916003	9905007	9923001	2017-12-13 07:25:00	A60		9901053
20164184	13583031	4917	Nitroglycerin	0.4	3706021	9916003	9905013	9923001	2017-09-14 09:50:00	A60		9901051
20219937	13632400	4917	Nitroglycerin	1	3706003	9916003	9905009	9923001	2017-10-02 12:42:00	A60		9901051
19677124	13830804	4917	Nitroglycerin	0.4	3706021	9916003	9905013	9923001	2017-11-10 10:10:44	A60		9901053
20586286	14361407	4917	Nitroglycerin	0.4	3706021	9916003	9905013	7701003	2017-11-02 10:06:00	A60		9901051
20839116	14553714	4917	Nitroglycerin	0.4	3706021	9916003	9905007	9923001	2017-10-23 16:53:00	A60		9901053
20862483	14572130	4917	Nitroglycerin	0.4	3706021	9916003	9905007	9923001	2017-08-10 19:16:53	A60		9901053
21678799	15222579	4917	Nitroglycerin	0.4	3706015	9916003	7701003	9923001	2017-04-26 09:31:30	A60		9901051
22314731	15720796	4917	Nitroglycerin	0.4	3706013	9916003	9905007	9923001	2017-12-14 20:12:00	A60		9901051
24302632	17207057	4917	Nitroglycerin	0.4	3706021	9916003	9905013	9923001	2017-12-04 17:04:00	A60		9901051
10928382	7874511	4917	Nitroglycerin	0.4	3706021	9916005	9905007	9923001	2017-11-24 12:30:00	A602-		9901051
10018339	7276755	4917	Nitroglycerin	0.4	3706021	9916001	9905031	9923001	2017-10-23 05:10:00	A602+		9901057
19023557	13306327	4917	Nitroglycerin	0.4	3706021	9916001	9905007	9923001	2017-06-20 13:03:00	A602+		9901053
1606962	1244155	4917	Nitroglycerin	0.4	3706021	9916003	9905013	9923001	2017-01-03 00:10:00	A6020		9901051
2287317	1653633	4917	Nitroglycerin	0.4	3706021	9916003	9905013	9923001	2017-03-13 19:59:00	A6020		9901053
3596437	1865464	4917	Nitroglycerin	0.4	3706021	9916003	9905013	9923001	2017-01-31 02:56:00	A6020		9901053
3543124	1896052	4917	Nitroglycerin	0.4	3706021	9916003	9905013	9923003	2017-02-24 12:39:00	A6020		9901051
4681067	3532957	4917	Nitroglycerin	0.4	3706021	9916003	9905007	9923001	2017-06-07 10:00:00	A6020		9901053
24184845	3759740	4917	Nitroglycerin	0.4	3706021	9916003	9905013	9923001	2017-06-23 16:45:32	A6020		9901057
14209021	4076318	4917	Nitroglycerin	0.4	3706021	9916003	9905007	9923001	2017-04-10 21:51:00	A6020		9901053
5557942	4176765	4917	Nitroglycerin	0.4	3706021	9916003	9905013	9923001	2017-05-09 02:56:43	A6020		9901051
5635614	4234958	4917	Nitroglycerin	1	3706003	9916003	9905013	9923001	2017-02-05 01:21:00	A6020		9901051
6680734	5056239	4917	Nitroglycerin	0.4	3706021	9916003	9905013	9923001	2017-04-18 09:42:00	A6020		9901051
8520742	5714644	4917	Nitroglycerin	0.4	3706021	9916003	9905013	9923001	2017-01-26 02:20:00	A6020		9901051
8225217	6190461	4917	Nitroglycerin	0.4	3706021	9916003	9905007	9923001	2017-09-17 07:30:00	A6020		9901051
10455827	7547997	4917	Nitroglycerin	0.4	3706021	9916003	9905007	9923001	2017-06-07 10:00:00	A6020		9901053
10882812	7565669	4917	Nitroglycerin	0.4	3706021	9916003	9905007	9923001	2017-11-02 00:09:00	A6020		9901051
10514135	7596086	4917	Nitroglycerin	0.4	3706021	9916003	9905013	9923001	2017-11-05 06:44:00	A6020		9901055
11477150	8294226	4917	Nitroglycerin	0.4	3706021	9916003	9905007	9923001	2017-12-11 16:17:00	A6020		9901053
11506917	8316237	4917	Nitroglycerin	1	3706003	9916003	9905013	9923001	2017-12-14 21:36:00	A6020		9901053
11696301	8430319	4917	Nitroglycerin	100	3706015	9916003	9905013	9923001	2017-12-18 04:16:01	A6020		9901051
18578687	12956161	4917	Nitroglycerin	0.4	3706021	9916003	9905007	9923001	2017-05-10 14:58:00	A6020		9901051
20013532	14080629	4917	Nitroglycerin	0.4	3706021	9916003	9905013	9923001	2017-12-04 16:34:00	A6020		9901051
20493602	14307434	4917	Nitroglycerin	0.4	3706021	9916003	9905013	9923001	2017-04-25 08:22:00	A6020		9901051
21544691	15119136	4917	Nitroglycerin	0.4	3706013	9916003	9905007	9923001	2017-02-18 21:22:00	A6020		9901051
22308887	15716477	4917	Nitroglycerin	0.4	3706021	9916003	9905007	9923001	2017-11-22 11:29:00	A6020		9901055
21235051	1710375	4917	Nitroglycerin	0.4	3706021	9916001	7701003	9923001	2017-03-13 04:14:00	A60203+		9901055
10294106	7477659	4917	Nitroglycerin	1	3706003	9916001	9905013	9923001	2017-09-12 22:51:57	A60203+		9901051
20191265	13607044	4917	Nitroglycerin	1	3706001	9916003	9905001	9923001	2017-09-23 10:37:00	A60203+40		9901051
3034476	2199126	4917	Nitroglycerin	0.4	3706021	9916003	9905013	9923001	2017-04-04 03:54:00	A602030		9901051
5152347	3856581	4917	Nitroglycerin	0.4	3706021	9916003	7701001	9923001	2017-07-01 07:05:00	A602030		9901051
8158129	5508572	4917	Nitroglycerin	0.4	3706021	9916003	9905013	9923001	2017-08-22 10:33:00	A602030		9901051
9075089	6575700	4917	Nitroglycerin	0.4	3706021	9916003	7701001	9923001	2017-10-07 14:00:00	A602030		9901051
11780366	8468503	4917	Nitroglycerin	0.4	3706021	9916003	7701001	9923001	2017-07-10 15:24:00	A602030		9901051
13401455	9603532	4917	Nitroglycerin	0.5	3706021	9916003	9905013	9923001	2017-06-06 05:45:00	A602030		9901051
21978046	15459145	4917	Nitroglycerin	400	3706015	9916003	9905013	9923001	2017-12-12 20:30:43	A602030		9901051
24928552	17648278	4917	Nitroglycerin	0.4	3706021	9916003	9905013	9923001	2017-11-18 01:41:00	A602030		9901053
20517069	13648082	4917	Nitroglycerin	0.4	3706021	9916003	9905013	9923001	2017-09-28 16:02:00	A60203040		9901055
6910914	5224119	4917	Nitroglycerin	0.4	3706021	9916001	9905013	9923001	2017-08-10 04:32:00	A602-3+		9901053
17967895	12518090	4917	Nitroglycerin	0.4	3706021	9916005	9905019	9923001	2017-03-16 13:06:21	A6-2-		9901053
6876838	5199178	4917	Nitroglycerin	0.4	3706021	9916005	9905013	9923001	2017-01-21 10:13:00	A7-		9901053
9658864	7019974	4917	Nitroglycerin	0.04	3706021	9916005	7701003	9923001	2017-10-17 02:55:31	A7-		9901053
11164533	8052059	4917	Nitroglycerin	0.4	3706021	9916005	9905029	9923001	2017-09-05 16:46:00	A7-		9901051
1618879	1257820	4917	Nitroglycerin	0.4	3706021	9916001	9905013	9923001	2017-01-02 18:19:00	A7+		9901051
2270193	1645514	4917	Nitroglycerin	0.4	3706021	9916001	9905007	9923001	2017-02-23 03:28:00	A7+		9901051
2341720	1689245	4917	Nitroglycerin	0.4	3706021	9916001	9905007	9923001	2017-03-08 17:08:00	A7+		9901053
15603646	2527962	4917	Nitroglycerin	0.4	3706021	9916001	9905013	9923001	2017-01-18 22:40:00	A7+		9901051
4584656	3455448	4917	Nitroglycerin	0.4	3706021	9916001	9905011	9923001	2017-05-30 19:29:00	A7+		9901051
4648085	3506810	4917	Nitroglycerin	0.4	3706021	9916001	9905007	9923001	2017-06-07 11:57:00	A7+		9901051
4878472	3646834	4917	Nitroglycerin	0.4	3706021	9916001	9905013	9923001	2017-06-06 00:13:00	A7+		9901053
6416752	3670109	4917	Nitroglycerin	0.4	3706021	9916001	9905007	9923001	2017-06-23 07:18:00	A7+		9901025
5196332	3716453	4917	Nitroglycerin	0.4	3706021	9916001	9905013	9923001	2017-06-14 19:27:45	A7+		9901051
5554237	4173736	4917	Nitroglycerin	0.4	3706021	9916001	9905013	9923001	2017-06-28 13:56:21	A7+		9901027
5991252	4525910	4917	Nitroglycerin	0.4	3706021	9916001	9905013	9923001	2017-05-04 00:40:00	A7+		9901051
6476589	4909510	4917	Nitroglycerin	0.4	3706021	9916001	9905013	9923001	2017-07-30 09:18:00	A7+		9901051
6613276	5006585	4917	Nitroglycerin	0.4	3706021	9916001	7701001	9923001	2017-08-02 12:36:00	A7+		9901053
6630886	5019166	4917	Nitroglycerin	0.4	3706021	9916001	9905013	9923001	2017-06-20 20:23:00	A7+		9901053
7079241	5347561	4917	Nitroglycerin	0.4	3706021	9916001	9905011	9923001	2017-08-13 14:35:00	A7+		9901051
7292880	5498535	4917	Nitroglycerin	0.4	3706021	9916001	7701001	9923001	2017-08-22 20:10:00	A7+		9901051
7344127	5533676	4917	Nitroglycerin	0.4	3706021	9916001	9905013	9923001	2017-02-13 19:39:00	A7+		9901051
8548796	5738576	4917	Nitroglycerin	0.4	3706021	9916001	9905013	9923001	2017-03-16 22:16:00	A7+		9901053
7863779	5937078	4917	Nitroglycerin	0.4	3706021	9916001	9905013	9923001	2017-04-09 21:30:00	A7+		9901053
8149618	6140814	4917	Nitroglycerin	0.4	3706021	9916001	9905009	9923001	2017-09-13 07:09:00	A7+		9901053
8657911	6226182	4917	Nitroglycerin	0.4	3706021	9916001	9905013	9923001	2017-09-24 11:00:00	A7+		9901051
12642158	6413266	4917	Nitroglycerin	0.4	3706021	9916001	9905013	9923001	2017-09-28 10:40:00	A7+		9901051
8952746	6478790	4917	Nitroglycerin	0.4	3706021	9916001	9905013	9923001	2017-02-01 10:35:00	A7+		9901053
9569746	6950497	4917	Nitroglycerin	0.4	3706021	9916001	9905013	9923001	2017-10-21 09:36:22	A7+		9901053
10250663	7439784	4917	Nitroglycerin	0.4	3706021	9916001	9905007	9923001	2017-03-08 17:08:00	A7+		9901053
10287756	7468819	4917	Nitroglycerin	0.4	3706021	9916001	9905007	9923001	2017-02-23 03:28:00	A7+		9901051
10454777	7547148	4917	Nitroglycerin	0.4	3706021	9916001	9905007	9923001	2017-06-07 11:57:00	A7+		9901051
10661970	7701093	4917	Nitroglycerin	0.4	3706021	9916001	9905013	9923001	2017-11-19 04:19:00	A7+		9901051
10692283	7704760	4917	Nitroglycerin	0.4	3706021	9916001	9905001	9923001	2017-11-12 15:07:56	A7+		9901051
10802907	7799985	4917	Nitroglycerin	0.4	3706021	9916001	9905013	9923001	2017-11-27 02:31:52	A7+		9901055
11016504	7937918	4917	Nitroglycerin	0.4	3706021	9916001	9905013	9923001	2017-12-02 22:33:00	A7+		9901051
11222919	8102320	4917	Nitroglycerin	0.4	3706021	9916001	9905013	9923001	2017-10-02 11:23:11	A7+		9901053
12155430	8764594	4917	Nitroglycerin	0.4	3706021	9916001	9905007	9923001	2017-02-19 17:08:00	A7+		9901051
13590596	9732276	4917	Nitroglycerin	0.4	3706021	9916001	9905013	9923001	2017-08-18 07:25:00	A7+		9901053
14463596	10335705	4917	Nitroglycerin	0.4	3706021	9916001	9905013	9923001	2017-12-11 01:34:00	A7+		9901051
14467293	10336051	4917	Nitroglycerin	0.4	3706021	9916001	9905009	9923001	2017-12-11 22:35:00	A7+		9901053
15761169	11309304	4917	Nitroglycerin	0.4	3706021	9916001	9905013	9923001	2017-05-30 06:30:00	A7+		9901053
15833873	11366212	4917	Nitroglycerin	0.4	3706021	9916001	9905013	9923001	2017-06-02 19:40:00	A7+		9901053
18299319	12743443	4917	Nitroglycerin	0.4	3706021	9916001	7701003	9923001	2017-10-28 21:19:16	A7+		9901051
19764921	13208354	4917	Nitroglycerin	0.4	3706021	9916001	9905013	9923001	2017-07-28 02:55:00	A7+		9901051
20110450	13250659	4917	Nitroglycerin	0.4	3706021	9916001	9905013	9923001	2017-08-24 17:13:00	A7+		9901053
19809059	13919260	4917	Nitroglycerin	0	3706021	9916001	7701003	9923001	2017-11-14 06:38:40	A7+		9901053
20297260	14164144	4917	Nitroglycerin	0.4	3706021	9916001	9905031	9923001	2017-02-17 08:53:00	A7+		9901051
22300442	15710012	4917	Nitroglycerin	0.4	3706021	9916001	9905007	9923001	2017-10-22 21:51:00	A7+		9901051
2385700	1722810	4917	Nitroglycerin	0.4	3706021	9916001	9905013	9923001	2017-03-15 23:56:01	A7+2+		9901055
3117553	2272107	4917	Nitroglycerin	0.4	3706021	9916001	7701001	9923001	2017-04-08 18:30:00	A7+2+		9901051
3330381	2455420	4917	Nitroglycerin	0.4	3706021	9916001	9905013	9923001	2017-01-07 22:12:12	A7+2+		9901051
6562795	4970389	4917	Nitroglycerin	0.4	3706021	9916001	9905013	9923001	2017-07-31 10:03:22	A7+2+		9901053
6599276	4994687	4917	Nitroglycerin	0.4	3706021	9916001	7701003	9923001	2017-06-04 14:32:00	A7+2+		9901053
6684203	5058960	4917	Nitroglycerin	0.4	3706021	9916001	9905013	9923001	2017-05-25 18:59:00	A7+2+		9901053
6966217	5265458	4917	Nitroglycerin	0.4	3706021	9916001	9905013	7701003	2017-02-06 07:12:56	A7+2+		9901029
8158139	5611674	4917	Nitroglycerin	0.4	3706021	9916001	9905001	9923001	2017-08-28 19:08:26	A7+2+		9901053
10424242	6170622	4917	Nitroglycerin	0.4	3706021	9916001	9905007	9923001	2017-09-12 08:53:00	A7+2+		9901053
8207038	6179049	4917	Nitroglycerin	0.4	3706021	9916001	9905013	9923001	2017-09-19 13:47:49	A7+2+		9901025
8768630	6242470	4917	Nitroglycerin	1	3706021	9916001	9905013	9923001	2017-09-20 15:46:00	A7+2+		9901051
8816733	6384963	4917	Nitroglycerin	0.4	3706021	9916001	9905013	9923001	2017-10-02 00:55:00	A7+2+		9901051
9156892	6635521	4917	Nitroglycerin	0.4	3706021	9916001	9905013	9923001	2017-03-12 10:45:00	A7+2+		9901055
9268100	6716276	4917	Nitroglycerin	0.4	3706021	9916001	9905013	7701003	2017-02-06 07:12:56	A7+2+		9901029
9421102	6845676	4917	Nitroglycerin	0.4	3706021	9916001	9905013	9923001	2017-02-03 19:50:00	A7+2+		9901051
9595607	6969418	4917	Nitroglycerin	0.4	3706021	9916001	9905013	9923001	2017-10-19 21:11:00	A7+2+		9901053
9697952	7044436	4917	Nitroglycerin	0.4	3706021	9916001	9905013	9923001	2017-10-18 23:48:00	A7+2+		9901053
9991131	7253487	4917	Nitroglycerin	0.4	3706021	9916001	9905007	9923001	2017-05-13 06:59:00	A7+2+		9901027
11746469	8391620	4917	Nitroglycerin	0.4	3706021	9916001	9905013	9923001	2017-04-06 02:50:02	A7+2+		9901053
12477526	8978883	4917	Nitroglycerin	0.4	3706021	9916001	9905013	9923001	2017-12-18 03:42:24	A7+2+		9901053
18300014	12743978	4917	Nitroglycerin	0.4	3706021	9916001	7701003	9923001	2017-07-16 03:12:37	A7+2+		9901053
18472673	12881474	4917	Nitroglycerin	0.4	3706021	9916001	9905001	9923001	2017-11-12 10:11:06	A7+2+		9901051
18810149	13136137	4917	Nitroglycerin	0.4	3706021	9916001	9905007	9923001	2017-07-18 14:30:36	A7+2+		9901053
23545202	16666205	4917	Nitroglycerin	0.4	3706021	9916001	9905013	9923001	2017-08-05 21:55:00	A7+2+		9901053
1853582	1421224	4917	Nitroglycerin	1	3706001	9916001	9905013	9923001	2017-01-02 11:02:23	A7+2+3+		9901051
3037822	2201993	4917	Nitroglycerin	0.4	3706021	9916001	9905013	9923001	2017-04-05 17:31:00	A7+2+3+		9901053
4241692	3189092	4917	Nitroglycerin	0.4	3706021	9916001	9905013	9923001	2017-05-06 13:18:31	A7+2+3+		9901051
5194045	3890118	4917	Nitroglycerin	0.4	3706021	9916001	7701001	9923001	2017-07-03 10:12:00	A7+2+3+		9901051
5966799	4505445	4917	Nitroglycerin	0.4	3706021	9916001	9905013	9923001	2017-03-28 21:44:49	A7+2+3+		9901053
8652006	6284913	4917	Nitroglycerin	0.4	3706021	9916001	9905007	9923001	2017-09-22 08:00:00	A7+2+3+		9901053
20654445	14417309	4917	Nitroglycerin	0.4	3706021	9916001	9905013	9923001	2017-09-30 20:07:00	A7+2+3+		9901051
18103688	12616898	4917	Nitroglycerin	0.4	3706021	9916001	9905007	9923001	2017-05-26 07:58:39	A7+2+3+4+		9901051
1765140	1363020	4917	Nitroglycerin	0.4	3706021	9916003	7701003	9923001	2017-01-23 16:57:09	A7+2+30		9901053
10424303	6170672	4917	Nitroglycerin	0.4	3706021	9916003	9905007	9923001	2017-09-18 18:08:00	A7+2+30		9901051
5642144	4239788	4917	Nitroglycerin	0.4	3706021	9916003	9905013	9923001	2017-04-14 21:00:28	A7+20		9901053
11789062	8473957	4917	Nitroglycerin	1	3706003	9916003	9905013	9923001	2017-12-18 01:42:00	A7+203040		9901053
2169567	1575678	4917	Nitroglycerin	0.4	3706021	9916003	9905007	9923001	2017-01-27 04:25:00	A70		9901051
3331756	2456622	4917	Nitroglycerin	1	3706003	9916003	9905013	9923001	2017-01-08 13:26:00	A70		9901053
8623214	2992743	4917	Nitroglycerin	0.4	3706021	9916003	9905011	9923001	2017-01-18 04:14:13	A70		9901055
4013796	3010947	4917	Nitroglycerin	0.4	3706021	9916003	7701001	9923001	2017-05-08 02:40:00	A70		9901051
4967639	3713911	4917	Nitroglycerin	0.4	3706021	9916003	9905013	9923001	2017-01-27 11:39:00	A70		9901055
5195923	3891759	4917	Nitroglycerin	4	3706021	9916003	9905013	9923001	2017-07-02 16:09:00	A70		9901051
5626186	4228934	4917	Nitroglycerin	0.4	3706021	9916003	9905013	9923001	2017-01-22 00:52:43	A70		9901053
6583159	4986084	4917	Nitroglycerin	0.4	3706021	9916003	9905007	9923001	2017-06-27 14:53:34	A70		9901053
7319764	5517531	4917	Nitroglycerin	0.4	3706021	9916003	9905013	9923001	2017-01-11 15:46:00	A70		9901053
7426119	5596112	4917	Nitroglycerin	0.4	3706021	9916003	9905013	9923001	2017-08-27 23:46:00	A70		9901051
7467995	5625546	4917	Nitroglycerin	0.4	3706021	9916003	9905007	9923001	2017-08-28 19:44:00	A70		9901051
7870085	5942171	4917	Nitroglycerin	0.4	3706021	9916003	9905013	9923001	2017-05-06 00:59:00	A70		9901051
8044217	6036301	4917	Nitroglycerin	0.4	3706021	9916003	9905007	9923001	2017-09-02 12:18:10	A70		9901051
8788056	6361286	4917	Nitroglycerin	0.4	3706021	9916003	9905013	9923001	2017-09-24 10:48:30	A70		9901053
9018887	6529569	4917	Nitroglycerin	4	3706021	9916003	7701001	9923001	2017-02-25 16:40:00	A70		9901053
9658695	7019831	4917	Nitroglycerin	0.4	3706021	9916003	7701001	9923001	2017-10-17 11:58:00	A70		9901053
9679301	7030546	4917	Nitroglycerin	0.4	3706021	9916003	9905013	7701003	2017-07-02 10:48:00	A70		9901053
9856659	7155018	4917	Nitroglycerin	0.4	3706021	9916003	7701003	9923001	2017-10-24 13:46:04	A70		9901051
10366667	7429813	4917	Nitroglycerin	0.4	3706021	9916003	9905009	9923001	2017-11-07 20:10:00	A70		9901051
10277155	7460465	4917	Nitroglycerin	0.4	3706021	9916003	9905007	9923001	2017-01-27 04:25:00	A70		9901051
10661617	7700796	4917	Nitroglycerin	0.4	3706021	9916003	9905013	9923001	2017-11-18 10:30:00	A70		9901055
11188536	8072910	4917	Nitroglycerin	0.4	3706021	9916003	9905013	9923001	2017-09-14 23:39:00	A70		9901051
11917418	8554085	4917	Nitroglycerin	4	3706021	9916003	7701001	9923001	2017-12-19 18:53:00	A70		9901053
13011773	9359941	4917	Nitroglycerin	0.4	3706021	9916003	9905013	9923001	2017-01-12 09:49:00	A70		9901051
13012478	9360473	4917	Nitroglycerin	0.4	3706015	9916003	7701003	9923001	2017-01-24 03:34:00	A70		9901051
20321079	14181912	4917	Nitroglycerin	0.4	3706021	9916003	9905013	9923001	2017-05-12 21:45:00	A70		9901051
20321617	14182367	4917	Nitroglycerin	0.4	3706021	9916003	9905013	9923001	2017-05-17 18:53:00	A70		9901051
25151394	14636402	4917	Nitroglycerin	0.4	3706021	9916003	9905013	9923001	2017-11-24 07:32:39	A70		9901051
2361219	1703078	4917	Nitroglycerin	0.4	3706021	9916001	9905013	9923001	2017-03-19 11:38:50	A702+		9901053
3737224	2791478	4917	Nitroglycerin	0.4	3706021	9916001	9905019	9923001	2017-01-20 19:50:00	A702+		9901051
9183748	6020173	4917	Nitroglycerin	0.4	3706021	9916001	9905007	9923001	2017-08-31 08:45:00	A702+		9901027
11113069	8009657	4917	Nitroglycerin	0.4	3706021	9916001	9905013	9923001	2017-12-06 13:15:00	A702+		9901051
11773052	8462263	4917	Nitroglycerin	0.4	3706021	9916001	9905007	9923001	2017-12-09 12:33:00	A702+		9901051
13093394	9132820	4917	Nitroglycerin	0.4	3706021	9916001	9905007	9923001	2017-09-29 09:20:00	A702+		9901051
20117446	13330921	4917	Nitroglycerin	0.4	3706021	9916001	9905013	9923001	2017-08-24 08:46:00	A702+		9901053
10812577	7806259	4917	Nitroglycerin	0.4	3706021	9916001	9905007	9923001	2017-11-20 14:41:00	A702+3+		9901055
10881629	7564706	4917	Nitroglycerin	0.4	3706021	9916001	9905007	9923001	2017-10-30 18:27:00	A702+3+4+		9901051
4983310	3726029	4917	Nitroglycerin	400	3706015	9916003	9905013	9923001	2017-06-13 12:58:00	A702+30		9901053
1742560	1345136	4917	Nitroglycerin	0.4	3706021	9916003	9905013	9923001	2017-01-28 06:10:00	A7020		9901051
3030041	2195365	4917	Nitroglycerin	0.4	3706021	9916003	9905013	9923001	2017-04-01 16:23:00	A7020		9901053
6063959	4582708	4917	Nitroglycerin	0.4	3706021	9916003	9905013	9923001	2017-05-12 15:20:00	A7020		9901051
6807536	5146235	4917	Nitroglycerin	0.4	3706021	9916003	9905001	9923001	2017-08-06 23:38:00	A7020		9901053
8185655	6165421	4917	Nitroglycerin	0.4	3706021	9916003	9905007	9923001	2017-09-12 08:43:00	A7020		9901051
10429434	6268723	4917	Nitroglycerin	0.4	3706021	9916003	9905007	9923001	2017-09-16 01:48:00	A7020		9901051
11478316	8157199	4917	Nitroglycerin	0.4	3706021	9916003	7701003	9923001	2017-12-05 15:06:13	A7020		9901055
11779454	8467755	4917	Nitroglycerin	0.4	3706021	9916003	9905013	9923001	2017-12-12 18:32:00	A7020		9901025
11897376	8539869	4917	Nitroglycerin	0.4	3706021	9916003	9905013	9923001	2017-12-21 23:35:02	A7020		9901053
11916263	8553110	4917	Nitroglycerin	400	3706015	9916003	9905013	9923001	2017-12-18 00:39:00	A7020		9901053
25151286	14330209	4917	Nitroglycerin	0.4	3706021	9916003	9905013	9923001	2017-10-21 16:50:00	A7020		9901053
5737075	4313552	4917	Nitroglycerin	0.4	3706021	9916001	9905009	9923001	2017-02-04 02:30:22	A70203+		9901051
2205296	1605575	4917	Nitroglycerin	0.4	3706021	9916003	7701003	9923001	2017-02-12 14:02:48	A702030		9901051
5063099	3785252	4917	Nitroglycerin	0.5	3706021	9916003	9905013	9923001	2017-06-21 03:43:00	A702030		9901053
10143786	7366110	4917	Nitroglycerin	0.4	3706021	9916003	9905013	9923001	2017-10-30 12:54:00	A702030		9901051
15133287	10849633	4917	Nitroglycerin	0.4	3706021	9916003	9905013	9923001	2017-03-29 00:03:00	A702030		9901025
19727047	13868020	4917	Nitroglycerin	0.4	3706021	9916003	9905007	9923001	2017-05-14 11:49:00	A702030		9901051
19793957	13908421	4917	Nitroglycerin	0.4	3706021	9916003	7701003	9923001	2017-08-11 14:42:39	A702030		9901053
21504768	15090037	4917	Nitroglycerin	0.04	3706021	9916003	9905007	9923001	2017-05-13 17:22:00	A702030		9901051
21646593	15194283	4917	Nitroglycerin	0.4	3706021	9916003	9905007	9923001	2017-03-06 15:55:00	A702030		9901053
24297202	17203062	4917	Nitroglycerin	0.4	3706021	9916003	9905013	9923001	2017-08-31 13:56:36	A702030		9901053
20972191	14662976	4917	Nitroglycerin	0.4	3706021	9916003	9905013	9923001	2017-12-02 11:13:00	A70203040		9901051
6732300	5090782	4917	Nitroglycerin	0.4	3706021	9916005	9905013	9923001	2017-04-14 00:16:29	A8-		9901051
1756031	1356035	4917	Nitroglycerin	0.4	3706021	9916001	9905013	9923001	2017-01-07 14:38:37	A8+		9901051
1786827	1376447	4917	Nitroglycerin	0.4	3706021	9916001	7701001	9923001	2017-02-03 12:14:00	A8+		9901053
1842442	1414510	4917	Nitroglycerin	0.4	3706021	9916001	9905013	9923001	2017-02-11 11:37:14	A8+		9901025
2093157	1521998	4917	Nitroglycerin	0.4	3706021	9916001	9905013	9923001	2017-03-02 22:39:00	A8+		9901053
2128862	1541709	4917	Nitroglycerin	0.4	3706021	9916001	7701001	9923003	2017-03-02 22:39:00	A8+		9901053
2190104	1592941	4917	Nitroglycerin	0.4	3706021	9916001	9905007	9923001	2017-02-05 22:55:00	A8+		9901053
2217550	1612697	4917	Nitroglycerin	0.4	3706021	9916001	7701003	9923001	2017-03-08 04:16:53	A8+		9901051
2308487	1665906	4917	Nitroglycerin	0.4	3706021	9916001	9905007	9923001	2017-03-07 16:26:33	A8+		9901027
2645619	1928992	4917	Nitroglycerin	0.4	3706021	9916001	9905011	9923001	2017-01-29 11:00:00	A8+		9901051
2818218	2015432	4917	Nitroglycerin	0.4	3706021	9916001	9905007	9923001	2017-04-02 03:20:00	A8+		9901053
3340695	2464650	4917	Nitroglycerin	0.4	3706021	9916001	9905013	9923001	2017-01-15 17:35:00	A8+		9901025
3441941	2557582	4917	Nitroglycerin	0.4	3706021	9916001	7701001	9923001	2017-04-22 00:40:00	A8+		9901051
3484479	2687805	4917	Nitroglycerin	0.4	3706021	9916001	9905007	9923001	2017-04-19 16:45:00	A8+		9901025
3720815	2782763	4917	Nitroglycerin	0.4	3706021	9916001	9905007	9923001	2017-04-18 22:00:00	A8+		9901053
7105969	2903333	4917	Nitroglycerin	0.4	3706021	9916001	9905007	9923001	2017-01-27 03:52:51	A8+		9901053
4179215	2921962	4917	Nitroglycerin	0.4	3706021	9916001	9905011	9923001	2017-04-27 22:30:00	A8+		9901053
4068161	3056246	4917	Nitroglycerin	0.4	3706021	9916001	9905007	9923001	2017-05-07 10:07:00	A8+		9901057
4234242	3128950	4917	Nitroglycerin	0.4	3706021	9916001	9905031	9923001	2017-05-10 15:19:00	A8+		9901053
6205667	4693141	4917	Nitroglycerin	0.4	3706021	9916001	9905007	9923001	2017-07-23 05:40:00	A8+		9901051
8362084	4807505	4917	Nitroglycerin	0.4	3706021	9916001	7701001	9923001	2017-07-02 21:46:00	A8+		9901053
6535683	4952509	4917	Nitroglycerin	0.4	3706021	9916001	9905013	9923001	2017-07-28 04:18:00	A8+		9901051
7729326	5156238	4917	Nitroglycerin	0.4	3706021	9916001	9905001	9923001	2017-08-01 06:36:00	A8+		9901051
6831978	5165750	4917	Nitroglycerin	0.4	3706021	9916001	9905013	9923001	2017-01-13 21:54:00	A8+		9901055
6848026	5179383	4917	Nitroglycerin	0.4	3706021	9916001	9905013	9923001	2017-01-20 10:52:00	A8+		9901051
7281734	5478186	4917	Nitroglycerin	0.4	3706021	9916001	9905013	9923001	2017-08-22 01:58:36	A8+		9901053
8036343	5608505	4917	Nitroglycerin	0.4	3706021	9916001	9905013	9923001	2017-08-29 17:30:00	A8+		9901051
8537614	5729122	4917	Nitroglycerin	0.4	3706021	9916001	9905013	9923001	2017-03-02 13:46:00	A8+		9901053
8555525	5744288	4917	Nitroglycerin	0.4	3706021	9916001	9905013	9923001	2017-05-11 06:40:00	A8+		9901051
8855524	5835732	4917	Nitroglycerin	0.4	3706021	9916001	9905007	9923001	2017-08-31 13:34:00	A8+		9901053
7898374	5965182	4917	Nitroglycerin	0.4	3706021	9916001	9905013	9923001	2017-07-07 08:34:00	A8+		9901055
8200338	6173917	4917	Nitroglycerin	0.4	3706021	9916001	7701003	9923001	2017-09-20 08:58:12	A8+		9901055
8227354	6191683	4917	Nitroglycerin	0.4	3706021	9916001	9905007	9923001	2017-09-13 20:12:00	A8+		9901027
10156328	6299653	4917	Nitroglycerin	0.4	3706021	9916001	9905007	9923001	2017-09-18 10:25:00	A8+		9901027
9693331	6802031	4917	Nitroglycerin	0.4	3706021	9916001	9905013	9923001	2017-10-14 10:47:00	A8+		9901053
10260150	7447168	4917	Nitroglycerin	0.4	3706021	9916001	9905007	9923001	2017-04-02 03:20:00	A8+		9901053
10266550	7452225	4917	Nitroglycerin	0.4	3706021	9916001	9905007	9923001	2017-04-18 22:00:00	A8+		9901053
10281156	7463569	4917	Nitroglycerin	0.4	3706021	9916001	9905007	9923001	2017-02-05 22:55:00	A8+		9901053
10337085	7501566	4917	Nitroglycerin	0.4	3706021	9916001	9905013	9923001	2017-11-04 23:01:00	A8+		9901053
10834090	7820777	4917	Nitroglycerin	0.04	3706021	9916001	9905013	9923001	2017-11-23 19:31:00	A8+		9901051
10992042	7920030	4917	Nitroglycerin	0.4	3706021	9916001	9905013	9923001	2017-11-17 12:09:00	A8+		9901051
11345807	8200283	4917	Nitroglycerin	0.4	3706021	9916001	9905013	7701003	2017-10-28 05:31:00	A8+		9901051
11360286	8210273	4917	Nitroglycerin	0.4	3706021	9916001	7701001	9923001	2017-12-13 11:19:07	A8+		9901027
12697918	9136737	4917	Nitroglycerin	0.4	3706021	9916001	9905007	9923001	2017-11-24 17:40:00	A8+		9901053
16161218	11613864	4917	Nitroglycerin	0.4	3706021	9916001	9905013	9923001	2017-06-29 23:36:00	A8+		9901053
16663198	11932259	4917	Nitroglycerin	0.4	3706021	9916001	9905013	9923001	2017-07-22 10:30:00	A8+		9901051
16623022	11936319	4917	Nitroglycerin	0.4	3706021	9916001	9905013	9923001	2017-07-23 14:52:00	A8+		9901053
16607876	11972798	4917	Nitroglycerin	0.4	3706021	9916001	9905013	9923001	2017-08-02 22:18:00	A8+		9901053
19989531	14059818	4917	Nitroglycerin	0.4	3706021	9916001	9905013	9923001	2017-06-15 01:56:00	A8+		9901051
21055989	14736575	4917	Nitroglycerin	0.4	3706021	9916001	9905013	9923001	2017-12-31 00:52:00	A8+		9901051
24297151	17203027	4917	Nitroglycerin	0.4	3706021	9916001	9905013	9923001	2017-08-30 19:59:47	A8+		9901051
1756314	1356279	4917	Nitroglycerin	0.4	3706021	9916001	9905007	9923001	2017-01-11 09:40:29	A8+2+		9901053
1792369	1380643	4917	Nitroglycerin	0.4	3706021	9916001	9905013	9923001	2017-02-03 17:00:00	A8+2+		9901051
2161931	1568610	4917	Nitroglycerin	0.4	3706021	9916001	7701003	9923001	2017-01-18 20:29:39	A8+2+		9901051
3441675	2555552	4917	Nitroglycerin	0.4	3706021	9916001	7701003	9923001	2017-04-20 16:39:38	A8+2+		9901055
4244530	3191829	4917	Nitroglycerin	0.4	3706021	9916001	9905011	9923001	2017-05-07 07:40:00	A8+2+		9901053
8384157	4829492	4917	Nitroglycerin	0.4	3706021	9916001	9905013	9923001	2017-05-31 19:14:00	A8+2+		9901053
6462583	4898223	4917	Nitroglycerin	0.4	3706021	9916001	9905007	9923001	2017-07-21 10:42:00	A8+2+		9901027
7878496	5949004	4917	Nitroglycerin	0.4	3706021	9916001	9905013	9923001	2017-03-06 01:27:00	A8+2+		9901053
21375805	6183424	4917	Nitroglycerin	0.4	3706021	9916001	7701003	9923001	2017-09-12 16:08:00	A8+2+		9901051
8853427	6412014	4917	Nitroglycerin	0.4	3706021	9916001	9905007	9923001	2017-09-23 19:54:00	A8+2+		9901051
9078561	6578706	4917	Nitroglycerin	0.4	3706021	9916001	9905013	9923001	2017-10-08 17:21:00	A8+2+		9901051
10858405	7835613	4917	Nitroglycerin	0.4	3706021	9916001	7701003	9923001	2017-11-21 21:32:18	A8+2+		9901051
11204203	8086290	4917	Nitroglycerin	0.4	3706021	9916001	9905013	9923001	2017-09-24 12:48:00	A8+2+		9901053
11364795	8214033	4917	Nitroglycerin	0.4	3706021	9916001	9905007	9923001	2017-09-01 23:35:48	A8+2+		9901053
11558866	8339677	4917	Nitroglycerin	0.4	3706021	9916001	9905013	9923001	2017-11-03 06:45:37	A8+2+		9901055
12601776	8488778	4917	Nitroglycerin	0.4	3706021	9916001	9905013	9923001	2017-12-20 11:03:00	A8+2+		9901051
13551958	9703106	4917	Nitroglycerin	0.4	3706021	9916001	9905001	9923001	2017-10-18 09:41:07	A8+2+		9901055
14057119	10065933	4917	Nitroglycerin	0.4	3706021	9916001	9905013	9923001	2017-07-01 08:50:00	A8+2+		9901053
14764414	10577444	4917	Nitroglycerin	0.4	3706021	9916001	9905007	9923001	2017-10-01 13:17:00	A8+2+		9901053
15721948	11275184	4917	Nitroglycerin	0.4	3706021	9916001	7701001	9923001	2017-05-20 13:01:00	A8+2+		9901053
18448386	12860367	4917	Nitroglycerin	0.4	3706021	9916001	9905001	9923001	2017-03-08 07:46:27	A8+2+		9901051
18653937	13015125	4917	Nitroglycerin	0	3706021	9916001	9905031	9923001	2017-11-23 11:19:00	A8+2+		9901051
20092893	13235031	4917	Nitroglycerin	0.4	3706021	9916001	9905013	9923001	2017-05-09 09:20:00	A8+2+		9901051
20521706	13652123	4917	Nitroglycerin	0.4	3706021	9916001	9905013	9923001	2017-07-27 22:25:02	A8+2+		9901051
19766403	13887569	4917	Nitroglycerin	0.4	3706021	9916001	9905013	7701003	2017-06-09 16:24:00	A8+2+		9901051
22249452	15668793	4917	Nitroglycerin	0.4	3706021	9916001	9905013	9923001	2017-04-14 09:24:00	A8+2+		9901055
1643348	1273733	4917	Nitroglycerin	0.4	3706021	9916001	9905013	9923001	2017-01-16 22:40:00	A8+2+3+		9901051
3882648	2891441	4917	Nitroglycerin	0.4	3706021	9916001	9905011	9923001	2017-01-16 17:35:00	A8+2+3+		9901051
12892730	4048337	4917	Nitroglycerin	0.4	3706021	9916001	7701003	9923001	2017-07-03 10:11:00	A8+2+3+		9901055
8062946	6087680	4917	Nitroglycerin	0.4	3706021	9916001	9905013	9923001	2017-09-11 07:50:00	A8+2+3+		9901053
10937695	7856997	4917	Nitroglycerin	60	3706029	9916001	9905009	9923001	2017-11-30 13:11:00	A8+2+3+		9901051
20067959	13212709	4917	Nitroglycerin	0.4	3706021	9916001	9905013	9923001	2017-08-06 21:15:31	A8+2+3+		9901051
20340969	13641556	4917	Nitroglycerin	0.4	3706021	9916001	9905013	9923001	2017-10-04 23:13:00	A8+2+3+		9901053
21029061	14712887	4917	Nitroglycerin	0.4	3706021	9916001	9905013	9923001	2017-12-21 07:15:00	A8+2+3+		9901055
21031568	14715081	4917	Nitroglycerin	0.4	3706021	9916001	9905013	9923001	2017-12-20 14:20:00	A8+2+3+		9901053
22256994	15674103	4917	Nitroglycerin	0.4	3706021	9916001	9905007	7701003	2017-04-20 11:34:37	A8+2+3+		9901053
1828687	1392462	4917	Nitroglycerin	0.4	3706021	9916001	9905007	9923001	2017-01-30 19:23:00	A8+2+3+4+		9901053
11695767	8429857	4917	Nitroglycerin	1	3706003	9916001	9905013	9923001	2017-12-16 08:15:00	A8+2+3+4+		9901051
12168718	8765413	4917	Nitroglycerin	0.4	3706021	9916001	9905001	7701001	2017-02-25 11:50:00	A8+2+3+4+		9901053
3700931	2763051	4917	Nitroglycerin	0.4	3706021	9916003	9905007	9923001	2017-04-17 05:00:00	A8+2+30		9901051
4148575	3111519	4917	Nitroglycerin	0.4	3706021	9916003	9905013	9923001	2017-05-11 17:39:00	A8+20		9901053
11009337	7932235	4917	Nitroglycerin	0.4	3706021	9916003	9905013	9923001	2017-12-03 02:17:00	A8+20		9901053
1696182	1314498	4917	Nitroglycerin	0.4	3706021	9916003	7701001	9923001	2017-01-20 20:09:00	A8+2030		9901053
1697430	1315577	4917	Nitroglycerin	0.4	3706021	9916003	7701001	9923001	2017-01-20 20:09:00	A8+2030		9901053
3662854	2734033	4917	Nitroglycerin	0.4	3706021	9916003	9905013	9923001	2017-04-25 04:52:00	A8+2030		9901053
1641218	1271911	4917	Nitroglycerin	0.4	3706021	9916003	7701001	9923001	2017-01-17 07:43:00	A80		9901051
6851189	1427732	4917	Nitroglycerin	0.4	3706015	9916003	9905013	9923001	2017-01-02 09:09:00	A80		9901051
1948814	1454534	4917	Nitroglycerin	0.4	3706021	9916003	9905013	9923001	2017-02-20 10:38:00	A80		9901051
2036264	1491166	4917	Nitroglycerin	0.4	3706021	9916003	9905013	9923001	2017-02-02 02:59:39	A80		9901053
2216221	1611157	4917	Nitroglycerin	0.4	3706021	9916003	9905007	9923001	2017-02-11 03:05:00	A80		9901051
2630785	1926856	4917	Nitroglycerin	0.4	3706021	9916003	9905007	9923001	2017-03-29 00:47:00	A80		9901053
2988510	2159881	4917	Nitroglycerin	0.4	3706021	9916003	9905007	9923001	2017-04-05 12:10:00	A80		9901051
3720181	2779074	4917	Nitroglycerin	0.4	3706021	9916003	9905007	9923001	2017-04-25 07:58:00	A80		9901051
4067066	3055645	4917	Nitroglycerin	0.4	3706021	9916003	9905007	9923001	2017-05-07 20:19:00	A80		9901053
4360480	3280917	4917	Nitroglycerin	0.4	3706021	9916003	9905011	9923001	2017-04-23 14:32:09	A80		9901053
4991392	3731234	4917	Nitroglycerin	0.4	3706021	9916003	9905013	9923001	2017-06-12 22:06:00	A80		9901051
6392590	3754386	4917	Nitroglycerin	0.4	3706021	9916003	9905001	9923001	2017-06-19 22:42:07	A80		9901053
5531758	4155416	4917	Nitroglycerin	400	3706015	9916003	9905013	9923001	2017-01-13 09:03:43	A80		9901053
5532017	4155631	4917	Nitroglycerin	0.4	3706021	9916003	9905013	9923001	2017-02-26 03:02:15	A80		9901051
5586903	4200296	4917	Nitroglycerin	0.4	3706021	9916003	9905007	9923001	2017-07-08 14:01:00	A80		9901051
6387679	4844920	4917	Nitroglycerin	0.4	3706021	9916003	9905007	9923001	2017-07-14 17:50:00	A80		9901051
6626838	5015495	4917	Nitroglycerin	0.4	3706021	9916003	9905011	9923001	2017-02-06 17:16:00	A80		9901053
6735544	5093519	4917	Nitroglycerin	0.4	3706021	9916003	9905013	9923001	2017-05-06 10:42:00	A80		9901053
6845565	5177321	4917	Nitroglycerin	0.4	3706021	9916003	9905013	9923001	2017-01-12 07:18:00	A80		9901053
10405956	5323545	4917	Nitroglycerin	0.4	3706021	9916003	7701001	9923001	2017-08-11 15:55:00	A80		9901053
10410729	5507835	4917	Nitroglycerin	0.4	3706021	9916003	9905007	9923001	2017-08-21 15:20:00	A80		9901053
8603465	5786862	4917	Nitroglycerin	0.4	3706021	9916003	9905013	9923001	2017-08-22 13:17:00	A80		9901053
8820333	6387736	4917	Nitroglycerin	0.4	7701003	9916003	9905013	9923001	2017-10-02 09:26:00	A80		9901051
8987359	6503621	4917	Nitroglycerin	0.4	3706021	9916003	9905013	9923001	2017-03-13 09:33:00	A80		9901053
9002803	6516427	4917	Nitroglycerin	0.4	3706021	9916003	9905013	9923001	2017-02-11 18:08:00	A80		9901053
9659574	7020577	4917	Nitroglycerin	0.4	3706021	9916003	7701001	9923001	2017-10-17 11:50:00	A80		9901053
10258707	7446017	4917	Nitroglycerin	0.4	3706021	9916003	9905007	9923001	2017-03-29 00:47:00	A80		9901053
10261513	7448243	4917	Nitroglycerin	0.4	3706021	9916003	9905007	9923001	2017-04-05 12:10:00	A80		9901051
10268870	7454063	4917	Nitroglycerin	0.4	3706021	9916003	9905007	9923001	2017-04-25 07:58:00	A80		9901051
10274039	7458090	4917	Nitroglycerin	0.4	3706021	9916003	9905007	9923001	2017-05-07 20:19:00	A80		9901053
10283276	7465269	4917	Nitroglycerin	0.4	3706021	9916003	9905007	9923001	2017-02-11 03:05:00	A80		9901051
10467318	7557129	4917	Nitroglycerin	0.4	3706021	9916003	9905007	9923001	2017-07-08 14:01:00	A80		9901051
10742367	7755183	4917	Nitroglycerin	0.4	3706021	9916003	7701001	9923001	2017-11-14 18:34:00	A80		9901053
11322249	8179711	4917	Nitroglycerin	0.4	3706021	9916003	9905013	7701003	2017-10-21 14:30:41	A80		9901055
23389927	8482821	4917	Nitroglycerin	0.4	3706021	9916003	9905007	9923001	2017-10-22 10:03:00	A80		9901051
11919742	8556045	4917	Nitroglycerin	0.4	3706021	9916003	7701001	9923001	2017-12-19 03:47:00	A80		9901051
12311583	8573994	4917	Nitroglycerin	0.4	3706021	9916003	9905007	9923001	2017-12-20 10:09:00	A80		9901053
12340227	8875657	4917	Nitroglycerin	0.4	3706021	9916003	9905007	9923001	2017-07-04 20:43:00	A80		9901025
12520780	9009524	4917	Nitroglycerin	0.4	3706021	9916003	9905013	9923001	2017-12-25 22:50:00	A80		9901051
18299961	12743941	4917	Nitroglycerin	0.4	3706021	9916003	7701003	9923001	2017-12-11 09:38:51	A80		9901051
18476582	12884862	4917	Nitroglycerin	0.4	3706021	9916003	9905007	9923001	2017-12-18 12:50:00	A80		9901051
18857597	13172726	4917	Nitroglycerin	0.4	3706021	9916003	9905013	9923001	2017-11-22 06:05:00	A80		9901055
19764163	13207684	4917	Nitroglycerin	0.4	3706021	9916003	9905007	7701003	2017-07-31 19:31:00	A80		9901027
24941741	13639342	4917	Nitroglycerin	0.4	3706021	9916003	9905013	9923001	2017-10-05 11:37:00	A80		9901053
19798977	13912036	4917	Nitroglycerin	0.4	3706021	9916003	7701003	9923001	2017-09-11 15:26:41	A80		9901051
19809070	13919269	4917	Nitroglycerin	0	3706021	9916003	7701003	9923001	2017-11-13 09:50:54	A80		9901055
20594495	14368611	4917	Nitroglycerin	0.4	3706021	9916003	9905013	9923001	2017-11-07 04:32:00	A80		9901053
21725756	15260283	4917	Nitroglycerin	0.4	3706013	9916003	9905007	9923001	2017-01-05 10:00:00	A80		9901051
21866239	15368445	4917	Nitroglycerin	0.4	3706021	9916003	9905007	9923001	2017-07-13 00:17:13	A80		9901051
22068300	15526893	4917	Nitroglycerin	0.4	3706021	9916003	9905013	9923001	2017-12-11 07:41:00	A80		9901051
12041112	1366487	4917	Nitroglycerin	0.4	3706021	9916001	9905011	9923001	2017-01-28 09:35:00	A802+		9901029
2353757	1697602	4917	Nitroglycerin	0.4	3706021	9916001	9905007	9923001	2017-03-16 13:54:00	A802+		9901053
2818195	2015417	4917	Nitroglycerin	0.4	3706021	9916001	9905007	9923001	2017-04-02 21:53:00	A802+		9901051
6175733	3754729	4917	Nitroglycerin	0.4	3706021	9916001	9905001	9923001	2017-06-26 16:16:00	A802+		9901053
9524392	6919972	4917	Nitroglycerin	0.4	3706021	9916001	9905013	9923001	2017-10-14 10:17:00	A802+		9901051
10253798	7442182	4917	Nitroglycerin	0.4	3706021	9916001	9905007	9923001	2017-03-16 13:54:00	A802+		9901053
10260490	7447434	4917	Nitroglycerin	0.4	3706021	9916001	9905007	9923001	2017-04-02 21:53:00	A802+		9901051
11819995	8492990	4917	Nitroglycerin	0.4	3706021	9916001	9905007	9923001	2017-12-03 06:52:00	A802+		9901053
8098278	6107156	4917	Nitroglycerin	0.4	3706021	9916001	9905013	9923001	2017-09-16 18:25:00	A802+3+		9901053
10592224	7649445	4917	Nitroglycerin	0.4	3706021	9916001	9905007	9923001	2017-02-13 03:04:00	A802+3+		9901025
9160339	5534697	4917	Nitroglycerin	0.04	3706015	9916003	9905013	9923001	2017-04-15 18:50:00	A802+30		9901051
1659559	1285559	4917	Nitroglycerin	0.4	3706021	9916003	9905013	9923001	2017-01-18 06:14:00	A8020		9901051
2169886	1575913	4917	Nitroglycerin	0.4	3706021	9916003	9905007	9923001	2017-01-26 10:53:00	A8020		9901051
2170421	1576336	4917	Nitroglycerin	4	3706021	9916003	9905007	9923001	2017-01-27 10:53:00	A8020		9901051
3437071	2551574	4917	Nitroglycerin	0.4	3706021	9916003	7701001	9923001	2017-04-17 19:39:00	A8020		9901051
3932388	2944483	4917	Nitroglycerin	0.4	3706021	9916003	9905007	9923001	2017-05-02 18:42:00	A8020		9901053
4547764	3326839	4917	Nitroglycerin	0.4	3706021	9916003	9905009	9923001	2017-05-26 10:24:00	A8020		9901053
4946238	3686192	4917	Nitroglycerin	0.4	3706021	9916003	9905013	9923001	2017-06-22 20:56:00	A8020		9901053
8759302	4252315	4917	Nitroglycerin	0.4	3706021	9916003	9905013	9923001	2017-06-13 12:00:00	A8020		9901053
10392689	4742417	4917	Nitroglycerin	0.4	3706021	9916003	9905007	9923001	2017-07-23 21:58:00	A8020		9901055
6737232	5094925	4917	Nitroglycerin	0.4	3706021	9916003	9905013	9923001	2017-05-19 10:51:51	A8020		9901053
6833507	5167031	4917	Nitroglycerin	0.4	3706021	9916003	9905013	9923001	2017-01-13 02:10:00	A8020		9901051
10434114	6402679	4917	Nitroglycerin	0.4	3706021	9916003	7701001	9923001	2017-10-01 15:00:00	A8020		9901051
10271815	7456314	4917	Nitroglycerin	0.4	3706021	9916003	9905007	9923001	2017-05-02 18:42:00	A8020		9901053
10276904	7460294	4917	Nitroglycerin	0.4	3706021	9916003	9905007	9923001	2017-01-26 10:53:00	A8020		9901051
10277321	7460606	4917	Nitroglycerin	4	3706021	9916003	9905007	9923001	2017-01-27 10:53:00	A8020		9901051
13521303	9683745	4917	Nitroglycerin	0.4	3706021	9916003	9905007	9923001	2017-12-24 09:32:00	A8020		9901053
18101385	12616000	4917	Nitroglycerin	0.4	3706021	9916003	9905007	9923001	2017-06-05 08:38:27	A8020		9901053
19261167	13495459	4917	Nitroglycerin	0.4	3706021	9916003	9905007	9923001	2017-04-18 05:30:00	A8020		9901051
19987110	14057809	4917	Nitroglycerin	0.4	3706021	9916003	9905007	9923001	2017-07-23 03:06:32	A8020		9901027
9645967	7008912	4917	Nitroglycerin	0.4	3706021	9916001	9905013	9923001	2017-10-02 14:05:00	A80203+		9901051
12281364	8837273	4917	Nitroglycerin	0.4	3706021	9916001	9905007	9923001	2017-12-27 22:15:00	A80203+		9901053
1821353	1399631	4917	Nitroglycerin	0.4	3706021	9916003	7701001	9923001	2017-02-10 00:25:00	A802030		9901051
4520359	3404768	4917	Nitroglycerin	0.4	3706021	9916003	9905007	9923001	2017-06-02 01:38:00	A802030		9901051
5582768	4197091	4917	Nitroglycerin	0.4	3706021	9916003	9905013	9923001	2017-06-07 19:23:01	A802030		9901055
8923745	6460239	4917	Nitroglycerin	0.4	3706021	9916003	9905013	9923001	2017-10-04 11:44:00	A802030		9901053
10452759	7545503	4917	Nitroglycerin	0.4	3706021	9916003	9905007	9923001	2017-06-02 01:38:00	A802030		9901051
11281710	8147371	4917	Nitroglycerin	0.4	3706021	9916003	9905013	9923001	2017-12-09 10:56:03	A802030		9901029
12060897	8661020	4917	Nitroglycerin	0.4	3706021	9916003	9905013	9923001	2017-12-30 18:35:00	A802030		9901053
19041936	13320678	4917	Nitroglycerin	0.4	3706021	9916003	9905007	9923001	2017-09-16 15:08:00	A802030		9901051
19813698	13922773	4917	Nitroglycerin	0	3706021	9916003	7701003	9923001	2017-12-12 22:16:54	A802030		9901055
3036432	2200789	4917	Nitroglycerin	0.4	3706021	9916005	9905013	9923001	2017-04-04 11:18:00	A9-		9901051
8560292	5748409	4917	Nitroglycerin	0.4	3706021	9916005	9905013	9923001	2017-05-19 20:00:00	A9-		9901053
8809277	6380176	4917	Nitroglycerin	50	3706015	9916005	9905013	9923001	2017-09-30 01:50:00	A9-		9901053
19041807	13320595	4917	Nitroglycerin	0.04	3706021	9916005	9905007	9923001	2017-09-12 10:08:00	A9-		9901051
24298420	17203930	4917	Nitroglycerin	0.4	3706015	9916005	9905007	9923001	2017-09-14 07:27:00	A9-		9901055
1622886	1261832	4917	Nitroglycerin	0.4	3706021	9916001	9905013	9923001	2017-01-04 18:34:00	A9+		9901051
12991829	1271596	4917	Nitroglycerin	0.4	3706021	9916001	7701003	9923001	2017-01-07 19:40:44	A9+		9901051
1667265	1291040	4917	Nitroglycerin	0.4	3706021	9916001	9905007	9923001	2017-01-18 18:40:00	A9+		9901053
2172004	1577559	4917	Nitroglycerin	0.4	3706021	9916001	7701001	9923001	2017-01-24 12:01:00	A9+		9901053
2457166	1780760	4917	Nitroglycerin	0.4	3706021	9916001	9905013	9923001	2017-03-21 21:48:45	A9+		9901053
4714840	1783799	4917	Nitroglycerin	0.4	3706021	9916001	7701003	9923001	2017-03-17 17:54:00	A9+		9901053
3068088	2228360	4917	Nitroglycerin	0.4	3706021	9916001	9905007	9923001	2017-04-07 21:44:00	A9+		9901055
3725177	2324442	4917	Nitroglycerin	0.4	3706021	9916001	7701001	9923003	2017-04-11 11:50:00	A9+		9901057
3344178	2467773	4917	Nitroglycerin	0.4	3706021	9916001	9905013	9923001	2017-01-18 19:59:21	A9+		9901051
3444938	2559153	4917	Nitroglycerin	0.4	3706021	9916001	9905013	9923001	2017-04-22 19:40:00	A9+		9901051
3459490	2560677	4917	Nitroglycerin	0.4	3706021	9916001	7701001	9923001	2017-04-24 12:01:00	A9+		9901051
3650181	2723296	4917	Nitroglycerin	0.4	3706021	9916001	9905013	9923001	2017-03-29 20:18:45	A9+		9901055
3857635	2883984	4917	Nitroglycerin	0.4	3706021	9916001	9905007	9923001	2017-04-28 16:43:00	A9+		9901051
3867936	2912003	4917	Nitroglycerin	0.4	3706021	9916001	9905011	9923001	2017-04-19 18:20:00	A9+		9901051
7080875	3005500	4917	Nitroglycerin	0.4	3706021	9916001	9905007	9923001	2017-03-23 13:40:00	A9+		9901051
4282796	3219268	4917	Nitroglycerin	0.4	3706021	9916001	9905007	9923001	2017-05-17 12:13:00	A9+		9901051
4360881	3281268	4917	Nitroglycerin	0.2	3706021	9916001	9905011	9923001	2017-05-15 00:37:02	A9+		9901025
4520209	3387733	4917	Nitroglycerin	0.4	3706021	9916001	9905007	9923001	2017-05-30 20:24:00	A9+		9901055
4717251	3406631	4917	Nitroglycerin	0.4	3706021	9916001	9905001	9923001	2017-05-25 15:08:00	A9+		9901053
4552771	3431168	4917	Nitroglycerin	0.4	3706021	9916001	9905007	9923001	2017-06-03 16:42:00	A9+		9901051
4660046	3516030	4917	Nitroglycerin	0.4	3706021	9916001	9905001	9923001	2017-06-01 11:17:00	A9+		9901051
4661801	3517281	4917	Nitroglycerin	0.4	3706021	9916001	7701001	9923001	2017-05-28 20:35:00	A9+		9901055
5068180	3789674	4917	Nitroglycerin	0.4	3706021	9916001	7701003	9923001	2017-06-20 18:22:45	A9+		9901053
5223885	3912947	4917	Nitroglycerin	10	7701001	9916001	9905013	9923001	2017-06-08 17:35:29	A9+		9901053
5531391	4155115	4917	Nitroglycerin	0.4	3706021	9916001	9905013	9923001	2017-02-21 04:38:02	A9+		9901051
5536498	4159251	4917	Nitroglycerin	0.4	3706021	9916001	9905013	9923001	2017-02-01 19:17:00	A9+		9901055
5546665	4167538	4917	Nitroglycerin	0.4	3706021	9916001	9905013	9923001	2017-03-10 11:00:00	A9+		9901053
5549463	4169819	4917	Nitroglycerin	0.4	3706021	9916001	9905013	9923001	2017-03-25 12:31:10	A9+		9901053
5551391	4171371	4917	Nitroglycerin	0.4	3706021	9916001	9905013	9923001	2017-03-30 05:28:00	A9+		9901051
5597036	4207931	4917	Nitroglycerin	0.4	3706021	9916001	9905007	9923001	2017-05-01 10:03:00	A9+		9901051
5649506	4245356	4917	Nitroglycerin	0.4	3706021	9916001	9905013	9923001	2017-04-26 21:23:48	A9+		9901055
5697286	4282139	4917	Nitroglycerin	0.4	3706021	9916001	9905013	9923001	2017-01-05 12:56:00	A9+		9901051
6273218	4744935	4917	Nitroglycerin	0.4	3706021	9916001	9905001	9923001	2017-07-16 07:15:00	A9+		9901051
8352009	4798360	4917	Nitroglycerin	324	3706021	9916001	9905013	9923001	2017-05-27 15:27:00	A9+		9901051
10396326	4948602	4917	Nitroglycerin	0.4	3706021	9916001	7701001	9923001	2017-07-28 16:28:00	A9+		9901053
6658055	5038180	4917	Nitroglycerin	1	3706003	9916001	9905011	9923001	2017-06-17 20:31:34	A9+		9901051
6922376	5082066	4917	Nitroglycerin	0.4	3706021	9916001	9905007	9923001	2017-08-05 13:50:00	A9+		9901051
6741787	5098786	4917	Nitroglycerin	0.4	3706021	9916001	9905013	9923001	2017-06-19 10:21:23	A9+		9901051
6774282	5120640	4917	Nitroglycerin	0.4	3706021	9916001	9905013	9923001	2017-05-08 22:48:00	A9+		9901051
9661206	5200860	4917	Nitroglycerin	0.4	3706021	9916001	9905013	9923001	2017-01-21 04:10:00	A9+		9901051
6881463	5203152	4917	Nitroglycerin	0.4	3706021	9916001	9905011	9923001	2017-01-21 13:41:00	A9+		9901057
6929392	5235536	4917	Nitroglycerin	0.4	3706021	9916001	9905013	9923001	2017-07-22 15:13:30	A9+		9901051
6941792	5244551	4917	Nitroglycerin	0.4	3706021	9916001	9905013	9923001	2017-01-30 23:31:00	A9+		9901051
6962862	5262591	4917	Nitroglycerin	0.4	3706021	9916001	9905013	9923001	2017-02-04 11:52:00	A9+		9901053
10201302	5502743	4917	Nitroglycerin	0.4	3706021	9916001	9905013	9923001	2017-08-23 07:32:00	A9+		9901053
7391145	5569653	4917	Nitroglycerin	0.4	3706021	9916001	9905013	9923001	2017-05-01 14:32:50	A9+		9901055
7406780	5582984	4917	Nitroglycerin	0.4	3706021	9916001	9905013	9923001	2017-07-19 04:38:00	A9+		9901053
8524486	5717896	4917	Nitroglycerin	0.4	3706021	9916001	9905013	9923001	2017-01-16 10:50:00	A9+		9901051
8527113	5720132	4917	Nitroglycerin	0.4	3706021	9916001	9905013	9923001	2017-02-17 15:25:00	A9+		9901053
8534156	5726135	4917	Nitroglycerin	0.4	3706021	9916001	9905013	9923001	2017-03-09 23:33:00	A9+		9901053
7664376	5792577	4917	Nitroglycerin	0.4	3706021	9916001	9905013	9923001	2017-09-01 10:51:00	A9+		9901055
7903342	5969328	4917	Nitroglycerin	0.4	3706021	9916001	9905013	9923001	2017-08-07 15:08:00	A9+		9901051
8061018	6086089	4917	Nitroglycerin	0.4	3706021	9916001	9905013	9923001	2017-09-12 08:04:41	A9+		9901051
9178398	6259586	4917	Nitroglycerin	0.4	3706021	9916001	9905007	9923001	2017-09-18 01:20:00	A9+		9901051
8613268	6265028	4917	Nitroglycerin	0.4	3706021	9916001	9905013	9923001	2017-09-22 21:08:49	A9+		9901053
8905220	6445252	4917	Nitroglycerin	0.4	3706021	9916001	9905013	9923001	2017-07-03 03:27:26	A9+		9901051
8907700	6447496	4917	Nitroglycerin	0.4	3706021	9916001	9905011	9923001	2017-07-14 14:30:00	A9+		9901051
8913977	6453171	4917	Nitroglycerin	0.4	3706021	9916001	9905013	9923001	2017-09-08 04:21:44	A9+		9901051
21149294	6453503	4917	Nitroglycerin	1	3706003	9916001	9905011	9923001	2017-09-12 09:30:58	A9+		9901051
9124564	6609183	4917	Nitroglycerin	0.4	3706021	9916001	9905013	9923001	2017-10-04 01:12:00	A9+		9901055
9144870	6625280	4917	Nitroglycerin	0.4	3706021	9916001	9905013	9923001	2017-03-09 00:00:00	A9+		9901053
9146283	6626515	4917	Nitroglycerin	0.4	3706021	9916001	9905013	9923001	2017-03-10 00:10:00	A9+		9901051
9216900	6671784	4917	Nitroglycerin	0.4	3706021	9916001	9905007	9923001	2017-04-10 05:10:00	A9+		9901053
9292986	6738168	4917	Nitroglycerin	0.8	3706021	9916001	9905013	9923001	2017-03-24 06:52:00	A9+		9901051
9421282	6845813	4917	Nitroglycerin	0	3706021	9916001	9905007	9923001	2017-08-30 18:02:00	A9+		9901053
9556582	6939207	4917	Nitroglycerin	0.4	3706021	9916001	9905011	9923001	2017-10-14 13:30:00	A9+		9901051
9642967	7006389	4917	Nitroglycerin	0.4	3706021	9916001	9905013	9923001	2017-09-16 20:02:00	A9+		9901055
9670310	7022571	4917	Nitroglycerin	0.4	3706021	9916001	9905013	9923001	2017-04-15 19:00:35	A9+		9901055
[truncated: 594 more rows]

## Sheet: a1
kodovi	broj
9901051	1
9901053	1							9901023	Non-STEMI	Anterior	Ischemia
9901051	1				CODE	SUM		9901025	Non-STEMI	Inferior	Ischemia	19
9901055	1				9901025	19		9901027	Non-STEMI	Lateral	Ischemia	14	33
9901053	1				9901027	14		9901029	Non-STEMI	Posterior	Ischemia	33
9901055	1				9901051	211		9901030	Non-STEMI	Septal	Ischemia
9901025	1				9901053	173
9901051	1				9901055	41		9901051	STEMI	Anterior	Ischemia	211
9901051	1				9901057	6		9901053	STEMI	Inferior	Ischemia	173
9901051	1				Total Result	464		9901055	STEMI	Lateral	Ischemia	41	431
9901051	1							9901057	STEMI	Posterior	Ischemia	6
9901051	1							9901058	STEMI	Septal	Ischemia	431
9901051	1
9901051	1
9901051	1							9901023
9901051	1							9901025
9901051	1							9901027
9901053	1							9901029
9901027	1							9901051
9901053	1							9901053
9901055	1							9901055
9901053	1							9901057
9901051	1
9901053	1
9901051	1
9901051	1
9901051	1
9901055	1
9901051	1
9901053	1
9901053	1
9901051	1
9901025	1
9901053	1
9901051	1
9901051	1
9901051	1
9901053	1
9901053	1
9901053	1
9901051	1
9901053	1
9901053	1
9901053	1
9901053	1
9901051	1
9901055	1
9901051	1
9901053	1
9901051	1
9901051	1
9901051	1
9901051	1
9901051	1
9901053	1
9901053	1
9901053	1
9901053	1
9901025	1
9901053	1
9901051	1
9901053	1
9901051	1
9901053	1
9901053	1
9901025	1
9901051	1
9901051	1
9901053	1
9901027	1
9901053	1
9901053	1
9901025	1
9901051	1
9901055	1
9901051	1
9901053	1
9901053	1
9901051	1
9901051	1
9901027	1
9901051	1
9901053	1
9901051	1
9901051	1
9901053	1
9901053	1
9901051	1
9901051	1
9901055	1
9901027	1
9901053	1
9901053	1
9901025	1
9901051	1
9901057	1
9901051	1
9901053	1
9901051	1
9901027	1
9901053	1
9901053	1
9901051	1
9901053	1
9901051	1
9901051	1
9901051	1
9901025	1
9901053	1
9901051	1
9901025	1
9901053	1
9901051	1
9901053	1
9901053	1
9901051	1
9901053	1
9901027	1
9901027	1
9901053	1
9901051	1
9901051	1
9901053	1
9901051	1
9901025	1
9901051	1
9901053	1
9901051	1
9901051	1
9901055	1
9901051	1
9901051	1
9901051	1
9901025	1
9901053	1
9901053	1
9901053	1
9901051	1
9901055	1
9901053	1
9901053	1
9901053	1
9901051	1
9901051	1
9901057	1
9901053	1
9901053	1
9901051	1
9901025	1
9901055	1
9901053	1
9901053	1
9901055	1
9901053	1
9901051	1
9901053	1
9901051	1
9901051	1
9901053	1
9901053	1
9901025	1
9901053	1
9901053	1
9901051	1
9901051	1
9901051	1
9901025	1
9901055	1
9901055	1
9901053	1
9901051	1
9901051	1
9901053	1
9901057	1
9901053	1
9901051	1
9901053	1
9901053	1
9901053	1
9901051	1
9901053	1
9901051	1
9901027	1
9901053	1
9901051	1
9901055	1
9901051	1
9901053	1
9901053	1
9901051	1
9901053	1
9901025	1
9901025	1
9901055	1
9901051	1
9901051	1
9901051	1
9901051	1
9901053	1
9901053	1
9901051	1
9901051	1
9901053	1
9901051	1
9901051	1
9901051	1
9901051	1
9901051	1
9901055	1
9901051	1
9901055	1
9901051	1
9901055	1
9901053	1
9901027	1
9901055	1
9901051	1
9901051	1
9901053	1
9901051	1
9901051	1
9901053	1
9901053	1
9901051	1
9901053	1
9901053	1
9901053	1
9901053	1
9901051	1
9901053	1
9901055	1
9901051	1
9901051	1
9901051	1
9901057	1
9901051	1
9901027	1
9901051	1
9901053	1
9901051	1
9901027	1
9901053	1
9901053	1
9901053	1
9901053	1
9901053	1
9901051	1
9901053	1
9901053	1
9901051	1
9901053	1
9901051	1
9901051	1
9901051	1
9901051	1
9901051	1
9901055	1
9901051	1
9901053	1
9901051	1
9901051	1
9901053	1
9901027	1
9901053	1
9901055	1
9901055	1
9901053	1
9901055	1
9901051	1
9901057	1
9901051	1
9901051	1
9901051	1
9901053	1
9901053	1
9901053	1
9901051	1
9901053	1
9901051	1
9901051	1
9901051	1
9901053	1
9901051	1
9901053	1
9901051	1
9901053	1
9901053	1
9901051	1
9901051	1
9901053	1
9901053	1
9901053	1
9901051	1
9901053	1
9901051	1
9901055	1
9901025	1
9901053	1
9901053	1
9901051	1
9901051	1
9901053	1
9901051	1
9901051	1
9901055	1
9901055	1
9901055	1
9901053	1
9901055	1
9901053	1
9901051	1
9901051	1
9901051	1
9901053	1
9901053	1
9901053	1
9901053	1
9901053	1
9901053	1
9901051	1
9901051	1
9901053	1
9901053	1
9901053	1
9901053	1
9901053	1
9901055	1
9901051	1
9901051	1
9901053	1
9901053	1
9901053	1
9901053	1
9901051	1
9901051	1
9901025	1
9901051	1
9901051	1
9901051	1
9901053	1
9901051	1
9901053	1
9901051	1
9901051	1
9901051	1
9901053	1
9901051	1
9901051	1
9901055	1
9901055	1
9901051	1
9901051	1
9901051	1
9901053	1
9901053	1
9901053	1
9901051	1
9901051	1
9901053	1
9901051	1
9901051	1
9901051	1
9901053	1
9901053	1
9901055	1
9901053	1
9901051	1
9901051	1
9901055	1
9901051	1
9901051	1
9901051	1
9901053	1
9901051	1
9901053	1
9901051	1
9901051	1
9901051	1
9901053	1
9901051	1
9901051	1
9901055	1
9901053	1
9901051	1
9901053	1
9901051	1
9901051	1
9901027	1
9901051	1
9901055	1
9901051	1
9901051	1
9901051	1
9901053	1
9901053	1
9901051	1
9901055	1
9901053	1
9901053	1
9901051	1
9901053	1
9901051	1
9901051	1
9901051	1
9901051	1
9901051	1
9901051	1
9901051	1
9901051	1
9901055	1
9901051	1
9901051	1
9901051	1
9901051	1
9901053	1
9901027	1
9901051	1
9901051	1
9901053	1
9901053	1
9901055	1
9901053	1
9901051	1
9901025	1
9901053	1
9901051	1
9901025	1
9901053	1
9901055	1
9901051	1
9901053	1
9901051	1
9901051	1
9901057	1
9901055	1
9901053	1
9901051	1
9901053	1
9901053	1
9901053	1
9901053	1
9901053	1
9901053	1
9901051	1
9901053	1
9901053	1
9901051	1
9901051	1
9901053	1
9901051	1
9901053	1
9901051	1
9901051	1
9901051	1
9901051	1
9901051	1
9901051	1
9901051	1
9901051	1
9901053	1
9901051	1
9901053	1
9901053	1
9901053	1

## Sheet: a2
CODE	SUM
9901055	1						9901023	Non-STEMI	Anterior	Ischemia
9901053	1						9901025	Non-STEMI	Inferior	Ischemia	13
9901053	1			CODE	SUM		9901027	Non-STEMI	Lateral	Ischemia	8
9901051	1			9901025	13		9901029	Non-STEMI	Posterior	Ischemia	1	22
9901055	1			9901027	8		9901030	Non-STEMI	Septal	Ischemia	22
9901025	1			9901029	1
9901053	1			9901051	140		9901051	STEMI	Anterior	Ischemia	140
9901051	1			9901053	113		9901053	STEMI	Inferior	Ischemia	113
9901027	1			9901055	28		9901055	STEMI	Lateral	Ischemia	28	286
9901053	1			9901057	5		9901057	STEMI	Posterior	Ischemia	5
9901025	1			Total Result	308		9901058	STEMI	Septal	Ischemia	286
9901025	1
9901051	1
9901051	1						9901023
9901053	1						9901025
9901057	1						9901027
9901051	1						9901029
9901053	1						9901051
9901055	1						9901053
9901051	1						9901055
9901053	1						9901057
9901051	1
9901051	1
9901053	1
9901053	1
9901055	1
9901051	1
9901051	1
9901051	1
9901057	1
9901051	1
9901051	1
9901051	1
9901051	1
9901053	1
9901051	1
9901053	1
9901051	1
9901053	1
9901051	1
9901051	1
9901051	1
9901053	1
9901027	1
9901051	1
9901055	1
9901051	1
9901053	1
9901053	1
9901051	1
9901027	1
9901051	1
9901051	1
9901055	1
9901053	1
9901051	1
9901051	1
9901053	1
9901053	1
9901057	1
9901051	1
9901051	1
9901055	1
9901053	1
9901053	1
9901053	1
9901053	1
9901051	1
9901055	1
9901051	1
9901055	1
9901053	1
9901053	1
9901051	1
9901053	1
9901051	1
9901053	1
9901051	1
9901055	1
9901051	1
9901025	1
9901053	1
9901053	1
9901055	1
9901053	1
9901053	1
9901051	1
9901051	1
9901053	1
9901051	1
9901051	1
9901053	1
9901053	1
9901053	1
9901051	1
9901051	1
9901051	1
9901051	1
9901055	1
9901053	1
9901053	1
9901051	1
9901051	1
9901053	1
9901051	1
9901053	1
9901053	1
9901051	1
9901051	1
9901051	1
9901051	1
9901051	1
9901051	1
9901053	1
9901053	1
9901053	1
9901053	1
9901053	1
9901051	1
9901051	1
9901053	1
9901055	1
9901051	1
9901051	1
9901051	1
9901053	1
9901051	1
9901025	1
9901053	1
9901051	1
9901053	1
9901055	1
9901053	1
9901051	1
9901051	1
9901051	1
9901051	1
9901053	1
9901053	1
9901053	1
9901051	1
9901053	1
9901051	1
9901051	1
9901027	1
9901053	1
9901053	1
9901051	1
9901053	1
9901053	1
9901051	1
9901051	1
9901055	1
9901053	1
9901053	1
9901051	1
9901051	1
9901057	1
9901027	1
9901051	1
9901053	1
9901053	1
9901053	1
9901051	1
9901051	1
9901053	1
9901051	1
9901051	1
9901053	1
9901051	1
9901051	1
9901053	1
9901057	1
9901051	1
9901053	1
9901053	1
9901051	1
9901051	1
9901053	1
9901053	1
9901055	1
9901051	1
9901055	1
9901053	1
9901055	1
9901051	1
9901051	1
9901051	1
9901025	1
9901053	1
9901051	1
9901051	1
9901055	1
9901053	1
9901053	1
9901051	1
9901053	1
9901025	1
9901051	1
9901051	1
9901051	1
9901053	1
9901051	1
9901053	1
9901051	1
9901053	1
9901053	1
9901051	1
9901051	1
9901053	1
9901051	1
9901053	1
9901053	1
9901051	1
9901051	1
9901053	1
9901053	1
9901053	1
9901053	1
9901055	1
9901051	1
9901053	1
9901051	1
9901025	1
9901027	1
9901053	1
9901053	1
9901053	1
9901053	1
9901055	1
9901051	1
9901051	1
9901053	1
9901053	1
9901051	1
9901051	1
9901053	1
9901051	1
9901053	1
9901051	1
9901051	1
9901051	1
9901053	1
9901051	1
9901051	1
9901025	1
9901053	1
9901053	1
9901053	1
9901055	1
9901051	1
9901027	1
9901053	1
9901051	1
9901055	1
9901051	1
9901051	1
9901025	1
9901051	1
9901051	1
9901051	1
9901051	1
9901051	1
9901051	1
9901055	1
9901051	1
9901025	1
9901051	1
9901053	1
9901051	1
9901051	1
9901051	1
9901051	1
9901055	1
9901053	1
9901053	1
9901051	1
9901051	1
9901053	1
9901025	1
9901055	1
9901053	1
9901029	1
9901055	1
9901053	1
9901025	1
9901051	1
9901053	1
9901051	1
9901027	1
9901053	1
9901051	1
9901051	1
9901053	1
9901053	1
9901051	1
9901055	1
9901053	1
9901051	1
9901051	1
9901053	1
9901051	1
9901051	1
9901051	1
9901053	1
9901051	1
9901053	1
9901051	1

## Sheet: a3
CODE	SUM
9901051	1						9901023	Non-STEMI	Anterior	Ischemia
9901051	1						9901025	Non-STEMI	Inferior	Ischemia	8
9901055	1			CODE	SUM		9901027	Non-STEMI	Lateral	Ischemia	5	13
9901051	1			9901025	8		9901029	Non-STEMI	Posterior	Ischemia	13
9901051	1			9901027	5		9901030	Non-STEMI	Septal	Ischemia
9901053	1			9901051	108
9901051	1			9901053	79		9901051	STEMI	Anterior	Ischemia	108
9901057	1			9901055	22		9901053	STEMI	Inferior	Ischemia	79
9901053	1			9901057	2		9901055	STEMI	Lateral	Ischemia	22	211
9901055	1			Total Result	224		9901057	STEMI	Posterior	Ischemia	2
9901053	1						9901058	STEMI	Septal	Ischemia	211
9901051	1
9901053	1
9901051	1						9901023
9901053	1						9901025
9901051	1						9901027
9901051	1						9901029
9901053	1						9901051
9901051	1						9901053
9901055	1						9901055
9901051	1						9901057
9901053	1
9901053	1
9901051	1
9901053	1
9901055	1
9901051	1
9901055	1
9901053	1
9901053	1
9901053	1
9901051	1
9901053	1
9901053	1
9901053	1
9901051	1
9901053	1
9901053	1
9901053	1
9901053	1
9901053	1
9901051	1
9901051	1
9901051	1
9901051	1
9901051	1
9901051	1
9901053	1
9901027	1
9901051	1
9901053	1
9901053	1
9901053	1
9901053	1
9901051	1
9901055	1
9901051	1
9901053	1
9901051	1
9901053	1
9901051	1
9901051	1
9901055	1
9901053	1
9901057	1
9901051	1
9901051	1
9901053	1
9901051	1
9901053	1
9901055	1
9901027	1
9901051	1
9901051	1
9901051	1
9901053	1
9901053	1
9901025	1
9901053	1
9901055	1
9901053	1
9901025	1
9901051	1
9901051	1
9901053	1
9901051	1
9901053	1
9901051	1
9901051	1
9901051	1
9901051	1
9901051	1
9901025	1
9901051	1
9901051	1
9901051	1
9901053	1
9901055	1
9901055	1
9901051	1
9901051	1
9901051	1
9901027	1
9901053	1
9901051	1
9901051	1
9901051	1
9901051	1
9901053	1
9901053	1
9901051	1
9901051	1
9901025	1
9901051	1
9901051	1
9901053	1
9901051	1
9901055	1
9901055	1
9901053	1
9901055	1
9901051	1
9901051	1
9901051	1
9901055	1
9901051	1
9901051	1
9901051	1
9901053	1
9901051	1
9901051	1
9901025	1
9901053	1
9901053	1
9901053	1
9901051	1
9901051	1
9901025	1
9901051	1
9901053	1
9901051	1
9901051	1
9901051	1
9901051	1
9901051	1
9901051	1
9901051	1
9901051	1
9901053	1
9901053	1
9901051	1
9901053	1
9901053	1
9901055	1
9901053	1
9901051	1
9901053	1
9901053	1
9901053	1
9901027	1
9901053	1
9901053	1
9901025	1
9901051	1
9901053	1
9901053	1
9901051	1
9901051	1
9901055	1
9901051	1
9901053	1
9901055	1
9901053	1
9901051	1
9901053	1
9901051	1
9901053	1
9901051	1
9901051	1
9901051	1
9901051	1
9901055	1
9901051	1
9901051	1
9901051	1
9901051	1
9901051	1
9901053	1
9901053	1
9901053	1
9901053	1
9901051	1
9901027	1
9901053	1
9901051	1
9901053	1
9901051	1
9901053	1
9901051	1
9901053	1
9901053	1
9901051	1
9901051	1
9901053	1
9901053	1
9901025	1
9901051	1
9901051	1
9901055	1
9901055	1
9901051	1
9901051	1
9901051	1
9901053	1
9901055	1
9901053	1
9901053	1
9901053	1
9901051	1
9901051	1
9901053	1
9901051	1
9901051	1
9901051	1

## Sheet: a4
CODE	SUM
9901053	1						9901023	Non-STEMI	Anterior	Ischemia
9901051	1						9901025	Non-STEMI	Inferior	Ischemia	11
9901051	1						9901027	Non-STEMI	Lateral	Ischemia	5	18
9901053	1						9901029	Non-STEMI	Posterior	Ischemia	2
9901053	1			CODE	SUM		9901030	Non-STEMI	Septal	Ischemia	18
9901025	1			9901025	11
9901055	1			9901027	5		9901051	STEMI	Anterior	Ischemia	102
9901053	1			9901029	2		9901053	STEMI	Inferior	Ischemia	68
9901055	1			9901051	102		9901055	STEMI	Lateral	Ischemia	25	198
9901055	1			9901053	68		9901057	STEMI	Posterior	Ischemia	3
9901027	1			9901055	25		9901058	STEMI	Septal	Ischemia	198
9901027	1			9901057	3
9901051	1			Total Result	216
9901053	1						9901023
9901057	1						9901025
9901051	1						9901027
9901029	1						9901029
9901051	1						9901051
9901053	1						9901053
9901051	1						9901055
9901051	1						9901057
9901051	1
9901051	1
9901055	1
9901051	1
9901051	1
9901051	1
9901025	1
9901053	1
9901051	1
9901051	1
9901055	1
9901051	1
9901051	1
9901055	1
9901055	1
9901025	1
9901053	1
9901051	1
9901051	1
9901055	1
9901051	1
9901051	1
9901055	1
9901025	1
9901053	1
9901025	1
9901025	1
9901053	1
9901051	1
9901055	1
9901027	1
9901053	1
9901051	1
9901051	1
9901053	1
9901053	1
9901051	1
9901055	1
9901053	1
9901055	1
9901051	1
9901051	1
9901051	1
9901053	1
9901053	1
9901051	1
9901025	1
9901053	1
9901053	1
9901053	1
9901053	1
9901051	1
9901051	1
9901053	1
9901053	1
9901051	1
9901051	1
9901051	1
9901025	1
9901053	1
9901051	1
9901051	1
9901053	1
9901053	1
9901055	1
9901051	1
9901051	1
9901051	1
9901051	1
9901053	1
9901051	1
9901051	1
9901053	1
9901051	1
9901053	1
9901053	1
9901053	1
9901051	1
9901051	1
9901051	1
9901051	1
9901053	1
9901051	1
9901053	1
9901051	1
9901053	1
9901051	1
9901053	1
9901051	1
9901053	1
9901053	1
9901057	1
9901055	1
9901053	1
9901051	1
9901055	1
9901051	1
9901053	1
9901053	1
9901053	1
9901053	1
9901051	1
9901051	1
9901051	1
9901055	1
9901051	1
9901055	1
9901051	1
9901053	1
9901053	1
9901053	1
9901051	1
9901051	1
9901051	1
9901051	1
9901025	1
9901051	1
9901051	1
9901051	1
9901053	1
9901051	1
9901053	1
9901051	1
9901055	1
9901051	1
9901053	1
9901051	1
9901051	1
9901051	1
9901051	1
9901051	1
9901051	1
9901051	1
9901055	1
9901051	1
9901053	1
9901051	1
9901051	1
9901053	1
9901055	1
9901051	1
9901051	1
9901051	1
9901053	1
9901051	1
9901053	1
9901027	1
9901027	1
9901055	1
9901053	1
9901051	1
9901057	1
9901051	1
9901025	1
9901055	1
9901051	1
9901053	1
9901051	1
9901053	1
9901051	1
9901029	1
9901051	1
9901051	1
9901051	1
9901051	1
9901051	1
9901055	1
9901053	1
9901053	1
9901053	1
9901051	1
9901053	1
9901053	1
9901053	1
9901055	1
9901053	1
9901053	1
9901053	1
9901053	1
9901051	1
9901053	1
9901025	1
9901051	1
9901053	1
9901053	1
9901051	1
9901051	1
9901051	1
9901051	1
9901051	1
9901051	1
9901055	1
9901053	1
9901051	1
9901051	1

## Sheet: a5
CODE	SUM
9901053	1					9901023	Non-STEMI	Anterior	Ischemia
9901057	1					9901025	Non-STEMI	Inferior	Ischemia	7
9901051	1		CODE	SUM		9901027	Non-STEMI	Lateral	Ischemia	6	13
9901025	1		9901025	7		9901029	Non-STEMI	Posterior	Ischemia	13
9901051	1		9901027	6		9901030	Non-STEMI	Septal	Ischemia
9901055	1		9901051	79
9901055	1		9901053	61		9901051	STEMI	Anterior	Ischemia	79
9901025	1		9901055	15		9901053	STEMI	Inferior	Ischemia	61
9901053	1		9901057	6		9901055	STEMI	Lateral	Ischemia	15	161
9901051	1		Total Result	174		9901057	STEMI	Posterior	Ischemia	6
9901051	1					9901058	STEMI	Septal	Ischemia	161
9901055	1
9901051	1
9901053	1					9901023
9901053	1					9901025
9901051	1					9901027
9901051	1					9901029
9901053	1					9901051
9901053	1					9901053
9901053	1					9901055
9901051	1					9901057
9901053	1
9901051	1
9901057	1
9901053	1
9901051	1
9901053	1
9901051	1
9901055	1
9901051	1
9901025	1
9901055	1
9901051	1
9901051	1
9901053	1
9901051	1
9901051	1
9901053	1
9901057	1
9901051	1
9901055	1
9901051	1
9901051	1
9901051	1
9901053	1
9901027	1
9901053	1
9901053	1
9901025	1
9901051	1
9901051	1
9901051	1
9901027	1
9901057	1
9901053	1
9901051	1
9901053	1
9901051	1
9901053	1
9901053	1
9901053	1
9901053	1
9901051	1
9901053	1
9901053	1
9901051	1
9901053	1
9901053	1
9901051	1
9901053	1
9901051	1
9901051	1
9901053	1
9901051	1
9901055	1
9901057	1
9901051	1
9901053	1
9901051	1
9901051	1
9901053	1
9901051	1
9901051	1
9901051	1
9901053	1
9901051	1
9901053	1
9901051	1
9901055	1
9901051	1
9901027	1
9901051	1
9901051	1
9901053	1
9901053	1
9901053	1
9901055	1
9901051	1
9901053	1
9901055	1
9901051	1
9901025	1
9901053	1
9901051	1
9901053	1
9901051	1
9901051	1
9901053	1
9901053	1
9901051	1
9901053	1
9901055	1
9901027	1
9901051	1
9901055	1
9901053	1
9901051	1
9901051	1
9901051	1
9901051	1
9901053	1
9901051	1
9901051	1
9901051	1
9901051	1
9901053	1
9901053	1
9901051	1
9901057	1
9901053	1
9901051	1
9901051	1
9901053	1
9901051	1
9901051	1
9901051	1
9901053	1
9901025	1
9901051	1
9901053	1
9901051	1
9901053	1
9901051	1
9901051	1
9901051	1
9901051	1
9901053	1
9901055	1
9901051	1
9901053	1
9901051	1
9901051	1
9901053	1
9901051	1
9901053	1
9901055	1
9901051	1
9901053	1
9901027	1
9901053	1
9901053	1
9901051	1
9901051	1
9901027	1
9901051	1
9901051	1
9901051	1
9901053	1
9901053	1
9901053	1
9901053	1
9901055	1
9901053	1
9901025	1

## Sheet: a6
CODE	SUM
9901053	1					9901023	Non-STEMI	Anterior	Ischemia
9901053	1					9901025	Non-STEMI	Inferior	Ischemia	13
9901051	1		CODE			9901027	Non-STEMI	Lateral	Ischemia		14
9901051	1		9901025	13		9901029	Non-STEMI	Posterior	Ischemia	1
9901051	1		9901029	1		9901030	Non-STEMI	Septal	Ischemia	14
9901025	1		9901051	102
9901055	1		9901053	69		9901051	STEMI	Anterior	Ischemia	102
9901051	1		9901055	21		9901053	STEMI	Inferior	Ischemia	69
9901025	1		9901057	4		9901055	STEMI	Lateral	Ischemia	21	196
9901025	1		Total Result	210		9901057	STEMI	Posterior	Ischemia	4
9901053	1					9901058	STEMI	Septal	Ischemia	196
9901053	1
9901053	1
9901053	1					9901023
9901051	1					9901025
9901051	1					9901027
9901029	1					9901029
9901053	1					9901051
9901051	1					9901053
9901053	1					9901055
9901053	1					9901057
9901051	1
9901051	1
9901053	1
9901053	1
9901055	1
9901025	1
9901055	1
9901055	1
9901053	1
9901051	1
9901051	1
9901053	1
9901053	1
9901051	1
9901051	1
9901055	1
9901055	1
9901053	1
9901053	1
9901051	1
9901053	1
9901053	1
9901053	1
9901053	1
9901051	1
9901051	1
9901051	1
9901053	1
9901051	1
9901053	1
9901053	1
9901051	1
9901025	1
9901055	1
9901051	1
9901051	1
9901051	1
9901051	1
9901055	1
9901051	1
9901051	1
9901053	1
9901051	1
9901051	1
9901055	1
9901053	1
9901055	1
9901051	1
9901053	1
9901051	1
9901051	1
9901051	1
9901053	1
9901051	1
9901051	1
9901053	1
9901051	1
9901051	1
9901051	1
9901025	1
9901051	1
9901055	1
9901051	1
9901055	1
9901053	1
9901053	1
9901053	1
9901053	1
9901051	1
9901025	1
9901051	1
9901053	1
9901025	1
9901025	1
9901053	1
9901051	1
9901053	1
9901051	1
9901053	1
9901053	1
9901055	1
9901053	1
9901051	1
9901053	1
9901051	1
9901051	1
9901051	1
9901051	1
9901057	1
9901051	1
9901053	1
9901053	1
9901051	1
9901051	1
9901051	1
9901053	1
9901053	1
9901051	1
9901053	1
9901051	1
9901053	1
9901025	1
9901051	1
9901051	1
9901053	1
9901053	1
9901051	1
9901051	1
9901025	1
9901055	1
9901051	1
9901051	1
9901057	1
9901051	1
9901055	1
9901053	1
9901051	1
9901051	1
9901051	1
9901051	1
9901053	1
9901055	1
9901051	1
9901051	1
9901053	1
9901051	1
9901051	1
9901051	1
9901053	1
9901051	1
9901053	1
9901053	1
9901051	1
9901025	1
9901055	1
9901025	1
9901051	1
9901053	1
9901051	1
9901053	1
9901051	1
9901051	1
9901053	1
9901051	1
9901053	1
9901053	1
9901051	1
9901051	1
9901051	1
9901051	1
9901057	1
9901053	1
9901051	1
9901053	1
9901053	1
9901051	1
9901053	1
9901057	1
9901053	1
9901051	1
9901051	1
9901051	1
9901051	1
9901051	1
9901053	1
9901051	1
9901055	1
9901053	1
9901053	1
9901051	1
9901051	1
9901051	1
9901051	1
9901051	1
9901055	1
9901055	1
9901051	1
9901051	1
9901051	1
9901051	1
9901051	1
9901051	1
9901051	1
9901051	1
9901051	1
9901053	1
9901055	1
9901053	1
9901053	1

## Sheet: a7
CODE	SUM
9901053	1					9901023	Non-STEMI	Anterior	Ischemia
9901053	1					9901025	Non-STEMI	Inferior	Ischemia	4
9901051	1					9901027	Non-STEMI	Lateral	Ischemia	3	9
9901051	1		CODE			9901029	Non-STEMI	Posterior	Ischemia	2
9901051	1		9901025	4		9901030	Non-STEMI	Septal	Ischemia	9
9901053	1		9901027	3
9901051	1		9901029	2		9901051	STEMI	Anterior	Ischemia	68
9901051	1		9901051	68		9901053	STEMI	Inferior	Ischemia	58	134
9901051	1		9901053	58		9901055	STEMI	Lateral	Ischemia	8
9901053	1		9901055	8		9901057	STEMI	Posterior	Ischemia	134
9901025	1		Total Result	143		9901058	STEMI	Septal	Ischemia
9901051	1
9901027	1
9901051	1					9901023
9901051	1					9901025
9901053	1					9901027
9901053	1					9901029
9901051	1					9901051
9901051	1					9901053
9901051	1					9901055
9901053	1					9901057
9901053	1
9901053	1
9901051	1
9901051	1
9901053	1
9901053	1
9901053	1
9901051	1
9901051	1
9901051	1
9901051	1
9901055	1
9901051	1
9901053	1
9901051	1
9901053	1
9901051	1
9901053	1
9901053	1
9901053	1
9901051	1
9901051	1
9901053	1
9901053	1
9901051	1
9901051	1
9901055	1
9901051	1
9901051	1
9901053	1
9901053	1
9901053	1
9901029	1
9901053	1
9901053	1
9901025	1
9901051	1
9901051	1
9901055	1
9901029	1
9901051	1
9901053	1
9901053	1
9901027	1
9901053	1
9901053	1
9901053	1
9901051	1
9901053	1
9901053	1
9901051	1
9901053	1
9901051	1
9901051	1
9901053	1
9901053	1
9901051	1
9901051	1
9901053	1
9901051	1
9901053	1
9901053	1
9901051	1
9901053	1
9901055	1
9901051	1
9901055	1
9901051	1
9901053	1
9901053	1
9901053	1
9901051	1
9901051	1
9901051	1
9901051	1
9901053	1
9901053	1
9901053	1
9901053	1
9901051	1
9901051	1
9901051	1
9901055	1
9901051	1
9901053	1
9901051	1
9901051	1
9901051	1
9901051	1
9901051	1
9901053	1
9901051	1
9901027	1
9901051	1
9901051	1
9901051	1
9901053	1
9901055	1
9901051	1
9901053	1
9901051	1
9901053	1
9901051	1
9901053	1
9901051	1
9901051	1
9901055	1
9901025	1
9901053	1
9901053	1
9901053	1
9901051	1
9901051	1
9901053	1
9901051	1
9901025	1
9901051	1
9901053	1
9901051	1
9901053	1
9901053	1
9901051	1

## Sheet: a8
CODE	SUM
9901051	1					9901023	Non-STEMI	Anterior	Ischemia
9901051	1					9901025	Non-STEMI	Inferior	Ischemia	5
9901053	1		CODE	SUM		9901027	Non-STEMI	Lateral	Ischemia	7	14
9901025	1		9901025	5		9901029	Non-STEMI	Posterior	Ischemia	2
9901053	1		9901027	7		9901030	Non-STEMI	Septal	Ischemia	14
9901053	1		9901029	2
9901053	1		9901051	78		9901051	STEMI	Anterior	Ischemia	78
9901051	1		9901053	79		9901053	STEMI	Inferior	Ischemia	79
9901027	1		9901055	15		9901055	STEMI	Lateral	Ischemia	15	173
9901051	1		9901057	1		9901057	STEMI	Posterior	Ischemia	1
9901053	1		Total Result	187		9901058	STEMI	Septal	Ischemia	173
9901025	1
9901051	1
9901025	1					9901023
9901053	1					9901025
9901053	1					9901027
9901053	1					9901029
9901057	1					9901051
9901053	1					9901053
9901051	1					9901055
9901053	1					9901057
9901051	1
9901051	1
9901055	1
9901051	1
9901053	1
9901051	1
9901053	1
9901051	1
9901053	1
9901055	1
9901055	1
9901027	1
9901027	1
9901053	1
9901053	1
9901053	1
9901053	1
9901053	1
9901051	1
9901051	1
9901051	1
9901027	1
9901053	1
9901053	1
9901051	1
9901053	1
9901053	1
9901051	1
9901051	1
9901051	1
9901053	1
9901051	1
9901051	1
9901055	1
9901053	1
9901053	1
9901027	1
9901053	1
9901051	1
9901051	1
9901051	1
9901051	1
9901053	1
9901053	1
9901055	1
9901051	1
9901055	1
9901053	1
9901053	1
9901053	1
9901051	1
9901051	1
9901051	1
9901051	1
9901051	1
9901055	1
9901051	1
9901051	1
9901055	1
9901053	1
9901051	1
9901051	1
9901053	1
9901055	1
9901053	1
9901053	1
9901053	1
9901051	1
9901053	1
9901051	1
9901053	1
9901053	1
9901053	1
9901053	1
9901053	1
9901051	1
9901051	1
9901051	1
9901053	1
9901051	1
9901053	1
9901051	1
9901051	1
9901053	1
9901053	1
9901051	1
9901053	1
9901053	1
9901051	1
9901051	1
9901051	1
9901053	1
9901053	1
9901053	1
9901053	1
9901053	1
9901053	1
9901051	1
9901053	1
9901053	1
9901053	1
9901053	1
9901051	1
9901051	1
9901053	1
9901051	1
9901051	1
9901053	1
9901055	1
9901051	1
9901051	1
9901053	1
9901025	1
9901051	1
9901051	1
9901051	1
9901055	1
9901027	1
9901053	1
9901051	1
9901055	1
9901053	1
9901051	1
9901051	1
9901051	1
9901029	1
9901053	1
9901051	1
9901053	1
9901051	1
9901053	1
9901051	1
9901053	1
9901053	1
9901025	1
9901051	1
9901051	1
9901051	1
9901051	1
9901051	1
9901053	1
9901053	1
9901053	1
9901053	1
9901055	1
9901053	1
9901051	1
9901051	1
9901053	1
9901051	1
9901051	1
9901053	1
9901053	1
9901051	1
9901027	1
9901051	1
9901053	1
9901051	1
9901051	1
9901055	1
9901053	1
9901051	1
9901029	1
9901053	1
9901051	1
9901055	1

## Sheet: a9
CODE	SUM
9901051	1					9901023	Non-STEMI	Anterior	Ischemia
9901053	1					9901025	Non-STEMI	Inferior	Ischemia	13
9901053	1					9901027	Non-STEMI	Lateral	Ischemia	13
9901051	1		CODE	SUM		9901029	Non-STEMI	Posterior	Ischemia	2	28
9901055	1		9901025	13		9901030	Non-STEMI	Septal	Ischemia	28
9901051	1		9901027	13
9901051	1		9901029	2		9901051	STEMI	Anterior	Ischemia	136
9901053	1		9901051	136		9901053	STEMI	Inferior	Ischemia	112
9901053	1		9901053	112		9901055	STEMI	Lateral	Ischemia	30	291
9901053	1		9901055	30		9901057	STEMI	Posterior	Ischemia	13
9901053	1		9901057	13		9901058	STEMI	Septal	Ischemia	291
9901055	1		Total Result	319
9901057	1
9901051	1					9901023
9901051	1					9901025
9901051	1					9901027
9901055	1					9901029
9901051	1					9901051
9901051	1					9901053
9901051	1					9901055
9901051	1					9901057
9901025	1
9901055	1
9901053	1
9901051	1
9901051	1
9901055	1
9901053	1
9901053	1
9901051	1
9901055	1
9901053	1
9901053	1
9901051	1
9901051	1
9901055	1
9901051	1
9901051	1
9901051	1
9901053	1
9901051	1
9901051	1
9901051	1
9901051	1
9901051	1
9901057	1
9901051	1
9901051	1
9901053	1
9901053	1
9901055	1
9901053	1
9901051	1
9901053	1
9901053	1
9901055	1
9901051	1
9901051	1
9901051	1
9901053	1
9901051	1
9901051	1
9901051	1
9901051	1
9901055	1
9901053	1
9901051	1
9901053	1
9901051	1
9901053	1
9901051	1
9901055	1
9901055	1
9901055	1
9901053	1
9901051	1
9901027	1
9901051	1
9901053	1
9901055	1
9901053	1
9901055	1
9901057	1
9901051	1
9901053	1
9901051	1
9901051	1
9901025	1
9901051	1
9901055	1
9901051	1
9901051	1
9901027	1
9901051	1
9901029	1
9901053	1
9901053	1
9901053	1
9901051	1
9901053	1
9901051	1
9901055	1
9901051	1
9901053	1
9901053	1
9901053	1
9901053	1
9901051	1
9901053	1
9901053	1
9901053	1
9901051	1
9901027	1
9901053	1
9901025	1
9901051	1
9901027	1
9901051	1
9901051	1
9901051	1
9901051	1
9901053	1
9901051	1
9901027	1
9901051	1
9901051	1
9901027	1
9901057	1
9901057	1
9901053	1
9901053	1
9901053	1
9901053	1
9901053	1
9901051	1
9901051	1
9901053	1
9901051	1
9901055	1
9901051	1
9901051	1
9901053	1
9901053	1
9901051	1
9901053	1
9901051	1
9901051	1
9901051	1
9901053	1
9901027	1
9901027	1
9901051	1
9901051	1
9901053	1
9901057	1
9901051	1
9901057	1
9901051	1
9901051	1
9901053	1
9901027	1
9901053	1
9901027	1
9901051	1
9901051	1
9901055	1
9901057	1
9901057	1
9901053	1
9901051	1
9901051	1
9901053	1
9901025	1
9901053	1
9901051	1
9901051	1
9901053	1
9901053	1
9901051	1
9901051	1
9901053	1
9901051	1
9901051	1
9901053	1
9901053	1
9901053	1
9901025	1
9901051	1
9901053	1
9901055	1
9901055	1
9901051	1
9901051	1
9901051	1
9901051	1
9901053	1
9901051	1
9901051	1
9901051	1
9901053	1
9901051	1
9901053	1
9901053	1
9901057	1
9901051	1
9901053	1
9901051	1
9901053	1
9901053	1
9901053	1
9901051	1
9901025	1
9901055	1
9901025	1
9901025	1
9901051	1
9901053	1
9901053	1
9901053	1
9901053	1
9901053	1
9901051	1
9901053	1
9901055	1
9901051	1
9901051	1
9901053	1
9901053	1
9901053	1
9901025	1
9901027	1
9901051	1
9901053	1
9901055	1
9901051	1
9901029	1
9901053	1
9901051	1
9901051	1
9901053	1
9901053	1
9901053	1
9901053	1
9901051	1
9901025	1
9901053	1
9901051	1
9901051	1
9901055	1
9901051	1
9901053	1
9901053	1
9901051	1
9901053	1
9901051	1
9901053	1
9901053	1
9901051	1
9901055	1
9901027	1
9901053	1
9901053	1
9901053	1
9901053	1
9901053	1
9901051	1
9901053	1
9901053	1
9901053	1
9901051	1
9901025	1
9901051	1
9901051	1
9901051	1
9901051	1
9901053	1
9901025	1
9901053	1
9901057	1
9901051	1
9901053	1
9901055	1
9901051	1
9901053	1
9901053	1
9901053	1
9901057	1
9901053	1
9901051	1
9901051	1
9901053	1
9901055	1
9901027	1
9901051	1
9901051	1
9901051	1
9901051	1
9901053	1
9901053	1
9901055	1
9901051	1
9901051	1
9901051	1
9901051	1
9901053	1
9901051	1
9901051	1
9901025	1
9901053	1
9901053	1
9901051	1
9901051	1
9901051	1
9901051	1
9901053	1
9901057	1
9901055	1
9901051	1
9901051	1

[truncated: 6 more sheets: n1, n2, n3, n4, n5, TABLE]
