# Supplementary material for: The timing of administering aspirin and nitroglycerin in patients with STEMI ECG changes alter patient outcome
Source: BMC Emerg Med. 2021 Nov 17;21:137. doi: 10.1186/s12873-021-00523-2 (PMC8597308; doi:10.1186/s12873-021-00523-2)
Supplement: Supplementary file 5 — Additional file 5. [file 12873_2021_523_MOESM5_ESM.xlsx]

## Sheet: Sheet1
PcrKey'	eMedications_03'	eMedications_03Descr'	eMedications_05'	eMedications_06'	eMedications_07'	eMedications_10'	eMedications_02'	eMedications_01'		ePatient_13'	ePatient_15'	PcrKey'	eDispatch_01'	eDispatch_02'	eArrest_14'	eArrest_01'	eArrest_02'	eArrest_05'	eArrest_07'	eArrest_11'	eArrest_16'	eArrest_18'	DestinationCountyNotValueKey'	DestinationZipcodeNotValueKey'	eDisposition_12'	eDisposition_19'	eDisposition_16'	eDisposition_21'	eDisposition_22'	eDisposition_23'	eOutcome_01'	eOutcome_02'	ePatient_13'	ePatient_15'	ePatient_16'	ePayment_01'	ePayment_50'	eResponse_05'	eResponse_07'	eResponse_15'	eResponse_23'	eScene_01'	eScene_06'	eScene_07'	eScene_08'	eScene_09'	eSituation_02'	eSituation_07'	eSituation_08'
14545261	4917	Nitroglycerin	0.4	3706021	9916005	9905007	9923001	2017-06-02 16:42:00	A1-	9906003	56	14545261	2301051	2302001	Not Applicable	3001001	7701001	7701001	7701001	7701001	7701001	7701001	-1	-1	4212033	4219001	4216005	4221003	4222035	9908007	7701003	7701001	9906003	56	2516009	2601023	2650003	2205001	2207003	2215013	2223001	9923003	2707005	9923001	7701001	Y92.01	9922001	2807005	2808003
14868541	4917	Nitroglycerin	0.4	3706021	9916005	9905007	9923001	2017-06-02 04:38:00	A1-	9906001	90	14868541	2301021	2302001	Not Recorded	7701003	7701003	7701003	7701003	7701003	7701003	7701003	-1	-1	4212033	7701003	4216005	4221003	7701003	7701003	7701003	7701003	9906001	90	2516009	2601005	7701003	2205001	2207003	2215003	2223001	7701003	2707005	9923001	7701003	Y92.12	9922001	2807005	2808003
5045119	4917	Nitroglycerin	0.4	3706021	9916005	9905013	9923003	2017-08-05 06:15:00	A1-	9906001	79	5045119	2301021	2302003	Not Recorded	3001001	7701003	7701003	7701003	7701003	7701003	7701003	-1	-1	4212033	7701003	4216005	4221005	7701003	7701003	7701003	7701003	9906001	79	2516009	2601001	7701003	2205001	2207003	2215013	2223001	9923001	7701003	9923001	7701003	Y92.01	9922001	2807005	2808003
8959201	4917	Nitroglycerin	0.4	3706021	9916005	9905007	9923001	2017-11-24 11:10:00	A1-	9906003	36	8959201	2301021	2302007	Not Recorded	3001001	7701003	7701003	7701003	7701003	7701003	7701003	-1	-1	4212033	7701003	4216005	4221003	7701003	9908033	7701003	7701003	9906003	36	2516009	2601001	7701003	2205001	2207003	2215013	2223001	9923001	2707005	7701003	7701003	Y92.00	9922003	7701003	7701003
10153516	4917	Nitroglycerin	0.4	3706021	9916001	9905013	9923001	2017-01-28 13:57:30	A1+	9906003	57	10153516	2301021	7701003	Not Recorded	7701003	7701003	7701003	7701003	7701003	7701003	7701003	2715	2717	4212031	7701003	7701003	7701003	7701003	7701003	7701003	7701003	9906003	57	2516009	7701003	7701003	2205001	2207007	2215013	2223001	7701003	2707005	9923001	7701003	Y92.00	7701003	7701003	7701003
10254122	4917	Nitroglycerin	0.4	3706021	9916001	9905013	9923001	2017-07-27 12:53:30	A1+	9906003	36	10254122	2301021	2302001	Not Recorded	3001001	7701003	7701003	7701003	7701003	7701003	7701003	-1	-1	4212033	4219003	4216005	4221003	7701003	9908031	30	30	9906003	36	2516009	2601001	7701003	2205001	2207003	2215013	2223001	9923003	2707005	7701003	7701003	Y92.00	9922001	2807005	2808011
11203389	4917	Nitroglycerin	0.4	3706021	9916001	9905013	9923001	2017-05-14 14:14:00	A1+	9906001	59	11203389	2301051	2302007	Not Applicable	3001001	7701001	7701001	7701001	7701001	7701001	7701001	-1	-1	4212033	4219001	4216005	4221003	4222035	9908007	7701003	7701001	9906001	59	2516009	2601011	2650003	2205001	2207003	2215013	2223001	9923001	2707005	9923001	7701001	Y92.01	9922001	2807005	2808003
11289796	4917	Nitroglycerin	0.4	3706021	9916001	9905029	9923001	2017-05-22 11:22:00	A1+	9906001	80	11289796	2301013	2302003	Not Recorded	3001001	7701003	7701003	7701003	7701003	7701003	7701003	-1	-1	4212033	4219001	4216005	4221003	7701003	7701003	7701003	7701003	9906001	80	2516009	7701003	7701003	2205001	2207003	2215013	2223001	9923003	2707005	7701003	7701003	Y92.219	9922001	2807005	2808003
11546993	4917	Nitroglycerin	0.4	3706021	9916001	9905013	9923001	2017-06-19 08:15:00	A1+	9906003	49	11546993	2301051	2302001	Not Applicable	3001001	7701001	7701001	7701001	7701001	7701001	7701001	-1	-1	4212033	4219001	4216005	4221003	4222035	9908007	7701003	7701001	9906003	49	2516009	2601003	2650003	2205001	2207003	2215013	2223001	9923003	2707005	9923001	7701001	Y92.01	9922001	2807005	2808003
11550690	4917	Nitroglycerin	1	3706001	9916001	9905013	9923001	2017-06-20 09:39:00	A1+	9906003	39	11550690	2301079	2302007	Not Applicable	3001001	7701001	7701001	7701001	7701001	7701001	7701001	-1	-1	4212033	4219003	4216005	4221003	4222035	9908007	7701003	7701001	9906003	39	2516009	2601011	2650003	2205001	2207003	2215013	2223001	9923001	2707005	9923001	7701001	Y92.51	9922001	2807005	2808003
1239618	4917	Nitroglycerin	0.4	3706021	9916001	9905011	9923001	2017-01-08 09:34:36	A1+	9906001	71	1239618	2301021	2302005	Not Recorded	3001001	7701003	7701003	7701003	7701003	7701003	7701003	-1	-1	4212033	7701003	4216005	4221003	7701001	7701003	09	7701003	9906001	71	2516009	7701003	7701003	2205001	2207003	2215011	2223001	9923003	2707005	9923001	7701003	Y92.12	9922001	2807005	2808003
1283661	4917	Nitroglycerin	0.4	3706021	9916001	9905007	7701003	2017-01-06 19:47:59	A1+	9906001	70	1283661	2301079	7701003	Not Recorded	3001001	7701003	7701003	7701003	7701003	7701003	7701003	-1	-1	4212033	4219003	4216005	4221003	7701003	9908033	7701003	7701003	9906001	70	2516009	2601021	7701003	2205001	2207003	2215013	2223001	9923003	2707005	9923001	7701003	Y92.01	9922001	2807011	2808011
12867192	4917	Nitroglycerin	0.4	3706021	9916001	9905013	9923001	2017-06-05 22:00:00	A1+	9906001	77	12867192	2301021	7701003	Not Recorded	3001001	7701003	7701003	3007001	7701003	7701003	7701003	-1	-1	4212033	4219003	4216005	7701003	7701003	7701003	7701003	7701003	9906001	77	2516009	7701003	7701003	2205001	2207003	2215013	2223001	9923001	2707005	9923001	7701003	Y92.01	7701003	2807005	2808003
12876154	4917	Nitroglycerin	0.4	3706021	9916001	9905007	9923001	2017-09-14 09:06:00	A1+	9906003	62	12876154	2301021	7701003	Not Recorded	3001001	7701003	7701003	3007001	7701003	7701003	7701003	-1	-1	4212033	7701003	4216005	4221003	7701003	7701003	7701003	7701003	9906003	62	2516009	7701003	7701003	2205001	2207003	2215013	2223001	9923003	2707005	9923001	7701003	Y92.41	9922001	7701003	7701003
1324848	4917	Nitroglycerin	0.4	3706021	9916001	7701003	9923001	2017-01-16 23:15:44	A1+	9906003	66	1324848	2301041	2302007	Not Recorded	3001001	7701003	7701003	7701003	7701003	7701003	7701003	-1	-1	4212033	7701003	4216005	4221003	7701003	7701003	7701003	7701003	9906003	66	2516009	7701003	7701003	2205001	2207007	2215013	2223001	9923003	2707005	9923001	7701003	Y92.01	9922001	7701003	7701003
13249058	4917	Nitroglycerin	0.4	3706021	9916001	9905007	7701003	2017-08-22 19:27:00	A1+	9906003	47	13249058	2301051	2302007	Not Recorded	3001001	7701003	7701003	7701003	7701003	7701003	7701003	-1	-1	4212031	7701003	4216005	4221015	7701003	7701003	7701003	7701003	9906003	47	2516009	2601011	7701003	2205001	2207003	2215013	2223001	7701003	2707005	7701003	7701003	7701003	9922001	7701003	7701003
1340032	4917	Nitroglycerin	0.4	3706021	9916001	7701003	9923001	2017-01-19 10:35:00	A1+	9906003	37	1340032	2301021	2302001	Not Recorded	3001001	7701003	7701003	7701003	7701003	7701003	7701003	-1	-1	4212033	4219005	4216005	4221003	7701003	7701003	7701003	7701003	9906003	37	2516009	7701003	7701003	2205001	2207003	2215013	2223001	7701003	2707005	9923001	7701003	Y92.01	9922001	2807005	2808003
1358074	4917	Nitroglycerin	0.4	3706021	9916001	9905007	9923001	2017-01-24 20:30:00	A1+	9906003	46	1358074	2301021	2302007	Not Recorded	3001001	7701003	7701003	7701003	7701003	7701003	7701003	-1	-1	4212033	7701003	4216005	4221003	7701003	9908007	7701003	7701003	9906003	46	2516009	2601001	7701003	2205001	2207003	2215013	2223001	9923003	2707005	9923001	7701003	Y92.24	9922001	2807005	2808003
13650338	4917	Nitroglycerin	0.4	3706021	9916001	9905007	9923001	2017-10-06 10:12:00	A1+	9906003	36	13650338	2301021	2302003	Not Recorded	3001001	7701003	7701003	7701003	7701003	7701003	7701003	-1	-1	4212033	4219005	4216005	4221003	7701003	9908025	7701003	7701003	9906003	36	2516009	2601021	2650001	2205001	2207003	2215013	2223001	9923003	2707005	9923001	7701003	7701003	9922001	2807005	2808003
13774142	4917	Nitroglycerin	0.4	3706021	9916001	9905007	7701001	2017-11-18 20:58:00	A1+	9906003	66	13774142	2301021	7701003	Not Recorded	3001001	7701003	7701003	7701003	7701003	7701003	7701003	-1	-1	4212033	4219001	4216005	4221003	7701001	9908023	7701003	7701003	9906003	66	2516009	2601005	7701003	2205001	2207003	2215013	2223001	9923003	2707005	9923001	2708001	Y92.10	9922001	2807005	2808003
13869094	4917	Nitroglycerin	0.4	3706021	9916001	9905007	9923001	2017-12-21 12:59:00	A1+	9906003	56	13869094	2301021	2302001	Not Recorded	7701003	7701003	7701003	7701003	7701003	7701003	7701003	-1	-1	4212033	7701003	4216005	4221003	7701003	7701003	7701003	7701003	9906003	56	2516009	2601003	7701003	2205001	2207003	2215013	2223001	7701003	2707005	9923001	7701003	Y92.0	9922001	2807005	2808003
13913778	4917	Nitroglycerin	0	3706021	9916001	7701003	9923001	2017-09-13 15:34:08	A1+	9906005	96	13913778	2301021	2302003	Not Recorded	3001001	7701003	7701003	7701003	7701003	7701003	7701003	-1	-1	4212033	7701003	4216005	4221003	7701003	7701003	7701003	7701003	9906005	96	2516009	7701003	7701003	2205001	2207009	2215013	2223001	9923003	2707005	9923001	7701003	Y92.01	9922001	7701003	7701003
13916007	4917	Nitroglycerin	0.4	3706021	9916001	7701003	9923001	2017-10-17 11:48:55	A1+	9906003	70	13916007	2301051	2302003	Not Recorded	3001001	7701003	7701003	7701003	7701003	7701003	7701003	-1	-1	4212033	7701003	4216005	4221003	7701003	7701003	7701003	7701003	9906003	70	2516009	7701003	7701003	2205001	2207009	2215013	2223001	9923003	2707005	9923001	7701003	Y92.532	9922001	2807005	7701003
13925579	4917	Nitroglycerin	0.4	3706021	9916001	9905013	9923003	2017-11-29 12:33:00	A1+	9906003	51	13925579	2301021	7701003	Not Recorded	3001001	7701003	7701003	7701003	7701003	7701003	7701003	-1	-1	4212033	7701003	4216005	4221003	7701003	7701003	7701003	7701003	9906003	51	2516009	2601003	2650003	2205001	2207003	2215013	2223001	9923003	2707005	9923001	7701003	Y92.531	9922001	2807005	7701003
14191852	4917	Nitroglycerin	400	3706015	9916001	9905007	9923001	2017-07-14 13:28:00	A1+	9906001	61	14191852	2301021	2302001	Not Recorded	7701003	7701003	7701003	7701003	7701003	7701003	7701003	-1	-1	4212033	7701003	4216005	4221003	7701003	7701003	7701003	7701003	9906001	61	2516009	2601001	7701003	2205001	2207003	2215013	2223001	7701003	2707005	9923001	7701003	Y92.0	9922001	2807005	2808003
14668430	4917	Nitroglycerin	0.4	3706021	9916001	9905007	7701003	2017-11-30 01:21:00	A1+	9906003	54	14668430	2301051	2302007	Not Recorded	3001001	7701003	7701003	7701003	7701003	7701003	7701003	-1	-1	4212033	4219005	4216005	4221003	7701003	9908007	7701001	7701001	9906003	54	2516009	2601003	7701003	2205001	2207003	2215013	2223001	9923003	2707005	7701003	7701003	Y92.0	9922001	2807005	2808003
14867258	4917	Nitroglycerin	0.4	3706021	9916001	9905007	9923001	2017-04-21 14:38:00	A1+	9906001	69	14867258	2301021	2302001	Not Recorded	7701003	7701003	7701003	7701003	7701003	7701003	7701003	-1	-1	4212033	7701003	4216005	4221003	7701003	7701003	7701003	7701003	9906001	69	2516009	2601005	7701003	2205001	2207003	2215013	2223001	7701003	2707005	9923001	7701003	Y92.0	9922001	2807005	2808003
14867973	4917	Nitroglycerin	0.4	3706021	9916001	9905013	9923001	2017-05-14 08:54:00	A1+	9906003	45	14867973	2301021	2302001	Not Recorded	3001001	7701003	7701003	7701003	7701003	7701003	7701003	-1	-1	4212033	4219003	4216005	4221005	7701003	7701003	7701003	7701003	9906003	45	2516009	7701003	7701003	2205001	2207003	2215013	2223001	9923003	2707005	9923001	7701003	Y92.01	9922001	2807005	2808003
14869276	4917	Nitroglycerin	0.4	3706021	9916001	9905013	9923001	2017-06-24 05:30:00	A1+	9906001	59	14869276	2301021	2302001	Not Recorded	3001001	7701003	7701003	7701003	7701003	7701003	7701003	-1	-1	4212031	4219005	4216005	4221005	7701003	9908007	7701003	7701003	9906001	59	2516009	7701003	7701003	2205001	2207003	2215013	2223001	9923003	2707005	9923001	7701003	Y92.01	9922001	2807005	2808003
1496838	4917	Nitroglycerin	0.4	3706021	9916001	9905001	9923001	2017-02-18 13:02:00	A1+	9906003	69	1496838	2301021	2302007	Not Recorded	3001001	7701003	7701003	7701003	7701003	7701001	7701003	-1	-1	4212033	7701003	4216005	4221003	7701003	7701003	7701003	7701003	9906003	69	2516009	7701003	7701003	2205001	2207003	2215009	2223001	9923001	2707005	7701003	7701003	Y92.01	9922001	2807005	2808003
14977528	4917	Nitroglycerin	0.4	3706021	9916001	9905013	9923001	2017-11-23 13:52:00	A1+	9906003	58	14977528	2301021	2302001	Not Recorded	3001001	7701003	7701003	7701003	7701003	7701003	7701003	-1	-1	4212033	4219003	4216005	4221013	7701003	7701003	7701003	7701003	9906003	58	2516009	7701003	7701003	2205001	2207003	2215013	2223001	9923003	2707005	9923001	7701003	Y92.29	9922001	2807005	2808003
15119067	4917	Nitroglycerin	0.4	3706021	9916001	9905007	9923001	2017-02-19 04:22:00	A1+	9906003	58	15119067	2301041	2302001	Not Applicable	3001001	7701001	7701001	7701001	7701001	7701001	7701001	-1	-1	4212033	4219001	4216005	4221003	7701003	7701003	7701003	7701003	9906003	58	2516009	2601001	2650001	2205001	2207003	2215013	2223001	7701003	7701003	7701001	7701001	Y92.02	9922001	2807005	2808003
15240561	4917	Nitroglycerin	1	3706013	9916001	9905013	9923001	2017-07-21 23:20:00	A1+	9906003	53	15240561	2301021	2302001	Not Recorded	3001001	7701003	7701003	7701003	7701003	7701003	7701003	-1	-1	4212033	4219005	4216005	4221005	7701003	7701003	7701003	7701003	9906003	53	2516009	7701003	2650001	2205001	2207003	2215013	2223001	9923003	2707005	9923001	7701003	Y92.8	9922001	2807005	2808003
15274633	4917	Nitroglycerin	1	3706013	9916001	9905007	9923001	2017-05-11 01:21:05	A1+	9906003	66	15274633	2301041	2302001	Not Applicable	7701001	7701001	7701001	7701001	7701001	7701001	7701001	-1	-1	4212033	4219003	4216005	4221003	7701003	7701003	7701003	7701003	9906003	66	2516009	2601003	2650001	2205001	2207003	2215013	2223001	7701003	7701003	7701001	7701001	Y92.12	9922001	2807005	2808003
15528941	4917	Nitroglycerin	0.4	3706021	9916001	9905013	9923001	2017-12-21 06:55:00	A1+	9906001	44	15528941	2301021	2302007	Not Recorded	3001001	7701003	7701003	7701003	7701003	7701003	7701003	-1	-1	4212033	7701003	4216005	4221003	7701001	9908007	7701003	7701003	9906001	44	2516009	7701003	2650003	2205001	2207003	2215013	2223001	9923003	2707005	9923001	7701003	Y92.0	9922001	2807005	2808003
15673850	4917	Nitroglycerin	0.4	3706021	9916001	9905007	9923001	2017-02-21 08:48:00	A1+	9906001	55	15673850	2301013	7701003	Not Recorded	3001001	7701003	7701003	7701003	7701003	7701003	7701003	-1	-1	4212033	4219005	4216005	4221003	7701001	9908033	7701003	7701003	9906001	55	2516009	7701003	2650003	2205001	2207003	2215013	2223001	9923003	2707005	9923001	7701003	Y92.10	9922003	2807005	7701003
15723091	4917	Nitroglycerin	0.4	3706013	9916001	9905007	9923001	2017-12-22 09:20:00	A1+	9906001	48	15723091	2301051	2302007	Not Applicable	7701001	7701001	7701001	7701001	7701001	7701001	7701001	-1	-1	4212033	4219001	4216005	4221003	7701003	7701003	7701003	7701003	9906001	48	2516009	2601021	2650005	2205001	2207003	2215013	2223001	9923003	2707005	9923001	7701001	Y92.538	9922001	2807005	2808019
1580968	4917	Nitroglycerin	1.2	3706021	9916001	7701003	9923001	2017-03-06 08:08:03	A1+	9906003	52	1580968	2301061	2302001	Not Recorded	3001001	7701003	7701003	7701003	7701003	7701003	7701003	-1	-1	4212033	4219003	4216005	4221003	7701001	9908007	7701003	7701003	9906003	52	2516009	7701003	7701003	2205001	2207003	2215013	2223001	9923003	2707005	9923001	7701003	Y92.8	9922001	2807005	2808003
15976624	4917	Nitroglycerin	400	3706015	9916001	9905013	9923001	2017-02-07 22:17:00	A1+	9906003	67	15976624	2301021	7701003	Not Recorded	3001001	7701003	7701003	7701003	7701003	7701003	7701003	-1	-1	4212033	7701003	4216005	4221003	7701001	7701003	7701003	7701003	9906003	67	2516009	7701003	2650001	2205001	2207003	2215013	2223001	7701003	2707005	9923001	7701003	Y92.0	9922001	2807005	2808003
1669043	4917	Nitroglycerin	0.4	3706021	9916001	9905007	9923001	2017-02-26 22:37:00	A1+	9906001	93	1669043	2301013	2302007	Not Applicable	3001001	7701001	7701001	7701001	7701001	7701001	7701001	-1	-1	4212033	4219005	4216005	4221003	4222035	7701001	7701003	7701001	9906001	93	2516009	2601011	2650003	2205001	2207003	2215013	2223001	9923003	2707005	9923001	7701001	Y92.01	9922001	2807005	2808019
17199179	4917	Nitroglycerin	0.4	3706021	9916001	9905013	9923001	2017-05-12 19:59:00	A1+	9906001	73	17199179	2301013	2302007	Not Recorded	3001001	7701003	7701003	7701003	7701003	7701003	7701003	-1	-1	4212033	4219005	4216005	4221005	7701003	9908007	7701003	7701003	9906001	73	2516009	2601005	2650003	2205001	2207003	2215013	2223001	9923003	2707005	9923001	7701003	Y92.01	9922001	2807011	2808019
1868769	4917	Nitroglycerin	400	3706015	9916001	9905013	9923001	2017-02-24 19:20:00	A1+	9906001	51	1868769	2301041	7701003	Not Recorded	3001001	7701003	7701003	7701003	7701003	7701003	7701003	-1	-1	4212033	4219001	4216005	4221003	7701003	9908007	7701003	7701003	9906001	51	2516009	2601001	7701003	2205001	2207003	2215013	2223001	9923003	2707005	9923001	7701003	Y92.14	9922001	2807005	2808003
2128833	4917	Nitroglycerin	0.4	3706021	9916001	9905007	9923001	2017-04-06 12:42:00	A1+	9906003	43	2128833	2301027	7701003	Not Recorded	3001001	7701003	7701003	7701003	7701003	7701003	7701003	-1	-1	4212033	7701003	4216005	4221003	7701003	7701003	7701003	7701003	9906003	43	2516009	2601003	7701003	2205001	2207003	2215013	2223001	9923003	2707005	9923001	7701003	Y92.512	9922001	2807005	2808005
2277598	4917	Nitroglycerin	1	3706001	9916001	9905013	9923001	2017-04-10 14:46:00	A1+	9906001	72	2277598	2301013	2302003	Not Recorded	3001001	7701003	7701003	7701003	7701003	7701003	7701003	-1	-1	4212033	7701003	4216005	4221003	7701003	7701003	7701003	7701003	9906001	72	2516009	7701003	2650001	2205001	2207003	2215013	2223001	9923003	2707005	9923001	7701003	Y92.41	9922001	2807011	2808011
2463211	4917	Nitroglycerin	0.4	3706021	9916001	9905011	9923001	2017-01-07 22:01:49	A1+	9906001	73	2463211	2301021	7701003	Not Recorded	3001001	7701003	7701003	7701003	7701003	7701003	7701003	2715	-1	4212033	7701003	4216005	4221003	7701003	7701003	7701003	7701003	9906001	73	2516009	2601005	2650005	2205001	2207003	2215011	2223001	9923001	2707005	9923001	2708001	Y92.01	9922001	2807005	2808003
2543929	4917	Nitroglycerin	0.4	3706021	9916001	9905009	9923001	2017-03-01 09:57:30	A1+	9906003	85	2543929	2301077	7701003	Not Recorded	3001001	7701003	7701003	7701003	7701003	7701003	7701003	2715	-1	4212033	7701003	4216005	4221003	7701003	7701003	7701003	7701003	9906003	85	2516009	7701003	7701003	2205001	2207003	2215013	2223001	9923003	2707005	9923001	7701003	Y92.01	9922001	2807005	2808003
2589507	4917	Nitroglycerin	0.4	3706021	9916001	9905013	9923001	2017-04-14 19:57:00	A1+	9906001	50	2589507	2301021	7701003	Not Recorded	3001001	7701003	7701003	7701003	7701003	7701003	7701003	-1	-1	4212033	7701003	4216005	4221003	7701003	9908007	7701003	7701003	9906001	50	2516009	2601021	7701003	2205001	2207003	2215013	2223001	9923003	2707005	9923001	7701003	Y92.01	9922001	2807005	2808003
2693690	4917	Nitroglycerin	0.4	3706021	9916001	9905013	9923001	2017-04-25 12:06:00	A1+	9906003	82	2693690	2301051	2302001	Not Recorded	3001001	7701003	7701003	7701003	7701003	7701003	7701003	-1	-1	4212033	4219003	4216005	4221003	4222035	9908007	7701003	7701003	9906003	82	2516009	2601001	2650003	2205001	2207003	2215013	2223005	9923003	2707005	9923001	7701001	Y92.12	9922001	2807005	2808003
2835376	4917	Nitroglycerin	0.4	3706021	9916001	9905013	9923001	2017-01-05 11:19:00	A1+	9906001	76	2835376	2301013	2302003	Not Recorded	3001001	7701003	7701003	7701003	7701003	7701003	7701003	-1	-1	4212033	7701003	4216005	4221003	7701003	7701003	7701003	7701003	9906001	76	2516009	2601001	2650001	2205001	2207003	2215013	2223001	7701003	2707005	9923001	7701003	Y92.531	9922001	2807011	7701003
2908979	4917	Nitroglycerin	0.4	3706021	9916001	9905011	9923001	2017-02-15 19:21:00	A1+	9906003	50	2908979	2301021	2302003	Not Recorded	7701003	7701003	7701003	7701003	7701003	7701003	7701003	-1	-1	4212033	4219003	4216005	4221003	7701003	7701003	7701003	7701003	9906003	50	2516009	7701003	7701003	2205001	2207003	2215013	2223001	9923001	2707005	9923001	7701003	Y92.01	9922001	2807005	2808003
2964909	4917	Nitroglycerin	0.4	3706021	9916001	9905013	9923001	2017-05-03 22:10:00	A1+	9906001	44	2964909	2301013	2302007	Not Applicable	3001001	7701001	7701001	7701001	7701001	7701001	7701001	-1	-1	4212033	4219003	4216005	4221003	4222035	9908007	7701003	7701001	9906001	44	2516009	2601001	2650003	2205001	2207003	2215013	2223005	9923003	2707005	9923001	7701001	Y92.01	9922001	2807005	2808003
3099339	4917	Nitroglycerin	0.4	3706021	9916001	9905007	9923001	2017-05-10 04:54:00	A1+	9906001	63	3099339	2301013	7701003	Not Recorded	7701001	7701003	7701003	7701003	7701003	7701003	7701003	-1	-1	4212033	7701003	4216005	4221003	7701003	7701003	7701003	7701003	9906001	63	2516009	2601001	7701003	2205001	2207003	2215013	2223001	9923003	2707005	9923001	7701003	Y92.03	7701001	2807011	2808003
3301465	4917	Nitroglycerin	0.4	3706021	9916001	9905009	9923001	2017-05-23 20:15:00	A1+	9906003	35	3301465	2301021	7701003	Not Recorded	3001001	7701003	7701003	7701003	7701003	7701003	7701003	-1	-1	4212033	7701003	7701003	4221005	7701003	7701003	7701003	7701003	9906003	35	2516009	7701003	7701003	2205001	2207003	2215013	2223001	7701003	2707005	7701003	7701003	Y92.5	9922001	7701003	7701003
3379529	4917	Nitroglycerin	0.4	3706021	9916001	9905013	9923001	2017-05-25 16:47:00	A1+	9906003	89	3379529	2301021	2302007	Not Applicable	3001001	7701001	7701001	7701001	7701001	7701001	7701001	-1	-1	4212033	4219003	4216005	4221003	4222035	9908007	7701003	7701001	9906003	89	2516009	2601001	2650003	2205001	2207003	2215013	2223005	9923003	2707005	9923001	7701001	Y92.01	9922001	2807005	2808003
3430073	4917	Nitroglycerin	0.4	3706021	9916001	9905007	9923001	2017-06-01 16:06:00	A1+	9906003	57	3430073	2301021	2302007	Not Recorded	3001001	7701003	7701003	7701003	7701003	7701003	7701003	-1	-1	4212033	4219003	4216005	4221003	7701003	7701003	7701003	7701003	9906003	57	2516009	7701003	7701003	2205001	2207003	2215013	2223001	9923003	2707005	9923001	7701003	Y92.29	9922003	2807005	2808003
3793980	4917	Nitroglycerin	0.4	3706021	9916001	7701001	9923001	2017-06-25 16:44:00	A1+	9906003	47	3793980	2301021	2302007	Not Applicable	3001001	7701001	7701001	7701001	7701001	7701001	7701001	-1	-1	4212033	4219005	4216005	4221003	4222035	9908007	7701003	7701001	9906003	47	2516009	2601011	2650003	2205001	2207003	2215013	2223005	9923003	2707005	9923001	7701001	Y92.01	9922001	2807005	2808003
4050483	4917	Nitroglycerin	0.4	3706021	9916001	9905013	9923001	2017-07-07 14:19:30	A1+	9906003	36	4050483	2301021	2302001	Not Recorded	3001001	7701003	7701003	7701003	7701003	7701003	7701003	-1	-1	4212033	4219005	4216005	4221003	7701001	9908007	7701003	7701003	9906003	36	2516009	7701003	7701003	2205001	2207003	2215013	2223001	9923003	2707005	9923001	7701003	Y92.5	9922001	2807005	2808003
4079463	4917	Nitroglycerin	0.4	3706021	9916001	9905007	9923001	2017-05-07 17:18:00	A1+	9906003	64	4079463	2301021	7701003	Not Recorded	3001001	7701003	7701003	7701003	7701003	7701003	7701003	-1	-1	4212033	4219001	4216005	4221003	7701003	9908033	7701003	7701003	9906003	64	2516009	2601003	7701003	2205001	2207003	2215013	2223001	9923003	2707005	9923001	7701003	Y92.03	9922001	2807005	2808003
4309052	4917	Nitroglycerin	0.4	3706021	9916001	9905013	9923001	2017-01-30 05:45:00	A1+	9906001	76	4309052	2301021	7701003	Not Recorded	7701003	7701003	7701001	7701003	7701003	7701003	7701003	-1	-1	4212033	7701003	4216005	4221003	7701001	7701003	7701003	7701003	9906001	76	2516009	7701003	2650003	2205001	2207003	2215013	2223001	9923003	2707005	7701003	7701001	Y92.008	9922001	7701003	2808003
4484680	4917	Nitroglycerin	0.4	3706021	9916001	9905013	9923001	2017-07-16 13:30:15	A1+	9906003	64	4484680	2301013	2302007	Not Recorded	3001001	7701003	7701003	7701003	7701003	7701003	7701003	-1	-1	4212033	4219005	4216005	4221003	4222003	7701003	7701003	7701003	9906003	64	2516009	7701003	7701003	2205001	2207003	2215013	2223001	9923003	2707005	9923001	7701003	Y92.01	9922001	7701003	7701003
4496208	4917	Nitroglycerin	0.4	3706021	9916001	9905013	9923001	2017-02-10 21:40:00	A1+	9906001	82	4496208	2301021	2302003	Not Recorded	3001001	7701003	7701003	7701003	7701003	7701003	7701003	-1	-1	4212033	4219003	4216005	4221015	7701003	7701003	7701003	7701003	9906001	82	2516009	7701003	2650005	2205001	2207003	2215013	2223001	9923003	2707005	9923001	7701003	Y92.0	9922001	2807005	2808003
4613802	4917	Nitroglycerin	0.4	3706021	9916001	9905013	9923001	2017-05-19 08:41:00	A1+	9906001	88	4613802	2301021	7701003	Not Recorded	3001001	7701003	7701003	7701003	7701003	7701003	7701003	-1	-1	4212033	7701003	4216005	4221003	7701001	7701003	7701003	7701003	9906001	88	2516009	2601005	2650001	2205001	2207003	2215013	2223001	7701003	2707005	9923001	7701003	Y92.0	9922001	2807005	7701003
4696149	4917	Nitroglycerin	0.4	3706021	9916001	9905013	9923001	2017-07-23 14:34:23	A1+	9906003	59	4696149	2301077	2302007	Not Recorded	3001001	7701003	7701003	7701003	7701003	7701003	7701003	-1	-1	4212033	4219005	4216005	4221003	4222035	7701003	7701003	7701003	9906003	59	2516009	7701003	7701003	2205001	2207003	2215013	2223001	9923003	2707005	9923001	7701003	Y92.03	9922001	7701003	7701003
4707301	4917	Nitroglycerin	0.4	3706015	9916001	9905013	9923001	2017-06-17 03:40:00	A1+	9906003	39	4707301	2301021	7701003	Not Recorded	3001001	7701003	7701003	7701003	7701003	7701003	7701003	-1	-1	4212033	7701003	4216005	4221003	4222035	9908033	7701003	7701003	9906003	39	2516009	7701003	7701003	2205001	2207003	2215003	2223001	7701003	7701003	7701003	7701003	Y92.3	7701003	2807005	2808003
4721202	4917	Nitroglycerin	0.4	3706021	9916001	9905013	9923001	2017-06-28 09:42:00	A1+	9906003	75	4721202	2301021	7701003	Not Recorded	3001001	7701003	7701003	7701003	7701003	7701003	7701003	-1	-1	4212033	4219005	4216005	4221003	7701001	9908007	7701003	7701003	9906003	75	2516009	7701003	2650003	2205001	2207003	2215013	2223001	9923003	2707005	9923001	7701003	Y92.0	9922001	2807005	2808003
4746508	4917	Nitroglycerin	0.4	3706021	9916001	7701003	9923001	2017-07-25 09:14:41	A1+	9906003	48	4746508	2301061	2302003	Not Recorded	3001001	7701003	7701003	7701003	7701003	7701003	7701003	-1	-1	4212033	7701003	4216005	4221003	7701003	7701003	7701003	7701003	9906003	48	2516009	7701003	7701003	2205001	2207009	2215013	2223001	9923003	2707005	9923001	7701003	Y92.01	9922003	7701003	7701003
4933451	4917	Nitroglycerin	0.4	3706021	9916001	9905007	9923001	2017-04-08 05:58:00	A1+	9906003	60	4933451	2301021	7701003	Not Recorded	3001001	7701003	7701003	7701003	7701003	7701003	7701003	-1	-1	4212033	4219005	4216005	7701003	7701003	9908007	7701003	7701003	9906003	60	2516009	7701003	2650001	2205001	2207003	2215013	2223001	9923003	2707005	7701003	7701003	Y92.01	9922001	7701003	7701003
5089693	4917	Nitroglycerin	0.4	3706021	9916001	9905011	9923001	2017-07-01 17:16:20	A1+	9906003	53	5089693	2301051	7701003	Not Recorded	3001001	7701003	7701003	3007001	7701003	7701003	7701003	-1	-1	4212033	4219005	4216005	4221003	7701003	7701003	7701003	7701003	9906003	53	2516009	2601021	7701001	2205001	2207003	2215013	2223001	9923003	2707005	9923001	7701003	Y92.24	9922001	2807005	2808003
5130839	4917	Nitroglycerin	0.4	3706021	9916001	7701001	9923001	2017-01-03 21:37:00	A1+	9906003	80	5130839	2301021	2302007	Not Applicable	3001001	7701001	7701001	7701001	7701001	7701001	7701001	-1	-1	4212033	4219003	4216005	4221003	7701001	7701001	7701003	7701001	9906003	80	2516009	2601001	2650003	2205001	2207005	2215013	2223001	9923001	2707005	9923001	7701001	Y92.01	9922001	2807005	2808003
5155161	4917	Nitroglycerin	0.4	3706021	9916001	9905019	9923003	2017-07-11 18:21:00	A1+	9906003	73	5155161	2301021	2302007	Not Recorded	3001001	7701003	7701003	7701003	7701003	7701003	7701003	-1	-1	4212033	4219005	4216005	4221003	7701001	7701003	7701003	7701003	9906003	73	2516009	2601007	7701001	2205001	2207003	2215013	2223001	9923003	2707005	9923001	7701003	Y92.531	9922001	2807011	2808003
5270380	4917	Nitroglycerin	0.4	3706021	9916001	9905013	9923001	2017-02-07 00:55:00	A1+	9906003	19	5270380	2301021	2302007	Not Applicable	3001001	7701001	7701001	7701001	7701001	7701001	7701001	-1	-1	4212033	4219005	4216005	4221003	7701001	7701001	7701003	7701001	9906003	19	2516009	2601011	2650003	2205001	2207003	2215013	2223005	9923003	2707005	9923001	7701001	Y92.14	9922001	2807005	2808003
5279082	4917	Nitroglycerin	0.4	3706021	9916001	9905013	9923001	2017-02-10 12:10:00	A1+	9906003	69	5279082	2301021	2302001	Not Recorded	3001001	7701003	7701003	7701003	7701003	7701003	7701003	-1	-1	4212033	4219001	4216003	4221015	7701003	7701003	7701003	7701003	9906003	69	2516009	2601001	7701003	2205001	2207003	2215013	2223001	9923003	2707005	7701003	7701003	Y92.00	9922001	2807005	2808003
5381657	4917	Nitroglycerin	1	3706003	9916001	9905013	9923001	2017-08-17 22:39:03	A1+	9906001	65	5381657	2301021	2302003	Not Recorded	3001001	7701003	7701003	7701003	7701003	7701003	7701003	-1	-1	4212033	7701003	4216005	4221003	7701001	9908033	7701003	7701003	9906001	65	2516009	7701003	2650003	2205001	2207003	2215013	2223001	9923003	2707005	9923001	7701003	Y92.0	9922001	2807005	2808003
5411433	4917	Nitroglycerin	0.4	3706021	9916001	9905013	9923001	2017-01-01 01:09:07	A1+	9906003	49	5411433	2301061	7701003	Not Recorded	3001001	7701003	7701003	7701003	7701003	7701003	7701003	-1	-1	4212033	7701003	4216005	4221003	7701001	9908033	7701003	7701003	9906003	49	2516009	7701003	7701003	2205001	2207003	2215013	2223001	9923001	2707005	9923001	7701003	Y92.8	9922001	2807005	2808003
5707319	4917	Nitroglycerin	0.4	3706021	9916001	7701001	9923003	2017-01-01 14:18:00	A1+	9906003	62	5707319	2301051	2302007	Not Applicable	3001001	7701001	7701001	7701001	7701001	7701001	7701001	-1	-1	4212033	4219001	4216005	4221003	4222003	7701001	7701003	7701001	9906003	62	2516009	7701001	2650003	2205001	2207003	2215013	2223001	9923001	2707005	9923001	7701001	Y92.23	9922001	2807005	2808003
5734668	4917	Nitroglycerin	0.4	3706021	9916001	9905013	9923001	2017-04-13 15:09:00	A1+	9906003	23	5734668	2301071	2302007	Not Applicable	3001001	7701001	7701001	7701001	7701001	7701001	7701001	-1	-1	4212033	4219003	4216005	4221001	7701001	7701001	7701003	7701001	9906003	23	2516009	2601011	2650003	2205001	2207003	2215013	2223001	9923003	2707005	9923001	7701001	Y92.531	9922001	2807005	2808003
5737626	4917	Nitroglycerin	0.4	3706021	9916001	9905013	9923001	2017-04-15 12:04:00	A1+	9906003	55	5737626	2301041	2302007	Not Applicable	3001001	7701001	7701001	7701001	7701001	7701001	7701001	-1	-1	4212033	4219005	4216005	4221003	4222035	9908007	7701003	7701001	9906003	55	2516009	2601009	2650003	2205001	2207003	2215021	2223001	9923003	2707005	9923001	7701001	Y92.531	9922001	2807005	2808003
5738787	4917	Nitroglycerin	0.4	3706021	9916001	9905013	9923001	2017-03-13 23:26:00	A1+	9906003	53	5738787	2301021	2302007	Not Applicable	3001001	7701001	7701001	7701001	7701001	7701001	7701001	-1	-1	4212033	4219003	4216005	4221003	4222035	9908007	7701003	7701001	9906003	53	2516009	2601003	2650003	2205001	2207003	2215013	2223001	9923001	2707005	9923001	7701001	Y92.01	9922001	2807001	2808009
5742859	4917	Nitroglycerin	0.8	3706021	9916001	7701001	9923001	2017-03-31 08:50:00	A1+	9906001	77	5742859	2301021	2302007	Not Applicable	3001001	7701001	7701001	7701001	7701001	7701001	7701001	-1	-1	4212033	4219003	4216005	4221003	4222035	9908007	7701003	7701001	9906001	77	2516009	2601005	2650003	2205001	2207003	2215013	2223001	9923001	2707005	9923001	7701001	Y92.01	9922001	2807005	2808003
5750344	4917	Nitroglycerin	0.4	3706021	9916001	9905013	9923001	2017-05-28 03:42:00	A1+	9906001	91	5750344	2301021	2302007	Not Applicable	3001001	7701001	7701001	7701001	7701001	7701001	7701001	-1	-1	4212033	4219003	4216005	4221003	4222035	9908007	7701003	7701001	9906001	91	2516009	2601005	2650003	2205001	2207003	2215013	2223001	9923003	2707005	9923001	7701001	Y92.01	9922001	2807001	2808009
5761676	4917	Nitroglycerin	0.4	3706021	9916001	9905013	9923001	2017-06-02 04:17:00	A1+	9906001	83	5761676	2301011	2302007	Not Applicable	3001001	7701001	7701001	7701001	7701001	7701001	7701001	-1	-1	4212033	4219005	4216005	4221003	4222035	9908007	7701003	7701001	9906001	83	2516009	2601011	2650003	2205001	2207003	2215013	2223005	9923003	2707005	9923001	7701001	Y92.01	9922001	2807003	2808015
5771405	4917	Nitroglycerin	0.4	3706021	9916001	7701001	9923001	2017-07-09 10:23:00	A1+	9906001	76	5771405	2301021	2302007	Not Applicable	3001001	7701001	7701001	7701001	7701001	7701001	7701001	-1	-1	4212033	4219003	4216005	4221003	4222035	9908007	7701003	7701001	9906001	76	2516009	2601001	2650003	2205001	2207003	2215013	2223001	9923001	2707005	9923001	7701001	Y92.12	9922001	2807005	2808003
5831620	4917	Nitroglycerin	0.4	3706003	9916001	9905013	9923001	2017-08-31 16:14:43	A1+	9906003	68	5831620	2301021	7701003	Not Recorded	3001001	7701003	7701003	3007001	7701003	7701003	7701003	-1	-1	4212033	7701003	4216005	4221003	7701003	7701003	7701003	7701003	9906003	68	2516009	2601005	7701001	2205001	2207003	2215013	2223001	9923003	2707005	9923001	7701003	Y92.538	9922001	2807011	2808003
5958295	4917	Nitroglycerin	0.4	3706021	9916001	9905013	9923001	2017-06-04 14:38:00	A1+	9906001	53	5958295	2301021	2302007	Not Applicable	3001001	7701001	7701001	7701001	7701001	7701001	7701001	-1	-1	4212033	4219003	4216005	4221003	4222035	9908007	7701003	7701001	9906001	53	2516009	2601011	2650003	2205001	2207003	2215013	2223001	9923003	2707005	9923001	7701001	Y92.01	9922001	2807005	2808003
5966258	4917	Nitroglycerin	0.4	3706021	9916001	9905013	9923001	2017-07-16 06:42:00	A1+	9906003	59	5966258	2301061	2302007	Not Applicable	3001001	7701001	7701001	7701001	7701001	7701001	7701001	-1	-1	4212033	4219001	4216005	4221003	4222035	9908007	7701003	7701001	9906003	59	2516009	2601011	2650003	2205001	2207003	2215013	2223005	9923003	2707005	9923001	7701001	Y92.01	9922001	2807005	2808003
6032604	4917	Nitroglycerin	0.4	3706021	9916001	9905013	9923001	2017-09-08 10:44:00	A1+	9906001	68	6032604	2301013	2302003	Not Recorded	3001001	7701003	7701003	7701003	7701003	7701003	7701003	-1	-1	4212033	7701003	4216005	4221003	7701001	9908007	7701003	7701003	9906001	68	2516009	7701003	7701003	2205001	2207003	2215013	2223001	9923001	2707005	9923001	7701003	Y92.0	9922001	7701003	2808003
6128127	4917	Nitroglycerin	0.4	3706021	9916001	9905013	9923001	2017-09-14 14:09:24	A1+	9906001	93	6128127	2301061	2302003	Not Recorded	3001001	7701003	7701003	7701003	7701003	7701003	7701003	-1	-1	4212033	7701003	4216005	4221003	7701001	9908007	7701003	7701003	9906001	93	2516009	2601001	2650005	2205001	2207003	2215013	2223001	9923001	2707005	9923001	7701003	Y92.0	9922001	2807005	2808003
6184270	4917	Nitroglycerin	0.4	3706021	9916001	7701003	9923001	2017-09-17 16:46:07	A1+	9906003	34	6184270	2301021	2302003	Not Recorded	3001001	7701003	7701003	7701003	7701003	7701003	7701003	-1	-1	4212033	4219005	4216005	4221005	7701003	9908007	7701003	7701003	9906003	34	2516009	2601011	7701003	2205001	2207003	2215013	2223001	9923003	2707005	9923001	7701003	Y92.03	9922001	2807005	2808003
6356266	4917	Nitroglycerin	0.4	3706021	9916001	7701001	9923001	2017-09-24 11:13:00	A1+	9906003	54	6356266	2301051	7701003	Not Applicable	3001001	7701001	7701001	7701001	7701001	7701001	7701001	2715	2717	4212033	7701001	4216005	4221003	7701003	7701003	7701003	7701003	9906003	54	2516009	2601011	7701001	2205001	2207003	2215013	2223001	7701003	7701003	7701001	7701001	7701003	9922001	7701001	7701001
6383904	4917	Nitroglycerin	0.4	3706021	9916001	9905019	9923001	2017-09-29 04:08:57	A1+	9906001	72	6383904	2301021	2302001	Not Recorded	3001001	7701003	7701003	7701003	7701003	7701003	7701003	-1	-1	4212033	4219003	4216005	4221003	7701001	9908007	7701003	7701003	9906001	72	2516009	7701003	2650003	2205001	2207003	2215013	2223001	9923003	2707005	9923001	7701003	Y92.0	9922001	2807011	2808003
6436586	4917	Nitroglycerin	0.4	3706021	9916001	9905013	9923001	2017-10-03 14:37:54	A1+	9906001	64	6436586	2301021	2302003	Not Recorded	3001001	7701003	7701003	7701003	7701003	7701003	7701003	-1	-1	4212033	7701003	4216005	4221005	7701003	7701003	7701003	7701003	9906001	64	2516009	2601021	7701003	2205001	2207003	2215013	2223001	7701003	2707005	9923001	7701003	Y92.414	9922001	2807005	2808003
6478491	4917	Nitroglycerin	0.4	3706021	9916001	9905013	9923001	2017-01-12 11:01:00	A1+	9906003	74	6478491	2301021	7701003	Not Recorded	3001001	7701003	7701003	7701003	7701003	7701003	7701003	-1	-1	4212033	7701003	4216005	4221003	7701001	7701003	7701003	7701003	9906003	74	2516009	7701003	2650001	2205001	2207003	2215013	2223001	7701003	2707005	9923001	7701003	Y92.8	9922001	7701003	2808003
6481026	4917	Nitroglycerin	0.4	3706021	9916001	7701003	9923001	2017-06-28 00:51:00	A1+	9906003	49	6481026	2301061	7701003	Not Recorded	3001001	7701003	7701003	7701003	7701003	7701003	7701003	-1	-1	4212033	7701003	4216005	4221003	7701001	7701003	7701003	7701003	9906003	49	2516009	7701003	7701003	2205001	2207003	2215013	2223001	7701003	2707005	9923001	7701003	Y92.8	9922001	7701003	2808003
6506728	4917	Nitroglycerin	0.4	3706021	9916001	9905013	9923001	2017-03-09 13:59:51	A1+	9906001	50	6506728	2301021	2302003	Not Recorded	3001001	7701003	7701003	7701003	7701003	7701003	7701003	-1	-1	4212033	4219001	4216005	4221005	7701003	7701003	7701003	7701003	9906001	50	2516009	2601001	7701003	2205001	2207003	2215013	2223001	9923001	2707005	9923001	7701003	Y92.8	9922001	2807005	2808003
6545646	4917	Nitroglycerin	0.4	3706021	9916001	9905013	9923001	2017-05-18 11:00:40	A1+	9906003	72	6545646	2301021	2302003	Not Recorded	3001001	7701003	7701003	7701003	7701003	7701003	7701003	-1	-1	4212033	4219003	4216005	4221005	4222003	9908031	7701003	7701003	9906003	72	2516009	7701003	7701003	2205001	2207003	2215013	2223001	9923003	2707005	9923001	7701003	Y92.23	9922001	2807005	2808003
6602143	4917	Nitroglycerin	0.4	3706021	9916001	9905007	9923001	2017-10-09 03:49:00	A1+	9906003	80	6602143	2301063	7701003	Not Recorded	3001001	7701003	7701003	7701003	7701003	7701003	7701003	-1	-1	4212033	7701003	4216005	4221003	7701003	9908007	7701003	7701003	9906003	80	2516009	7701003	7701003	2205001	2207003	2215013	2223001	9923003	2707005	9923001	7701001	Y92.01	7701001	2807005	2808003
6674826	4917	Nitroglycerin	0.4	3706021	9916001	9905013	9923003	2017-02-14 15:28:00	A1+	9906001	89	6674826	2301021	2302001	Not Recorded	3001001	7701003	7701003	7701003	7701003	7701003	7701003	-1	-1	4212033	4219003	4216003	4221003	7701003	7701003	7701003	7701003	9906001	89	2516009	2601007	7701003	2205001	2207011	2215013	2223001	9923001	2707005	7701003	7701003	Y92.520	9922001	2807005	2808003
6675293	4917	Nitroglycerin	0.8	3706021	9916001	9905013	9923001	2017-01-14 20:45:00	A1+	9906001	49	6675293	2301021	2302003	Not Recorded	3001001	7701003	7701003	7701003	7701003	7701003	7701003	-1	-1	4212033	4219001	4216005	4221003	7701003	7701003	7701003	7701003	9906001	49	2516009	2601001	7701003	2205001	2207003	2215013	2223001	9923003	2707005	7701003	7701001	Y92.01	9922001	7701003	7701003
6759337	4917	Nitroglycerin	0.4	3706021	9916001	9905013	7701003	2017-05-09 23:43:00	A1+	9906003	53	6759337	2301021	2302001	Not Recorded	3001001	7701003	7701003	7701003	7701003	7701003	7701003	-1	-1	4212033	4219001	4216003	4221003	7701003	9908033	7701003	7701003	9906003	53	2516009	2601011	7701003	2205001	2207003	2215013	2223001	9923003	2707005	7701003	7701003	Y92.00	9922001	2807005	2808003
6828508	4917	Nitroglycerin	0.4	3706021	9916001	9905013	9923001	2017-10-10 10:13:00	A1+	9906003	68	6828508	2301021	7701003	Not Recorded	3001001	7701003	7701003	7701003	7701003	7701003	7701003	-1	-1	4212033	4219001	4216005	4221003	7701003	9908007	7701003	7701003	9906003	68	2516009	2601005	7701003	2205001	2207003	2215013	2223001	9923003	2707005	9923001	7701003	Y92.531	9922001	2807005	2808003
6916796	4917	Nitroglycerin	0.4	3706021	9916001	9905013	9923001	2017-10-14 12:54:00	A1+	9906003	44	6916796	2301021	2302007	Not Applicable	3001001	7701001	7701001	7701001	7701001	7701001	7701001	-1	-1	4212033	7701003	4216005	4221003	4222035	9908007	7701003	7701001	9906003	44	2516009	2601001	2650003	2205001	2207003	2215013	2223001	9923001	2707005	9923001	7701001	Y92.01	9922001	2807005	2808003
6971219	4917	Nitroglycerin	0.4	3706021	9916001	9905007	9923001	2017-10-23 22:19:00	A1+	9906003	61	6971219	2301021	2302003	Not Applicable	7701001	7701001	7701001	7701001	7701001	7701001	7701001	-1	-1	4212031	7701001	4216005	4221003	4222003	9908031	7701001	7701001	9906003	61	2516009	7701001	7701001	2205001	2207009	2215013	2223001	9923003	2707005	9923001	7701001	Y92.02	9922001	2807005	2808003
7138333	4917	Nitroglycerin	0.4	3706021	9916001	9905001	9923001	2017-10-30 00:46:00	A1+	9906003	19	7138333	2301021	2302007	Not Recorded	3001001	7701003	7701003	7701003	7701003	7701001	7701003	-1	-1	4212033	7701003	4216005	4221003	7701003	7701003	7701003	7701003	9906003	19	2516009	7701003	7701003	2205001	2207003	2215009	2223001	9923003	2707005	7701003	7701003	Y92.411	9922001	2807005	2808003
7142999	4917	Nitroglycerin	1	3706021	9916001	9905013	9923001	2017-10-30 11:30:00	A1+	9906003	76	7142999	2301021	2302007	Not Recorded	3001001	7701003	7701003	7701003	7701003	7701003	7701003	-1	-1	4212033	4219005	4216005	4221003	4222035	9908007	7701003	7701003	9906003	76	2516009	2601005	2650003	2205001	2207003	2215013	2223001	9923003	2707005	9923001	7701001	Y92.531	9922001	2807005	2808003
7153623	4917	Nitroglycerin	0.4	3706021	9916001	9905013	9923001	2017-09-21 22:24:07	A1+	9906003	60	7153623	2301021	2302003	Not Recorded	3001001	7701003	7701003	7701003	7701003	7701003	7701003	-1	-1	4212033	4219001	4216005	4221003	7701001	9908007	7701003	7701003	9906003	60	2516009	2601011	2650005	2205001	2207003	2215013	2223001	7701003	2707005	7701003	7701003	Y92.0	9922001	2807005	2808015
7161462	4917	Nitroglycerin	4	3706021	9916001	9905013	9923001	2017-10-30 19:56:00	A1+	9906003	37	7161462	2301077	2302007	Not Recorded	3001001	7701001	7701001	7701001	7701001	7701001	7701001	-1	-1	4212033	4219003	4216005	4221003	4222035	9908007	7701003	7701001	9906003	37	2516009	2601011	2650003	2205001	2207003	2215013	2223005	9923001	2707005	9923001	7701003	Y92.51	9922001	2807005	2808003
7179784	4917	Nitroglycerin	0.4	3706021	9916001	9905013	9923001	2017-10-30 19:55:00	A1+	9906003	51	7179784	2301021	2302007	Not Applicable	3001001	7701001	7701001	7701001	7701001	7701001	7701001	-1	-1	4212033	7701003	4216005	4221003	4222035	9908007	7701003	7701001	9906003	51	2516009	2601011	2650003	2205001	2207003	2215021	2223001	9923003	2707005	9923001	7701001	Y92.01	9922001	2807005	2808003
7191871	4917	Nitroglycerin	0.4	3706021	9916001	9905013	9923001	2017-11-02 12:56:00	A1+	9906001	40	7191871	2301021	2302007	Not Recorded	3001001	7701003	7701003	7701003	7701003	7701003	7701003	-1	-1	4212033	4219005	4216005	4221003	4222035	9908007	7701003	7701003	9906001	40	2516009	2601021	2650003	2205001	2207003	2215013	2223001	9923003	2707005	9923001	7701001	Y92.39	9922001	2807005	2808003
7436906	4917	Nitroglycerin	0.4	3706021	9916001	9905007	9923001	2017-02-26 22:37:00	A1+	9906001	93	7436906	2301013	2302007	Not Applicable	3001001	7701001	7701001	7701001	7701001	7701001	7701001	-1	-1	4212033	7701003	4216005	4221003	4222035	7701001	7701003	7701001	9906001	93	2516009	2601011	2650003	2205001	2207003	2215013	2223001	9923003	2707005	9923001	7701001	Y92.01	9922001	2807005	2808019
7552823	4917	Nitroglycerin	0.4	3706021	9916001	9905007	9923001	2017-06-24 21:47:00	A1+	9906003	84	7552823	2301021	2302007	Not Applicable	3001001	7701001	7701001	7701001	7701001	7701001	7701001	-1	-1	4212033	7701003	4216005	4221003	4222035	9908007	7701003	7701001	9906003	84	2516009	2601005	2650003	2205001	2207003	2215013	2223001	9923003	2707005	9923001	7701001	Y92.01	9922001	2807005	2808003
7587442	4917	Nitroglycerin	0.4	3706021	9916001	9905013	9923001	2017-10-24 13:09:00	A1+	9906003	71	7587442	2301021	7701003	Not Recorded	3001001	7701003	7701003	7701003	7701003	7701003	7701003	-1	-1	4212033	7701003	4216005	4221003	7701003	7701003	7701003	7701003	9906003	71	2516009	7701003	7701003	2205001	2207003	2215013	2223001	9923001	2707005	9923001	7701003	Y92.01	9922001	7701003	2808003
7675234	4917	Nitroglycerin	0.4	3706021	9916001	9905013	9923001	2017-06-29 19:33:00	A1+	9906001	64	7675234	2301033	2302001	Not Recorded	3001001	7701003	7701003	7701003	7701003	7701003	7701003	-1	-1	4212033	7701003	4216005	4221003	7701003	7701003	7701003	7701003	9906001	64	2516009	7701003	2650003	2205001	2207003	2215013	2223005	9923003	2707005	9923001	7701003	Y92.03	9922005	2807007	2808015
7826690	4917	Nitroglycerin	0.4	3706021	9916001	7701001	9923003	2017-11-12 22:18:56	A1+	9906003	70	7826690	2301021	2302003	Not Recorded	3001001	7701003	7701003	7701003	7701003	7701003	7701003	-1	-1	4212033	7701003	4216005	4221003	7701003	7701003	7701003	7701003	9906003	70	2516009	7701003	2650001	2205001	2207003	2215013	2223001	9923003	2707005	9923001	7701003	Y92.23	9922001	2807005	2808003
7865720	4917	Nitroglycerin	0.4	3706021	9916001	9905007	9923001	2017-11-18 21:52:00	A1+	9906003	50	7865720	2301021	2302007	Not Applicable	3001001	7701001	7701001	7701001	7701001	7701001	7701001	-1	-1	4212033	7701001	4216005	4221003	4222035	9908007	7701003	7701001	9906003	50	2516009	2601011	2650003	2205001	2207003	2215013	2223001	9923003	2707005	9923001	7701001	Y92.51	9922001	2807005	2808003
8009283	4917	Nitroglycerin	0.4	3706021	9916001	9905013	9923001	2017-12-06 13:07:00	A1+	9906003	46	8009283	2301021	2302007	Not Applicable	3001001	7701001	7701001	7701001	7701001	7701001	7701001	-1	-1	4212033	7701003	4216005	4221003	4222035	9908007	7701003	7701001	9906003	46	2516009	2601011	2650003	2205001	2207003	2215013	2223001	9923003	2707005	9923001	7701001	Y92.01	9922001	2807005	2808003
8033725	4917	Nitroglycerin	0.4	3706021	9916001	9905013	9923001	2017-08-26 16:43:00	A1+	9906003	41	8033725	2301061	2302003	Not Recorded	3001001	7701003	7701003	7701003	7701003	7701003	7701003	-1	-1	4212033	4219001	4216005	4221003	7701001	9908033	7701003	7701003	9906003	41	2516009	7701003	7701003	2205001	2207003	2215013	2223001	9923001	2707005	9923001	7701003	Y92.8	9922001	2807001	2808011
8035987	4917	Nitroglycerin	0.4	3706021	9916001	9905013	7701003	2017-08-29 00:30:15	A1+	9906003	57	8035987	2301021	2302001	Not Recorded	3001001	7701003	7701003	7701003	7701003	7701003	7701003	-1	-1	4212033	4219001	4216005	4221003	7701003	9908035	7701003	7701003	9906003	57	2516009	2601021	7701003	2205001	2207003	2215013	2223001	9923003	2707005	7701003	7701003	Y92.00	9922001	2807005	2808003
8088500	4917	Nitroglycerin	0.4	3706021	9916001	9905013	9923001	2017-09-25 16:51:00	A1+	9906003	49	8088500	2301021	2302001	Not Recorded	3001001	7701003	7701003	7701003	7701003	7701003	7701003	-1	-1	4212033	4219005	4216005	4221003	7701003	9908007	7701003	7701003	9906003	49	2516009	2601021	7701003	2205001	2207003	2215013	2223001	9923001	2707005	9923003	7701003	Y92.00	9922001	2807005	2808003
8125775	4917	Nitroglycerin	0.4	3706021	9916001	7701001	9923001	2017-12-09 12:41:00	A1+	9906001	56	8125775	2301051	7701003	Not Applicable	3001001	7701001	7701001	7701001	7701001	7701001	7701001	2715	2717	4212033	7701001	4216005	4221003	7701003	7701003	7701003	7701003	9906001	56	2516009	2601001	7701001	2205001	2207003	2215013	2223001	7701003	7701003	7701001	7701001	7701003	9922001	7701001	7701001
8293773	4917	Nitroglycerin	0.4	3706021	9916001	9905007	9923001	2017-12-11 21:08:00	A1+	9906001	74	8293773	2301021	2302001	Not Applicable	3001001	7701001	7701001	7701001	7701001	7701001	7701001	-1	-1	4212031	7701003	4216005	4221003	7701003	7701003	7701003	7701003	9906001	74	2516009	7701001	7701001	2205001	2207009	2215013	2223001	9923003	2707005	9923001	7701001	Y92.833	9922001	2807005	2808003
8451903	4917	Nitroglycerin	0.4	3706021	9916001	9905007	9923001	2017-01-19 22:46:00	A1+	9906003	74	8451903	2301061	2302001	Not Recorded	7701003	7701003	7701003	7701003	7701003	7701003	7701003	-1	-1	4212033	7701003	4216005	4221003	7701003	7701003	7701003	7701003	9906003	74	2516009	2601005	7701003	2205001	2207003	2215013	2223001	7701003	2707005	9923001	7701003	Y92.0	9922001	2807005	2808003
8482662	4917	Nitroglycerin	0.4	3706021	9916001	9905005	9923001	2017-12-14 10:26:00	A1+	9906001	81	8482662	2301021	7701003	Not Recorded	3001001	7701003	7701003	3007001	7701003	7701003	7701003	-1	-1	4212033	7701003	4216005	4221003	7701003	7701003	7701003	7701003	9906001	81	2516009	2601005	2650003	2205001	2207003	2215013	2223001	9923001	2707005	9923001	7701003	Y92.01	7701003	2807005	2808003
8549163	4917	Nitroglycerin	0.8	3706021	9916001	9905011	9923001	2017-12-17 22:40:19	A1+	9906001	61	8549163	2301021	7701003	Not Recorded	3001001	7701003	7701003	7701003	7701003	7701003	7701003	2715	-1	4212033	7701003	4216005	4221003	7701003	7701003	7701003	7701003	9906001	61	2516009	7701003	2650005	2205001	2207003	2215011	2223001	9923003	2707005	9923001	2708001	Y92.01	9922001	2807005	2808003
8628832	4917	Nitroglycerin	0.4	3706021	9916001	9905007	7701003	2017-12-28 01:33:00	A1+	9906003	61	8628832	2301021	7701003	Not Recorded	3001001	7701003	7701003	7701003	7701003	7701003	7701003	-1	-1	4212033	4219003	4216005	4221003	7701003	9908007	7701003	30	9906003	61	2516009	2601005	2650003	2205001	2207003	2215013	2223001	9923003	2707005	9923001	7701003	Y92.01	9922001	2807005	2808003
8822336	4917	Nitroglycerin	0.4	3706021	9916001	9905007	9923001	2017-04-17 07:14:00	A1+	9906003	55	8822336	2301021	2302007	Not Recorded	3001001	7701003	7701003	7701003	7701003	7701003	7701003	-1	-1	4212033	7701003	4216005	4221003	7701003	9908033	7701003	7701003	9906003	55	2516009	2601001	7701003	2205001	2207003	2215013	2223001	9923003	2707005	7701003	7701003	Y92.41	9922001	7701003	7701003
8865131	4917	Nitroglycerin	0.4	3706021	9916001	9905001	9923001	2017-06-27 16:43:00	A1+	9906003	70	8865131	2301079	2302003	Not Recorded	3001001	7701003	7701003	7701003	7701003	7701003	7701003	-1	-1	4212033	7701003	4216005	4221003	7701003	9908029	7701003	7701003	9906003	70	2516009	2601001	2650003	2205001	2207003	2215009	2223001	9923003	2707005	7701003	7701003	Y92.41	9922001	7701003	7701003
8870096	4917	Nitroglycerin	0.4	3706021	9916001	9905007	9923001	2017-07-22 13:53:00	A1+	9906003	84	8870096	2301021	2302007	Not Recorded	3001001	7701003	7701003	7701003	7701003	7701003	7701003	-1	-1	4212033	7701003	4216005	4221003	7701003	9908033	7701003	7701003	9906003	84	2516009	2601001	7701003	2205001	2207003	2215013	2223001	9923001	2707005	7701003	7701003	Y92.00	9922001	7701003	7701003
8931407	4917	Nitroglycerin	0.4	3706021	9916001	9905013	9923001	2017-07-01 20:10:56	A1+	9906003	67	8931407	2301021	7701003	Not Recorded	3001001	7701003	7701003	7701003	7701003	7701003	7701003	-1	-1	4212033	4219001	4216005	4221003	7701003	7701003	7701003	7701003	9906003	67	2516009	7701003	7701003	2205001	2207003	2215013	2223001	9923003	2707005	7701003	7701003	Y92.01	9922001	2807005	2808003
8932736	4917	Nitroglycerin	0.4	3706021	9916001	9905013	9923001	2017-07-28 09:45:00	A1+	9906001	88	8932736	2301021	2302007	Not Recorded	3001001	7701003	7701003	7701003	7701003	7701003	7701003	-1	-1	4212033	4219003	4216005	4221003	7701003	9908027	7701003	7701003	9906001	88	2516009	7701003	7701003	2205001	2207003	2215013	2223001	9923003	2707005	7701003	7701003	Y92.0	9922001	2807005	2808003
9132655	4917	Nitroglycerin	5	7701003	9916001	9905007	9923003	2017-06-04 23:17:00	A1+	9906001	42	9132655	2301021	2302003	Not Recorded	7701003	7701003	7701003	7701003	7701003	7701003	7701003	-1	-1	4212033	7701003	4216005	4221003	7701003	7701003	7701003	7701003	9906001	42	2516009	2601001	7701003	2205005	2207003	2215013	2223001	7701003	2707005	9923001	7701003	Y92.23	9922001	2807005	2808003
9923045	4917	Nitroglycerin	0.4	3706021	9916001	9905007	9923001	2017-11-17 23:08:07	A1+	9906003	79	9923045	2301021	7701003	Not Recorded	7701003	7701003	7701003	7701003	7701003	7701003	7701003	-1	-1	4212033	4219005	4216005	4221003	7701003	9908007	7701003	7701003	9906003	79	2516009	7701003	2650001	2205001	2207003	2215013	2223001	9923001	2707005	7701003	7701003	Y92.01	9922001	7701003	7701003
10299746	4917	Nitroglycerin	0.4	3706021	9916001	9905013	7701003	2017-11-21 05:59:00	A1+2+	9906003	52	10299746	2301021	2302001	Not Recorded	3001001	7701003	7701003	7701003	7701003	7701003	7701003	-1	-1	4212033	4219001	4216005	4221003	7701003	9908033	7701003	7701003	9906003	52	2516009	2601001	7701003	2205001	2207003	2215013	2223001	9923001	2707005	7701003	7701003	Y92.00	9922001	7701001	2808003
10408083	4917	Nitroglycerin	0.4	3706021	9916001	9905013	9923001	2017-11-07 06:07:00	A1+2+	9906001	32	10408083	2301021	2302003	Not Recorded	3001001	7701003	7701003	7701003	7701003	7701003	7701003	-1	-1	4212033	4219001	4216005	4221003	7701001	9908033	7701003	7701003	9906001	32	2516009	2601001	7701003	2205001	2207003	2215013	2223001	9923003	2707005	9923001	7701003	Y92.0	9922001	2807005	2808003
11513819	4917	Nitroglycerin	0.4	3706021	9916001	7701001	9923001	2017-06-17 10:49:00	A1+2+	9906003	71	11513819	2301049	2302007	Not Applicable	3001001	7701001	7701001	7701001	7701001	7701001	7701001	-1	-1	4212033	4219001	4216005	4221003	4222035	7701001	7701003	7701001	9906003	71	2516009	2601011	2650003	2205001	2207003	2215013	2223001	9923003	2707005	9923001	7701001	Y92.531	9922001	2807005	2808003
11554704	4917	Nitroglycerin	0.4	3706021	9916001	9905013	9923001	2017-06-21 06:22:12	A1+2+	9906003	78	11554704	2301041	2302007	Not Recorded	3001001	7701003	7701003	7701003	7701003	7701003	7701003	-1	-1	4212031	4219001	4216005	4221003	7701003	7701003	7701001	7701001	9906003	78	2516009	7701003	7701003	2205001	2207009	2215013	2223001	9923003	2707005	7701003	7701003	Y92.00	9922001	2807005	2808003
11963111	4917	Nitroglycerin	0.4	3706021	9916001	9905013	9923001	2017-07-30 05:00:00	A1+2+	9906003	52	11963111	2301021	2302007	Not Recorded	3001001	7701003	7701003	7701003	7701003	7701003	7701003	-1	-1	4212031	4219003	4216005	4221003	7701003	7701003	7701001	7701001	9906003	52	2516009	7701003	7701003	2205001	2207007	2215013	2223001	9923003	2707005	7701003	7701003	Y92.00	9922001	2807005	2808003
12521067	4917	Nitroglycerin	0.4	3706021	9916001	9905019	9923001	2017-10-01 10:39:47	A1+2+	9906003	7701003	12521067	2301061	7701003	Not Recorded	3001001	7701003	7701003	7701003	7701003	7701003	7701003	-1	-1	4212033	7701003	4216005	4221005	7701003	7701003	7701003	7701003	9906003	7701003	7701003	7701003	2650003	2205001	2207003	2215013	2223001	9923003	2707005	7701003	7701003	Y92.5	9922001	7701003	7701003
12615175	4917	Nitroglycerin	0.4	3706021	9916001	9905013	9923001	2017-04-28 19:36:38	A1+2+	9906001	50	12615175	2301021	7701003	Not Recorded	3001001	7701003	7701003	7701003	7701003	7701003	7701003	-1	-1	4212033	4219005	4216005	4221005	7701003	9908007	7701003	7701003	9906001	50	2516009	7701003	2650001	2205001	2207003	2215013	2223001	7701003	2707005	9923001	7701003	Y92.4	9922001	2807005	2808003
1275983	4917	Nitroglycerin	0.4	3706021	9916001	9905013	9923001	2017-01-13 02:58:31	A1+2+	9906003	69	1275983	2301013	7701003	Not Recorded	3001001	7701003	7701003	7701003	7701003	7701003	7701003	2715	2717	4212031	7701003	7701003	7701003	7701003	7701003	7701003	7701003	9906003	69	2516009	7701003	7701003	2205001	2207009	2215013	2223001	9923003	2707005	9923001	7701003	7701003	9922003	7701003	7701003
13047186	4917	Nitroglycerin	0.4	3706021	9916001	9905013	9923001	2017-09-30 22:20:00	A1+2+	9906001	79	13047186	2301013	2302001	Not Recorded	3001001	7701003	7701003	7701003	7701003	7701003	7701003	-1	-1	4212033	4219003	4216005	4221003	7701001	9908031	7701003	7701003	9906001	79	2516009	2601005	2650001	2205001	2207003	2215013	2223001	9923003	2707005	9923001	7701003	Y92.0	9922001	2807005	2808003
13523204	4917	Nitroglycerin	0.4	3706021	9916001	9905019	9923001	2017-11-26 10:51:00	A1+2+	9906001	92	13523204	2301021	2302001	Not Recorded	3001001	7701003	7701003	7701003	7701003	7701003	7701003	-1	-1	4212033	4219005	4216005	4221005	7701003	7701003	7701003	7701003	9906001	92	2516009	2601005	2650005	2205001	2207003	2215013	2223001	9923003	2707005	9923001	7701003	Y92.0	9922001	2807005	2808003
13536162	4917	Nitroglycerin	0.4	3706021	9916001	9905013	9923001	2017-08-19 17:22:00	A1+2+	9906003	59	13536162	2301021	2302007	Not Recorded	3001001	7701003	7701003	7701003	7701003	7701003	7701003	-1	-1	4212033	4219003	4216005	4221003	7701003	7701003	7701003	7701003	9906003	59	2516009	2601011	2650005	2205001	2207003	2215013	2223001	9923003	2707005	9923001	7701003	Y92.83	9922001	2807005	2808003
13571313	4917	Nitroglycerin	0.4	3706021	9916001	9905013	9923001	2017-09-09 10:48:00	A1+2+	9906003	66	13571313	2301001	2302003	Not Recorded	7701003	7701003	7701001	7701003	7701003	7701003	7701003	-1	-1	4212033	4219005	4216005	4221003	7701001	7701003	7701003	7701003	9906003	66	2516009	2601005	2650003	2205001	2207003	2215013	2223001	9923003	7701003	9923001	7701001	Y92.008	9922001	2807005	2808003
13603703	4917	Nitroglycerin	0.4	3706015	9916001	9905013	9923001	2017-09-22 12:08:00	A1+2+	9906003	70	13603703	2301021	2302001	Not Recorded	3001001	7701003	7701003	7701003	7701003	7701003	7701003	-1	-1	4212033	7701003	4216005	4221005	7701003	9908007	7701003	7701003	9906003	70	2516009	2601001	2650005	2205001	2207003	2215013	2223001	9923003	2707005	9923001	7701003	Y92.01	9922001	2807005	2808003
13821998	4917	Nitroglycerin	0.4	3706021	9916001	9905013	9923001	2017-05-18 15:34:40	A1+2+	9906003	48	13821998	2301021	2302001	Not Recorded	3001001	7701003	7701003	7701003	7701003	7701003	7701003	-1	-1	4212033	4219003	4216005	4221003	7701001	9908033	7701003	7701003	9906003	48	2516009	7701003	2650003	2205001	2207003	2215013	2223001	9923003	2707005	9923001	7701003	Y92.5	9922001	2807005	2808003
14115914	4917	Nitroglycerin	0.4	3706021	9916001	9905013	7701003	2017-08-16 21:58:00	A1+2+	9906001	43	14115914	2301021	7701003	Not Recorded	3001001	7701003	7701003	7701003	7701003	7701003	7701003	-1	-1	4212033	4219001	4216005	4221003	7701003	9908007	7701003	7701003	9906001	43	2516009	2601011	7701003	2205001	2207003	2215013	2223001	9923003	2707005	7701003	7701003	Y92.017	9922001	2807005	2808003
14349779	4917	Nitroglycerin	0.04	3706021	9916001	9905007	7701003	2017-10-26 03:24:00	A1+2+	9906003	53	14349779	2301021	2302007	Not Recorded	3001001	7701003	7701003	7701003	7701003	7701003	7701003	-1	-1	4212033	4219003	4216005	4221015	7701003	9908033	7701003	7701003	9906003	53	2516009	2601001	2650001	2205001	2207003	2215009	2223001	7701003	2707005	7701003	7701003	7701003	9922001	2807005	2808003
14686587	4917	Nitroglycerin	0.4	3706021	9916001	9905013	9923001	2017-12-11 17:25:00	A1+2+	9906001	76	14686587	2301021	2302003	Not Recorded	7701003	7701003	7701001	7701003	7701003	7701003	7701003	-1	-1	4212033	4219003	4216005	4221003	7701001	7701003	7701003	7701003	9906001	76	2516009	2601005	2650003	2205001	2207003	2215013	2223001	7701003	2707005	9923001	7701001	Y92.008	9922001	2807005	2808003
14704526	4917	Nitroglycerin	0.4	3706021	9916001	9905013	9923001	2017-12-15 20:28:58	A1+2+	9906003	44	14704526	2301021	7701003	Not Recorded	3001001	7701003	7701003	7701003	7701003	7701003	7701003	-1	-1	4212033	7701003	4216005	4221003	7701001	9908031	7701003	7701003	9906003	44	2516009	7701003	7701003	2205001	2207003	2215013	2223001	7701003	2707005	7701003	7701003	Y92.0	9922001	7701003	7701003
14743400	4917	Nitroglycerin	0.4	3706021	9916001	9905013	9923001	2017-12-30 15:35:00	A1+2+	9906003	47	14743400	2301013	7701001	Not Recorded	3001001	7701003	7701003	7701003	7701003	7701003	7701003	2715	2717	4212031	4219003	7701003	4221015	7701003	7701003	7701003	7701003	9906003	47	2516009	2601011	2650003	2205001	2207003	2215013	2223001	9923003	2707005	7701003	7701003	Y92.017	9922001	2807005	2808003
14869545	4917	Nitroglycerin	0.4	3706021	9916001	9905007	9923001	2017-07-02 00:16:00	A1+2+	9906001	70	14869545	2301051	2302001	Not Recorded	7701003	7701003	7701003	7701003	7701003	7701003	7701003	-1	-1	4212033	7701003	4216005	4221005	7701003	7701003	66	7701001	9906001	70	2516009	2601005	7701003	2205005	2207003	2215013	2223005	7701003	2707005	9923001	7701003	Y92.23	9922001	2807005	2808003
15231797	4917	Nitroglycerin	1	3706013	9916001	9905013	9923001	2017-05-16 09:25:11	A1+2+	9906001	59	15231797	2301021	2302001	Not Recorded	3001001	7701003	7701003	7701003	7701003	7701003	7701003	-1	-1	4212033	4219003	4216005	4221005	7701003	7701003	7701003	7701003	9906001	59	2516009	7701003	2650001	2205001	2207003	2215013	2223001	9923003	2707005	9923001	7701003	Y92.8	9922001	2807005	2808003
15254007	4917	Nitroglycerin	0.4	3706013	9916001	9905007	9923001	2017-02-03 03:04:00	A1+2+	9906003	56	15254007	2301041	2302001	Not Applicable	3001001	7701001	7701001	7701001	7701001	7701001	7701001	-1	-1	4212033	4219001	4216005	4221003	7701003	7701003	7701003	7701003	9906003	56	2516009	2601001	7701001	2205001	2207003	2215013	2223001	9923003	2707005	9923001	7701001	Y92.41	9922001	7701001	7701001
15255144	4917	Nitroglycerin	0.4	3706013	9916001	9905007	9923001	2017-01-29 09:15:00	A1+2+	9906003	74	15255144	2301041	2302001	Not Applicable	7701001	7701001	7701001	7701001	7701001	7701001	7701001	-1	-1	4212033	4219001	4216005	4221003	7701003	7701003	7701003	7701003	9906003	74	2516009	2601005	7701001	2205001	2207003	2215013	2223001	7701003	7701003	7701001	7701001	Y92.22	9922001	7701001	7701001
15262700	4917	Nitroglycerin	0.4	3706021	9916001	9905007	9923001	2017-03-13 17:52:40	A1+2+	9906001	73	15262700	2301041	2302001	Not Applicable	3001001	7701001	7701001	7701001	7701001	7701001	7701001	-1	-1	4212033	4219003	4216005	4221003	7701003	7701003	7701003	7701003	9906001	73	2516009	2601001	2650001	2205001	2207003	2215013	2223001	7701003	7701003	7701001	7701001	Y92.01	9922001	2807005	2808003
15441868	4917	Nitroglycerin	0.4	3706013	9916001	9905019	9923001	2017-11-01 09:34:00	A1+2+	9906003	58	15441868	2301021	2302001	Not Recorded	3001001	7701003	7701003	7701003	7701003	7701003	7701003	-1	-1	4212033	7701003	4216005	4221005	7701003	7701003	7701003	7701003	9906003	58	2516009	7701003	2650001	2205001	2207003	2215013	2223001	7701003	2707005	9923001	7701003	Y92.0	9922001	2807005	2808003
15527792	4917	Nitroglycerin	0.4	3706021	9916001	7701001	9923001	2017-12-15 15:39:00	A1+2+	9906003	46	15527792	2301021	7701003	Not Recorded	3001001	7701003	7701003	7701003	7701003	7701003	7701003	-1	-1	4212033	4219003	4216005	4221003	7701001	9908025	7701003	7701003	9906003	46	2516009	2601021	7701003	2205001	2207003	2215013	2223001	9923003	2707005	9923001	7701003	Y92.6	9922003	2807005	2808003
1560832	4917	Nitroglycerin	0.4	3706021	9916001	9905007	9923001	2017-01-23 11:10:00	A1+2+	9906003	79	1560832	2301013	2302007	Not Applicable	3001001	7701001	7701001	7701001	7701001	7701001	7701001	-1	-1	4212033	4219005	4216005	4221003	4222035	7701001	7701003	7701001	9906003	79	2516009	2601005	2650003	2205001	2207003	2215013	2223001	9923001	2707005	9923001	7701001	Y92.51	9922001	2807005	2808019
17329888	4917	Nitroglycerin	0.4	3706021	9916001	9905013	9923001	2017-06-23 07:21:00	A1+2+	9906001	81	17329888	2301021	2302007	Not Recorded	3001001	7701003	7701003	7701003	7701003	7701003	7701003	-1	-1	4212033	7701003	4216005	4221003	7701003	7701003	7701003	7701003	9906001	81	2516009	2601005	2650003	2205001	2207003	2215013	2223001	7701003	2707005	9923001	7701003	Y92.01	9922001	2807005	2808003
1970193	4917	Nitroglycerin	0.4	3706021	9916001	7701001	9923001	2017-03-09 09:56:14	A1+2+	9906003	62	1970193	2301021	7701003	Not Applicable	3001001	7701001	7701001	7701001	7701001	7701001	7701001	2715	2717	4212033	4219003	4216007	4221003	7701003	7701001	7701003	7701003	9906003	62	2516009	7701003	7701001	2205001	2207003	2215013	2223001	7701003	2707005	9923001	7701001	Y92.51	9922001	7701001	7701001
2214603	4917	Nitroglycerin	0.4	3706021	9916001	7701001	9923001	2017-01-01 02:13:00	A1+2+	9906001	57	2214603	2301021	7701003	Not Applicable	3001001	7701001	7701001	7701001	7701001	7701001	7701001	2715	2717	4212033	7701001	4216007	4221003	7701001	7701001	7701003	7701003	9906001	57	2516009	7701003	7701001	2205001	2207003	2215013	2223001	7701003	2707005	9923001	7701001	Y92.01	9922001	7701001	7701001
2724504	4917	Nitroglycerin	0.4	3706021	9916001	9905013	9923001	2017-03-07 14:36:00	A1+2+	9906003	50	2724504	2301021	7701003	Not Recorded	3001001	7701003	7701003	7701003	7701003	7701003	7701003	2715	-1	4212033	7701003	4216005	4221003	7701003	7701003	7701003	7701003	9906003	50	2516009	7701003	7701003	2205001	2207003	2215013	2223001	9923001	2707005	9923001	7701003	Y92.01	9922001	2807005	2808003
2834635	4917	Nitroglycerin	0.4	3706021	9916001	9905013	9923001	2017-02-06 07:40:00	A1+2+	9906001	39	2834635	2301013	2302001	Not Recorded	3001001	7701003	7701003	7701003	7701003	7701003	7701003	-1	-1	4212033	7701003	4216005	4221003	7701003	7701003	7701003	7701003	9906001	39	2516009	2601005	2650003	2205001	2207003	2215013	2223001	9923003	2707005	9923001	7701003	Y92.01	9922001	2807005	2808003
2910525	4917	Nitroglycerin	1	3706029	9916001	9905011	9923001	2017-01-30 09:53:54	A1+2+	9906003	51	2910525	2301021	7701003	Not Recorded	3001001	7701003	7701003	7701003	7701003	7701003	7701003	2715	-1	4212033	4219005	4216005	4221003	7701003	7701003	7701003	7701003	9906003	51	2516009	7701003	7701003	2205001	2207003	2215011	2223001	9923003	2707005	9923001	7701001	Y92.51	9922001	2807005	2808003
2951217	4917	Nitroglycerin	0.4	3706021	9916001	9905011	9923001	2017-03-06 10:35:59	A1+2+	9906001	69	2951217	2301021	2302003	Not Recorded	7701003	7701003	7701003	7701003	7701003	7701003	7701003	-1	-1	4212033	4219003	4216005	4221003	7701003	7701003	7701003	7701003	9906001	69	2516009	7701003	7701003	2205001	2207003	2215011	2223001	9923003	2707005	9923001	7701003	Y92.531	9922001	2807005	2808003
3396034	4917	Nitroglycerin	0.4	3706021	9916001	9905013	9923001	2017-05-24 17:48:00	A1+2+	9906001	62	3396034	2301067	2302007	Not Recorded	3001001	7701003	7701003	7701003	7701003	7701003	7701003	-1	-1	4212033	4219003	4216005	4221003	7701001	9908031	7701003	7701003	9906001	62	2516009	2601005	7701003	2205001	2207003	2215013	2223001	9923003	2707005	9923001	7701003	Y92.0	9922001	2807005	2808003
3733204	4917	Nitroglycerin	0.4	3706021	9916001	9905013	9923001	2017-06-14 06:17:00	A1+2+	9906003	59	3733204	2301021	2302007	Not Applicable	3001001	7701001	7701001	7701001	7701001	7701001	7701001	-1	-1	4212033	7701003	4216005	4221003	4222035	9908007	7701003	7701001	9906003	59	2516009	2601001	2650003	2205001	2207003	2215013	2223001	9923003	2707005	9923001	7701001	Y92.01	9922001	2807005	2808003
3735027	4917	Nitroglycerin	0.4	3706021	9916001	9905013	9923001	2017-06-15 08:41:00	A1+2+	9906003	79	3735027	2301013	2302007	Not Applicable	3001001	7701001	7701001	7701001	7701001	7701001	7701001	-1	-1	4212033	4219005	4216005	4221003	4222035	9908007	7701003	7701001	9906003	79	2516009	2601005	2650003	2205001	2207003	2215013	2223005	9923003	2707005	9923001	7701001	Y92.01	9922001	2807001	2808009
4152157	4917	Nitroglycerin	0.4	3706021	9916001	9905029	9923001	2017-01-23 18:36:40	A1+2+	9906001	48	4152157	2301021	2302003	Not Recorded	7701003	7701003	7701003	7701003	7701003	7701003	7701003	-1	-1	4212033	7701003	4216005	4221005	7701003	7701003	7701003	7701003	9906001	48	2516009	2601001	7701003	2205001	2207003	2215013	2223001	7701003	2707005	9923001	7701003	Y92.531	9922001	2807005	2808003
4244664	4917	Nitroglycerin	1	3706003	9916001	9905013	9923001	2017-05-10 05:40:00	A1+2+	9906003	52	4244664	2301061	2302005	Not Recorded	3001001	7701003	7701003	7701003	7701003	7701003	7701003	-1	-1	4212033	7701003	4216005	4221003	7701001	9908007	7701003	7701003	9906003	52	2516009	7701003	2650005	2205001	2207003	2215013	2223001	9923001	2707005	9923001	7701003	Y92.5	9922001	2807011	2808011
4511117	4917	Nitroglycerin	0.4	3706021	9916001	9905013	9923001	2017-04-08 01:00:00	A1+2+	9906003	74	4511117	2301021	2302001	Not Recorded	3001001	7701003	7701003	7701003	7701003	7701003	7701003	-1	-1	4212033	4219005	4216005	4221005	7701003	7701003	7701003	7701003	9906003	74	2516009	2601005	2650001	2205001	2207003	2215013	2223001	9923001	2707005	9923001	7701003	Y92.0	9922001	2807005	2808003
4529938	4917	Nitroglycerin	0.4	3706021	9916001	9905007	9923001	2017-07-07 20:45:00	A1+2+	9906001	66	4529938	2301021	2302001	Not Recorded	3001001	7701003	7701003	7701003	7701003	7701003	7701003	-1	-1	4212033	7701003	4216005	4221003	7701003	9908007	30	7701003	9906001	66	2516009	7701003	7701003	2205001	2207003	2215013	2223001	9923003	2707005	9923001	7701003	Y92.01	9922001	2807005	2808003
4772248	4917	Nitroglycerin	0.4	3706021	9916001	7701001	9923003	2017-01-08 16:20:00	A1+2+	9906003	55	4772248	2301079	2302007	Not Recorded	3001001	7701003	7701003	7701003	7701003	7701003	7701003	-1	-1	4212033	4219003	4216005	4221003	4222035	7701001	7701003	7701003	9906003	55	2516009	2601001	2650003	2205001	2207003	2215013	2223001	9923001	2707005	9923001	7701001	Y92.23	9922001	2807005	2808003
4929773	4917	Nitroglycerin	0.4	3706021	9916001	9905013	9923001	2017-07-29 09:08:00	A1+2+	9906001	83	4929773	2301021	7701003	Not Recorded	3001001	7701003	7701003	7701003	7701003	7701003	7701003	-1	-1	4212033	4219005	7701003	4221003	7701001	9908007	7701003	7701003	9906001	83	2516009	2601005	2650003	2205001	2207003	2215013	2223001	9923003	2707005	9923001	7701003	Y92.0	9922001	2807005	2808003
4948537	4917	Nitroglycerin	0.4	3706021	9916001	9905007	9923001	2017-07-30 14:13:00	A1+2+	9906003	58	4948537	2301021	2302007	Not Applicable	3001001	7701001	7701001	7701001	7701001	7701001	7701001	-1	-1	4212033	7701003	4216005	4221003	4222035	9908007	7701003	7701001	9906003	58	2516009	2601011	2650003	2205001	2207003	2215013	2223001	9923001	2707005	9923001	7701001	Y92.01	9922001	2807005	2808003
5062134	4917	Nitroglycerin	0.4	3706021	9916001	9905013	9923001	2017-08-04 20:54:24	A1+2+	9906001	61	5062134	2301021	2302007	Not Recorded	3001001	7701003	7701003	7701003	7701003	7701003	7701003	-1	-1	4212033	4219005	4216005	4221003	4222035	7701003	7701003	7701003	9906001	61	2516009	2601021	7701003	2205001	2207003	2215013	2223001	9923003	2707005	9923001	7701003	Y92.29	9922001	7701003	7701003
5147395	4917	Nitroglycerin	0.4	3706021	9916001	9905013	9923001	2017-08-01 22:40:00	A1+2+	9906003	38	5147395	2301021	2302007	Not Recorded	3001001	7701003	7701003	7701003	7701003	7701003	7701003	-1	-1	4212033	4219003	4216005	4221003	7701001	9908007	7701003	7701003	9906003	38	2516009	7701003	7701003	2205001	2207003	2215013	2223001	9923003	2707005	9923001	7701003	Y92.5	9922001	2807005	2808003
5149280	4917	Nitroglycerin	0.4	3706021	9916001	9905013	9923001	2017-08-08 13:41:33	A1+2+	9906003	34	5149280	2301021	2302003	Not Recorded	3001001	7701003	7701003	7701003	7701003	7701003	7701003	-1	-1	4212033	7701003	4216005	4221005	7701003	7701003	7701003	7701003	9906003	34	2516009	2601001	7701003	2205001	2207003	2215013	2223001	7701003	7701003	9923001	7701003	Y92.03	9922001	2807005	2808003
5187345	4917	Nitroglycerin	0.4	3706021	9916001	9905013	9923001	2017-08-09 22:32:23	A1+2+	9906003	60	5187345	2301021	2302001	Not Recorded	3001001	7701003	7701003	7701003	7701003	7701003	7701003	-1	-1	4212033	4219005	4216005	4221005	7701003	7701003	7701003	7701003	9906003	60	2516009	7701003	2650005	2205001	2207003	2215013	2223001	9923003	2707005	9923001	7701003	Y92.1	9922001	2807005	2808011
5220381	4917	Nitroglycerin	0.4	3706021	9916001	9905013	7701003	2017-01-29 12:07:06	A1+2+	9906001	81	5220381	2301021	7701003	Not Recorded	7701003	7701003	7701003	7701003	7701003	7701003	7701003	-1	-1	4212033	4219001	4216005	4221003	7701003	7701003	7701003	7701003	9906001	81	2516009	2601001	7701003	2205001	2207003	2215003	2223001	9923001	2707005	9923001	7701003	Y92.0	9922001	7701003	7701003
5279822	4917	Nitroglycerin	0.4	3706021	9916001	9905013	9923001	2017-02-10 17:51:00	A1+2+	9906001	81	5279822	2301051	2302001	Not Applicable	3001001	7701001	7701001	7701001	7701001	7701001	7701001	-1	-1	4212033	4219001	4216005	4221003	7701001	7701001	7701003	7701001	9906001	81	2516009	2601001	2650003	2205001	2207003	2215013	2223001	9923003	2707005	9923001	7701001	Y92.01	9922001	2807005	2808003
5428381	4917	Nitroglycerin	0.4	3706021	9916001	9905013	9923001	2017-06-04 14:10:00	A1+2+	9906003	62	5428381	2301021	2302001	Not Recorded	3001001	7701003	7701003	7701003	7701003	7701003	7701003	-1	-1	4212033	4219003	4216005	4221003	7701001	9908007	7701003	7701003	9906003	62	2516009	7701003	7701003	2205001	2207003	2215013	2223001	9923003	2707005	9923001	7701003	Y92.8	9922001	2807005	2808011
5705805	4917	Nitroglycerin	0.4	3706021	9916001	7701001	9923001	2017-01-07 04:27:00	A1+2+	9906001	85	5705805	2301051	2302007	Not Applicable	3001001	7701001	7701001	7701001	7701001	7701001	7701001	-1	-1	4212033	4219005	4216005	4221003	4222035	7701001	7701003	7701001	9906001	85	2516009	2601011	2650003	2205001	2207003	2215013	2223001	9923001	2707005	9923001	7701001	Y92.01	9922001	2807005	2808003
5782987	4917	Nitroglycerin	0.4	3706021	9916001	9905013	9923001	2017-08-11 23:40:00	A1+2+	9906003	60	5782987	2301021	2302007	Not Applicable	3001001	7701001	7701001	7701001	7701001	7701001	7701001	-1	-1	4212033	4219005	4216005	4221003	4222035	9908007	7701003	7701001	9906003	60	2516009	2601011	2650003	2205001	2207003	2215013	2223001	9923001	2707005	9923001	7701001	Y92.59	9922001	2807005	2808003
6034661	4917	Nitroglycerin	0.4	3706021	9916001	9905013	9923001	2017-09-09 15:25:00	A1+2+	9906003	74	6034661	2301013	2302007	Not Recorded	3001001	7701003	7701003	7701003	7701003	7701003	7701003	-1	-1	4212033	4219005	4216003	4221015	7701003	7701003	7701003	7701003	9906003	74	2516009	2601005	2650003	2205001	2207003	2215013	2223001	9923003	2707005	9923001	7701003	Y92.3	9922001	2807005	2808003
6073295	4917	Nitroglycerin	0.4	3706021	9916001	9905013	9923001	2017-09-12 08:52:00	A1+2+	9906003	83	6073295	2301021	7701003	Not Recorded	3001001	7701003	7701003	7701003	7701003	7701003	7701003	-1	-1	4212033	7701003	4216005	4221005	7701003	7701003	7701003	7701003	9906003	83	2516009	7701003	7701003	2205001	2207003	2215013	2223001	7701003	2707005	9923001	7701003	Y92.0	9922001	2807005	7701003
6322323	4917	Nitroglycerin	0.4	3706021	9916001	9905013	9923001	2017-01-30 13:00:03	A1+2+	9906003	36	6322323	2301021	2302003	Not Recorded	3001001	7701003	7701003	7701003	7701003	7701003	7701003	-1	-1	4212033	4219001	4216005	4221005	4222003	9908033	7701003	7701003	9906003	36	2516009	2601001	7701003	2205001	2207003	2215013	2223001	9923003	2707005	9923001	7701003	Y92.8	9922001	2807005	2808003
6573133	4917	Nitroglycerin	0.4	3706021	9916001	9905013	9923001	2017-10-06 04:37:43	A1+2+	9906001	54	6573133	2301021	7701003	Not Recorded	3001001	7701003	7701003	7701003	7701003	7701003	7701003	2715	2717	4212031	7701003	7701003	7701003	7701003	7701003	7701003	7701003	9906001	54	2516009	7701003	7701003	2205001	2207009	2215013	2223001	9923003	2707005	9923001	7701003	7701003	9922003	7701003	7701003
6971199	4917	Nitroglycerin	0.4	3706021	9916001	9905007	9923001	2017-10-23 14:55:00	A1+2+	9906003	62	6971199	2301021	2302003	Not Applicable	7701001	7701001	7701001	7701001	7701001	7701001	7701001	-1	-1	4212031	7701001	4216005	4221003	7701001	7701003	7701001	7701001	9906003	62	2516009	7701001	7701001	2205001	2207009	2215013	2223001	9923003	2707005	9923001	7701001	Y92.01	9922001	2807005	2808003
7246746	4917	Nitroglycerin	0.4	3706021	9916001	9905007	9923001	2017-03-18 20:20:00	A1+2+	9906003	58	7246746	2301021	7701003	Not Recorded	3001001	7701003	7701003	3007001	7701003	7701003	7701003	-1	-1	4212033	4219003	4216005	4221003	7701003	7701003	7701003	7701003	9906003	58	2516009	2601011	2650013	2205003	2207003	2215013	2223001	9923001	2707005	9923001	7701003	Y92.01	7701003	7701003	7701003
7459344	4917	Nitroglycerin	0.4	3706021	9916001	9905007	9923001	2017-01-23 11:10:00	A1+2+	9906003	79	7459344	2301013	2302007	Not Applicable	3001001	7701001	7701001	7701001	7701001	7701001	7701001	-1	-1	4212033	7701003	4216005	4221003	4222035	7701001	7701003	7701001	9906003	79	2516009	2601005	2650003	2205001	2207003	2215013	2223001	9923001	2707005	9923001	7701001	Y92.51	9922001	2807005	2808019
7754809	4917	Nitroglycerin	0.4	3706021	9916001	7701001	9923001	2017-11-13 21:58:00	A1+2+	9906001	47	7754809	2301021	2302007	Not Applicable	3001001	7701001	7701001	7701001	7701001	7701001	7701001	-1	-1	4212033	7701003	4216005	4221003	4222035	9908007	7701003	7701001	9906001	47	2516009	2601011	2650003	2205001	2207003	2215013	2223001	9923003	2707005	9923001	7701001	Y92.01	9922001	2807005	2808003
7986926	4917	Nitroglycerin	0.4	3706021	9916001	9905013	9923001	2017-11-30 00:45:47	A1+2+	9906003	59	7986926	2301021	2302003	Not Recorded	3001001	7701003	7701003	7701003	7701003	7701003	7701003	-1	-1	4212033	4219001	4216005	4221003	7701003	9908033	7701003	7701003	9906003	59	2516009	7701003	2650003	2205001	2207003	2215013	2223001	9923003	2707005	9923001	7701003	Y92.14	9922001	2807005	2808003
8107222	4917	Nitroglycerin	0.4	3706021	9916001	9905011	9923001	2017-10-04 20:00:00	A1+2+	9906001	69	8107222	2301021	2302001	Not Recorded	3001001	7701003	7701003	7701003	7701003	7701003	7701003	-1	-1	4212033	4219003	4216003	4221003	7701003	9908021	7701003	7701003	9906001	69	2516009	2601005	7701003	2205001	2207003	2215011	2223001	9923003	2707005	7701003	7701003	Y92.00	9922001	2807005	2808003
8131115	4917	Nitroglycerin	1	3706001	9916001	9905013	9923001	2017-12-09 11:28:22	A1+2+	9906003	64	8131115	2301079	2302003	Not Recorded	3001001	7701003	7701003	7701003	7701003	7701003	7701003	-1	-1	4212033	7701003	4216005	4221003	7701003	7701003	7701003	7701003	9906003	64	2516009	2601001	2650001	2205001	2207003	2215013	2223001	9923001	2707005	9923001	7701003	Y92.41	9922001	2807011	2808007
8389369	4917	Nitroglycerin	0.4	3706021	9916001	9905013	9923001	2017-03-05 18:31:10	A1+2+	9906003	80	8389369	2301071	2302003	Not Recorded	3001001	7701003	7701003	7701003	7701003	7701003	7701003	-1	-1	4212033	4219003	4216005	4221005	7701003	7701003	7701003	7701003	9906003	80	2516009	2601023	7701003	2205005	2207003	2215013	2223001	9923003	2707005	9923001	7701003	Y92.23	9922001	2807005	2808003
10248355	4917	Nitroglycerin	0.4	3706021	9916001	7701003	7701003	2017-06-07 21:33:30	A1+2+3+	9906003	69	10248355	2301021	2302001	Not Recorded	3001001	7701003	7701003	7701003	7701003	7701003	7701003	-1	-1	4212033	4219001	4216005	4221003	7701003	9908031	7701003	7701003	9906003	69	2516009	2601001	7701003	2205001	2207003	2215013	2223001	9923001	2707005	9923001	7701003	Y92.00	9922001	2807005	2808003
10315016	4917	Nitroglycerin	0.4	3706021	9916001	9905013	7701003	2017-11-23 14:25:00	A1+2+3+	9906003	72	10315016	2301021	2302001	Not Recorded	3001001	7701003	7701003	7701003	7701003	7701003	7701003	-1	-1	4212033	4219001	4216005	4221003	7701003	9908031	7701003	7701003	9906003	72	2516009	2601021	7701003	2205001	2207003	2215013	2223001	9923001	2707005	7701003	7701003	Y92.41	9922001	2807005	2808003
11893907	4917	Nitroglycerin	0.4	3706021	9916001	7701001	9923001	2017-07-14 12:25:00	A1+2+3+	9906001	57	11893907	2301021	2302007	Not Applicable	3001001	7701001	7701001	7701001	7701001	7701001	7701001	-1	-1	4212033	4219001	4216005	4221003	4222035	9908007	7701003	7701001	9906001	57	2516009	2601005	2650003	2205001	2207003	2215013	2223001	9923003	2707005	9923001	7701001	Y92.01	9922001	2807005	2808003
11898093	4917	Nitroglycerin	4	3706021	9916001	9905013	9923001	2017-07-15 09:11:00	A1+2+3+	9906003	77	11898093	2301021	2302007	Not Applicable	3001001	7701001	7701001	7701001	7701001	7701001	7701001	-1	-1	4212033	4219003	4216005	4221007	7701001	7701001	7701003	7701001	9906003	77	2516009	2601011	2650003	2205001	2207003	2215013	2223001	9923001	2707005	9923001	7701001	Y92.01	9922001	2807005	2808003
13321058	4917	Nitroglycerin	0.4	3706021	9916001	9905013	9923001	2017-09-29 21:15:52	A1+2+3+	9906003	47	13321058	2301021	2302001	Not Recorded	3001001	7701003	7701003	7701003	7701003	7701003	7701003	-1	-1	4212033	4219005	4216005	4221005	7701003	7701003	7701003	7701003	9906003	47	2516009	2601023	2650005	2205001	2207003	2215013	2223001	7701003	2707005	7701003	7701003	Y92.1	9922001	2807005	2808003
1337300	4917	Nitroglycerin	0.4	3706021	9916001	9905007	9923001	2017-01-13 09:57:00	A1+2+3+	9906003	33	1337300	2301013	7701003	Not Recorded	3001001	7701003	7701003	7701003	7701003	7701003	7701003	-1	-1	4212033	4219003	4216005	4221003	7701003	7701003	7701003	7701003	9906003	33	2516009	2601001	7701003	2205001	2207003	2215013	2223001	9923003	2707005	9923001	7701003	Y92.512	9922001	2807005	2808003
13497946	4917	Nitroglycerin	0.4	3706021	9916001	9905007	9923001	2017-08-25 02:30:00	A1+2+3+	9906003	66	13497946	2301021	2302007	Not Recorded	3001001	7701003	7701003	7701003	7701003	7701003	7701003	-1	-1	4212033	4219003	4216005	4221003	4222053	9908033	7701003	7701003	9906003	66	2516009	2601005	2650003	2205001	2207003	2215013	2223001	9923003	2707005	9923001	7701001	Y92.01	9922001	2807005	2808003
1411495	4917	Nitroglycerin	0.4	3706021	9916001	9905013	9923001	2017-02-04 12:02:00	A1+2+3+	9906003	60	1411495	2301021	2302001	Not Recorded	3001001	7701003	7701003	7701003	7701003	7701003	7701003	-1	-1	4212033	4219003	4216005	4221003	7701001	9908031	7701003	7701003	9906003	60	2516009	7701003	7701003	2205001	2207003	2215003	2223001	9923003	2707005	9923001	7701003	Y92.4	9922001	2807005	2808003
14864641	4917	Nitroglycerin	0.4	3706021	9916001	9905013	9923001	2017-09-12 12:35:30	A1+2+3+	9906003	63	14864641	2301013	2302003	Not Recorded	7701003	7701003	7701003	7701003	7701003	7701003	7701003	-1	-1	4212033	7701003	4216005	4221003	7701003	Unknown	7701003	7701003	9906003	63	2516009	2601011	2650003	2205001	2207003	2215013	2223001	7701003	2707005	9923001	7701003	Y92.51	9922001	2807005	2808003
15256379	4917	Nitroglycerin	0.4	3706021	9916001	9905007	9923001	2017-01-23 18:03:00	A1+2+3+	9906003	62	15256379	2301013	2302001	Not Applicable	7701001	7701001	7701001	7701001	7701001	7701001	7701001	-1	-1	4212033	4219001	4216005	4221003	7701003	7701003	7701003	7701003	9906003	62	2516009	2601001	7701001	2205001	2207003	2215013	2223001	7701003	7701003	7701001	7701001	Y92.01	9922001	7701001	7701001
15267652	4917	Nitroglycerin	0.4	3706013	9916001	9905007	9923001	2017-04-05 21:54:00	A1+2+3+	9906001	62	15267652	2301045	2302007	Not Applicable	7701001	7701001	7701001	7701001	7701001	7701001	7701001	-1	-1	4212033	4219001	4216005	4221003	7701003	7701003	7701003	7701003	9906001	62	2516009	2601001	2650001	2205001	2207003	2215013	2223001	7701003	2707005	9923001	7701001	Y92.12	9922001	2807005	2808003
1543254	4917	Nitroglycerin	0.4	3706021	9916001	9905007	9923001	2017-03-03 19:37:43	A1+2+3+	9906001	57	1543254	2301021	2302007	Not Recorded	3001001	7701003	7701003	7701003	7701003	7701003	7701003	-1	-1	4212033	7701003	4216005	4221003	7701003	7701003	7701003	7701003	9906001	57	2516009	7701003	7701003	2205001	2207003	2215013	2223001	9923003	2707005	9923001	7701003	Y92.01	9922001	2807005	7701003
15669713	4917	Nitroglycerin	400	3706015	9916001	9905013	9923001	2017-03-15 12:46:44	A1+2+3+	9906003	69	15669713	2301021	2302001	Not Recorded	3001001	7701003	7701003	7701003	7701003	7701003	7701003	-1	-1	4212033	7701003	4216005	4221005	7701003	7701003	7701003	7701003	9906003	69	2516009	7701003	7701003	2205001	2207003	2215013	2223001	7701003	2707005	9923001	7701003	Y92.5	9922001	7701003	2808003
1600570	4917	Nitroglycerin	0.4	3706021	9916001	9905013	9923001	2017-02-01 16:45:59	A1+2+3+	9906003	7701003	1600570	2301021	7701003	Not Recorded	3001001	7701003	7701003	7701003	7701003	7701003	7701003	-1	-1	4212033	7701003	7701003	4221005	7701003	7701003	7701003	7701003	9906003	7701003	7701003	7701003	7701003	2205001	2207003	2215013	2223001	7701003	2707005	9923001	7701003	Y92.0	9922001	7701003	7701003
16538835	4917	Nitroglycerin	0.4	3706021	9916001	9905013	9923001	2017-04-16 06:53:00	A1+2+3+	9906003	53	16538835	2301061	2302001	Not Recorded	3001001	7701003	7701003	7701003	7701003	7701003	7701003	-1	-1	4212033	7701003	4216005	4221003	7701001	7701003	7701003	7701003	9906003	53	2516009	2601001	2650005	2205001	2207003	2215013	2223005	7701003	2707005	9923001	7701003	Y92.0	9922001	2807005	2808003
2145479	4917	Nitroglycerin	1	3706021	9916001	9905013	9923001	2017-03-02 23:01:00	A1+2+3+	9906003	87	2145479	2301051	2302001	Not Recorded	3001001	7701003	7701003	7701003	7701003	7701003	7701003	-1	-1	4212033	4219003	4216005	4221003	7701001	7701001	7701003	7701003	9906003	87	2516009	7701003	2650003	2205001	2207003	2215013	2223001	9923003	2707005	9923001	7701001	Y92.59	9922001	2807005	2808003
3327636	4917	Nitroglycerin	400	3706015	9916001	9905007	9923001	2017-05-18 12:34:44	A1+2+3+	9906003	71	3327636	2301021	2302001	Not Recorded	7701003	7701003	7701003	7701003	7701003	7701003	7701003	-1	-1	4212033	7701003	4216005	4221003	7701003	9908031	7701003	7701003	9906003	71	2516009	7701003	7701003	2205007	2207003	2215013	2223001	9923003	2707005	9923001	7701003	Y92.12	7701003	2807005	2808003
4068409	4917	Nitroglycerin	0.4	3706021	9916001	9905007	9923001	2017-01-23 12:25:00	A1+2+3+	9906003	51	4068409	2301041	2302005	Not Recorded	3001001	7701003	7701003	7701003	7701003	7701003	7701003	-1	-1	4212033	4219001	4216005	4221003	7701003	9908033	7701003	7701003	9906003	51	2516009	2601011	2650005	2205001	2207003	2215013	2223001	9923003	2707005	9923001	7701003	Y92.01	9922001	2807005	2808003
4168707	4917	Nitroglycerin	1	3706003	9916001	9905013	9923001	2017-05-23 07:24:00	A1+2+3+	9906003	36	4168707	2301021	2302003	Not Recorded	3001001	7701003	7701003	7701003	7701003	7701003	7701003	-1	-1	4212033	4219005	4216005	4221005	7701003	7701003	7701003	7701003	9906003	36	2516009	2601011	7701003	2205001	2207003	2215013	2223001	9923003	2707005	9923001	7701003	Y92.01	9922001	2807005	2808003
4308469	4917	Nitroglycerin	0.4	3706021	9916001	9905013	9923001	2017-01-21 18:05:00	A1+2+3+	9906001	47	4308469	2301021	7701003	Not Recorded	3001001	7701003	7701003	7701003	7701003	7701003	7701003	-1	-1	4212033	7701003	4216005	4221015	7701003	7701003	7701003	7701003	9906001	47	2516009	7701003	7701003	2205001	2207003	2215013	2223001	9923003	2707005	7701003	7701003	Y92.0	9922001	7701003	2808003
4506002	4917	Nitroglycerin	0.4	3706021	9916001	9905013	9923001	2017-03-28 13:05:00	A1+2+3+	9906003	50	4506002	2301021	2302001	Not Recorded	3001001	7701003	7701003	7701003	7701003	7701003	7701003	-1	-1	4212033	4219003	4216005	4221005	7701003	7701003	7701003	7701003	9906003	50	2516009	7701003	2650005	2205001	2207003	2215013	2223001	9923003	2707005	9923001	7701003	Y92.5	9922001	7701003	7701003
4731391	4917	Nitroglycerin	0.4	3706021	9916001	9905013	9923001	2017-07-07 10:46:09	A1+2+3+	9906003	40	4731391	2301021	7701003	Not Recorded	3001001	7701003	7701003	7701003	7701003	7701003	7701003	-1	-1	4212033	7701003	7701003	4221005	7701003	7701003	7701003	7701003	9906003	40	2516009	2601011	7701003	2205001	2207003	2215013	2223001	7701003	2707005	9923001	7701003	Y92.0	9922001	7701003	7701003
4783100	4917	Nitroglycerin	0.4	3706021	9916001	9905013	9923001	2017-03-14 13:09:00	A1+2+3+	9906001	65	4783100	2301079	2302007	Not Recorded	3001001	7701003	7701003	7701003	7701003	7701003	7701003	-1	-1	4212033	4219003	4216005	4221003	4222035	7701001	7701003	7701003	9906001	65	2516009	2601001	2650003	2205001	2207003	2215013	2223001	9923001	2707005	9923001	7701001	Y92.01	9922001	2807005	2808003
5010764	4917	Nitroglycerin	0.4	3706021	9916001	9905007	9923001	2017-07-26 18:25:00	A1+2+3+	9906003	58	5010764	2301021	2302001	Not Recorded	3001001	7701003	7701003	7701003	7701003	7701003	7701003	-1	-1	4212033	4219001	4216005	4221003	7701003	9908033	7701003	7701003	9906003	58	2516009	2601011	2650005	2205001	2207003	2215013	2223001	9923003	2707005	9923001	7701003	Y92.41	9922001	2807005	2808003
5034871	4917	Nitroglycerin	0.4	3706021	9916001	9905007	7701003	2017-06-01 17:58:39	A1+2+3+	9906001	74	5034871	2301013	2302003	Not Recorded	3001001	7701003	7701003	7701003	7701003	7701003	7701003	-1	-1	4212033	4219001	4216005	4221003	7701003	9908033	7701003	7701003	9906001	74	2516009	2601005	2650001	2205001	2207003	2215013	2223001	9923003	2707005	9923001	7701003	Y92.02	9922001	2807005	2808003
5056969	4917	Nitroglycerin	0.4	3706021	9916001	9905013	9923001	2017-05-07 11:06:00	A1+2+3+	9906001	94	5056969	2301021	7701003	Not Recorded	3001001	7701003	7701003	7701003	7701003	7701003	7701003	-1	-1	4212033	4219003	4216005	4221003	7701001	7701003	7701003	7701003	9906001	94	2516009	2601005	2650001	2205001	2207003	2215013	2223001	7701003	2707005	9923001	7701003	Y92.0	9922001	2807005	2808003
5103166	4917	Nitroglycerin	0.4	3706021	9916001	9905011	9923001	2017-07-07 11:59:49	A1+2+3+	9906003	38	5103166	2301079	2302001	Not Recorded	3001001	7701003	7701003	7701003	7701003	7701003	7701003	-1	-1	4212033	4219003	4216005	4221003	7701001	9908007	7701003	7701003	9906003	38	2516009	7701003	7701003	2205001	2207003	2215011	2223001	9923003	2707005	9923001	7701003	Y92.5	9922001	2807005	2808003
5301487	4917	Nitroglycerin	1	3706003	9916001	9905007	9923001	2017-08-07 13:49:00	A1+2+3+	9906003	51	5301487	2301021	2302007	Not Recorded	3001001	7701003	7701003	7701003	7701003	7701003	7701003	-1	-1	4212033	4219005	4216005	4221003	7701001	7701003	7701003	7701003	9906003	51	2516009	2601011	7701003	2205001	2207003	2215013	2223001	9923003	2707005	7701003	7701003	Y92.01	9922001	2807005	2808003
5361885	4917	Nitroglycerin	0.4	3706021	9916001	9905013	9923001	2017-08-15 19:38:00	A1+2+3+	9906001	81	5361885	2301013	2302003	Not Recorded	3001001	7701003	7701003	7701003	7701003	7701003	7701003	-1	-1	4212033	4219005	4216005	4221005	7701003	7701003	7701003	7701003	9906001	81	2516009	2601021	7701003	2205001	2207003	2215013	2223001	7701003	2707005	9923001	7701003	Y92.01	9922001	2807011	2808019
6006138	4917	Nitroglycerin	0.4	3706021	9916001	9905023	9923003	2017-09-07 08:06:15	A1+2+3+	9906003	70	6006138	2301021	2302003	Not Recorded	3001001	7701003	7701003	7701003	7701003	7701003	7701003	-1	-1	4212033	4219003	4216005	4221005	7701003	7701003	7701003	7701003	9906003	70	2516009	2601001	7701003	2205001	2207003	2215013	2223001	7701003	2707005	9923001	7701003	Y92.531	9922001	2807005	2808003
6202434	4917	Nitroglycerin	0.4	3706021	9916001	7701001	9923001	2017-09-22 00:50:26	A1+2+3+	9906003	41	6202434	2301021	7701003	Not Applicable	7701001	7701001	7701001	7701001	7701001	7701001	7701001	2715	2717	4212033	4219003	4216007	4221003	7701001	7701001	7701003	7701003	9906003	41	2516009	7701003	7701003	2205001	2207003	2215013	2223001	7701003	2707005	9923001	7701001	Y92.03	9922001	7701001	7701001
7007848	4917	Nitroglycerin	0.4	3706021	9916001	9905013	9923001	2017-09-30 03:13:00	A1+2+3+	9906003	67	7007848	2301041	2302007	Not Applicable	3001001	7701001	7701001	7701001	7701001	7701001	7701001	-1	-1	4212033	7701003	4216005	4221003	4222035	9908007	7701003	7701001	9906003	67	2516009	2601015	2650003	2205001	2207003	2215003	2223001	9923003	2707005	9923001	7701001	Y92.01	9922001	2807005	2808003
7047665	4917	Nitroglycerin	0.4	3706021	9916001	7701001	9923001	2017-10-26 16:46:00	A1+2+3+	9906003	61	7047665	2301061	7701003	Not Applicable	3001001	7701001	7701001	7701001	7701001	7701001	7701001	2715	2717	4212031	4219003	7701003	4221003	7701001	7701001	7701003	7701003	9906003	61	2516009	7701003	7701003	2205001	2207007	2215013	2223001	7701003	2707005	9923001	7701001	Y92.520	9922001	7701001	7701001
7152154	4917	Nitroglycerin	0.4	3706021	9916001	9905013	9923001	2017-10-12 19:11:00	A1+2+3+	9906003	60	7152154	2301021	7701003	Not Recorded	3001001	7701003	7701003	7701003	7701003	7701003	7701003	-1	-1	4212031	4219001	4216005	4221005	4222035	9908007	7701003	7701003	9906003	60	2516009	7701003	7701003	2205001	2207007	2215013	2223001	9923003	2707005	9923001	7701003	Y92.830	9922001	7701003	7701003
7564243	4917	Nitroglycerin	4	3706021	9916001	9905007	9923001	2017-10-29 12:35:00	A1+2+3+	9906003	56	7564243	2301021	2302007	Not Applicable	3001001	7701001	7701001	7701001	7701001	7701001	7701001	-1	-1	4212033	7701001	4216005	4221003	4222035	9908007	7701003	7701001	9906003	56	2516009	2601011	2650003	2205001	2207003	2215013	2223001	9923003	2707005	9923001	7701001	Y92.01	9922001	2807005	2808003
7728441	4917	Nitroglycerin	0.4	3706021	9916001	9905013	9923001	2017-11-21 19:20:27	A1+2+3+	9906001	67	7728441	2301021	7701003	Not Recorded	3001001	7701003	7701003	7701003	7701003	7701003	7701003	-1	-1	4212033	4219005	7701003	4221003	7701001	9908033	7701003	7701003	9906001	67	2516009	2601021	7701003	2205001	2207003	2215013	2223001	9923003	2707005	9923001	7701003	Y92.8	9922001	2807005	2808003
7818746	4917	Nitroglycerin	0.4	3706021	9916001	9905013	9923001	2017-11-27 04:25:00	A1+2+3+	9906003	57	7818746	2301021	2302007	Not Applicable	3001001	7701001	7701001	7701001	7701001	7701001	7701001	-1	-1	4212033	7701003	4216005	4221001	7701001	7701001	7701003	7701001	9906003	57	2516009	2601011	2650003	2205001	2207003	2215013	2223001	9923001	2707005	9923001	7701001	Y92.01	9922001	2807005	2808003
7933064	4917	Nitroglycerin	0.4	3706021	9916001	9905013	9923001	2017-12-03 18:03:00	A1+2+3+	9906001	68	7933064	2301013	2302001	Not Recorded	3001001	7701003	7701003	7701003	7701003	7701003	7701003	-1	-1	4212033	4219003	4216005	4221005	4222003	9908033	7701003	7701003	9906001	68	2516009	7701003	2650001	2205001	2207003	2215013	2223001	9923003	2707005	9923001	7701003	Y92.0	9922001	2807013	2808003
8222412	4917	Nitroglycerin	0.04	3706021	9916001	9905013	9923001	2017-12-05 16:16:00	A1+2+3+	9906003	51	8222412	2301021	7701003	Not Recorded	3001001	7701003	7701003	7701003	7701003	7701003	7701003	-1	-1	4212033	7701003	4216005	4221003	7701001	7701003	7701003	7701003	9906003	51	2516009	2601003	7701003	2205001	2207003	2215013	2223001	9923003	2707005	9923001	7701003	Y92.531	9922001	2807005	2808003
8298015	4917	Nitroglycerin	0.4	3706021	9916001	9905013	7701003	2017-11-12 06:52:00	A1+2+3+	9906003	43	8298015	2301021	2302001	Not Recorded	3001001	7701003	7701003	7701003	7701003	7701003	7701003	-1	-1	4212033	4219001	4216005	4221003	7701003	9908007	7701003	7701003	9906003	43	2516009	2601011	7701003	2205001	2207003	2215013	2223001	9923003	2707005	7701003	7701003	Y92.00	9922001	2807011	2808011
8386610	4917	Nitroglycerin	0.4	3706021	9916001	9905013	9923001	2017-01-24 15:48:00	A1+2+3+	9906003	42	8386610	2301021	2302001	Not Recorded	3001001	7701003	7701003	7701003	7701003	7701003	7701003	-1	-1	4212033	7701003	4216005	4221003	7701003	7701003	7701003	7701003	9906003	42	2516009	2601021	7701003	2205001	2207003	2215013	2223001	9923003	7701003	7701003	7701003	Y92.14	9922001	2807005	2808003
8565403	4917	Nitroglycerin	0.4	3706021	9916001	9905013	9923001	2017-12-25 11:51:00	A1+2+3+	9906001	89	8565403	2301077	2302007	Not Recorded	3001001	7701003	7701003	7701003	7701003	7701003	7701003	-1	-1	4212033	4219003	4216005	4221003	4222035	9908007	7701003	7701003	9906001	89	2516009	2601021	2650003	2205001	2207003	2215013	2223001	9923001	2707005	9923001	7701001	Y92.01	9922001	2807005	2808003
8674407	4917	Nitroglycerin	0.4	3706021	9916001	9905013	9923001	2017-12-29 10:18:00	A1+2+3+	9906003	57	8674407	2301021	2302001	Not Recorded	3001001	7701003	7701003	7701003	7701003	7701003	7701003	-1	-1	4212033	4219005	4216005	4221003	7701001	7701003	7701003	7701003	9906003	57	2516009	2601001	2650001	2205001	2207003	2215013	2223001	9923003	2707005	9923001	7701003	Y92.5	9922001	2807005	2808003
1349207	4917	Nitroglycerin	1	3706003	9916005	9905013	9923001	2017-01-28 16:10:00	A1+2+3+4-	9906003	52	1349207	2301021	7701003	Not Recorded	3001001	7701003	7701003	7701003	7701003	7701003	7701003	-1	-1	4212033	7701003	7701003	4221005	7701003	7701003	7701003	7701003	9906003	52	2516009	7701003	7701003	2205001	2207003	2215013	2223001	7701003	2707005	7701003	7701003	Y92.0	9922001	7701003	7701003
14658708	4917	Nitroglycerin	1	3706003	9916001	9905013	9923001	2017-11-30 21:16:00	A1+2+3+4+	9906003	53	14658708	2301021	2302003	Not Recorded	7701003	7701003	7701001	7701003	7701003	7701003	7701003	-1	-1	4212033	7701001	4216005	4221003	7701001	7701003	7701003	7701003	9906003	53	2516009	2601005	2650003	2205001	2207003	2215013	2223001	9923003	7701003	9923001	7701001	Y92.008	9922001	2807005	2808003
1868414	4917	Nitroglycerin	0.4	3706021	9916001	9905013	9923001	2017-02-24 13:45:00	A1+2+3+4+	9906003	66	1868414	2301021	7701003	Not Recorded	3001001	7701003	7701003	7701003	7701003	7701003	7701003	-1	-1	4212033	4219003	4216005	4221003	7701003	9908007	7701003	7701003	9906003	66	2516009	2601005	7701003	2205001	2207003	2215013	2223001	9923003	2707005	9923001	7701003	Y92.01	9922001	2807005	2808003
4210445	4917	Nitroglycerin	0.4	3706021	9916001	9905007	9923001	2017-05-19 09:18:00	A1+2+3+4+	9906003	65	4210445	2301013	2302007	Not Recorded	3001001	7701003	7701003	7701003	7701003	7701003	7701003	-1	-1	4212033	7701003	4216005	4221003	7701001	7701003	7701003	7701003	9906003	65	2516009	2601011	7701003	2205001	2207003	2215013	2223001	9923003	2707005	7701003	7701003	Y92.01	9922001	2807005	2808003
5828058	4917	Nitroglycerin	0.4	3706021	9916001	9905013	9923001	2017-09-01 09:23:48	A1+2+3+4+	9906003	65	5828058	2301013	2302003	Not Recorded	3001001	7701003	7701003	7701003	7701003	7701003	7701003	-1	-1	4212033	4219005	4216005	4221005	7701003	9908031	7701003	7701003	9906003	65	2516009	2601021	7701003	2205001	2207003	2215013	2223001	7701003	2707005	9923001	7701003	Y92.01	9922001	2807005	2808003
5841375	4917	Nitroglycerin	0.4	3706021	9916001	9905013	9923001	2017-09-04 22:20:00	A1+2+3+4+	9906003	69	5841375	2301021	2302001	Not Recorded	3001001	7701003	7701003	7701003	7701003	7701003	7701003	-1	-1	4212033	7701003	4216005	4221003	7701001	9908033	7701003	7701003	9906003	69	2516009	2601005	2650005	2205001	2207003	2215013	2223001	9923003	2707005	9923001	7701003	Y92.0	9922001	2807005	2808003
6622278	4917	Nitroglycerin	4	3706021	9916001	9905013	9923001	2017-07-18 12:25:00	A1+2+3+4+	9906003	53	6622278	2301021	2302007	Not Applicable	3001001	7701001	7701001	7701001	7701001	7701001	7701001	-1	-1	4212033	4219001	4216005	4221003	7701001	9908007	7701003	7701001	9906003	53	2516009	2601011	2650003	2205001	2207003	2215013	2223001	9923001	2707005	9923001	7701001	Y92.01	9922001	2807005	2808003
15256072	4917	Nitroglycerin	0.4	3706021	9916001	9905007	9923001	2017-01-25 01:55:37	A1+2+3+4+5+6+	9906003	70	15256072	2301041	2302001	Not Applicable	3001001	7701001	7701001	7701001	7701001	7701001	7701001	-1	-1	4212033	4219001	4216005	4221003	7701003	7701003	7701003	7701003	9906003	70	2516009	2601005	2650001	2205001	2207003	2215013	2223001	7701003	2707005	9923001	7701001	Y92.01	9922001	2807009	2808003
1465032	4917	Nitroglycerin	1	3706001	9916003	9905013	9923001	2017-02-14 19:55:43	A1+2+30	9906001	77	1465032	2301021	2302003	Not Recorded	3001001	7701003	7701003	7701003	7701003	7701003	7701003	-1	-1	4212033	7701003	4216005	4221003	7701003	7701003	7701003	7701003	9906001	77	2516009	7701003	2650001	2205001	2207003	2215013	2223001	9923003	2707005	9923001	7701003	Y92.29	9922001	2807005	2808003
4153139	4917	Nitroglycerin	1.5	3706003	9916003	9905013	9923001	2017-01-08 01:27:00	A1+2+30	9906003	86	4153139	2301001	2302003	Not Recorded	3001001	7701003	7701003	7701003	7701003	7701003	7701003	-1	-1	4212033	7701003	4216005	4221005	7701003	7701003	7701003	7701003	9906003	86	2516009	2601001	7701003	2205001	2207003	2215013	2223003	7701003	2707005	9923001	7701003	Y92.03	9922001	2807005	2808003
4253242	4917	Nitroglycerin	1	3706003	9916003	9905013	9923001	2017-07-02 04:41:00	A1+2+30	9906003	70	4253242	2301021	2302005	Not Recorded	3001001	7701003	7701003	7701003	7701003	7701003	7701003	-1	-1	4212033	7701003	4216005	4221003	7701001	9908007	7701003	7701003	9906003	70	2516009	2601001	2650003	2205001	2207003	2215013	2223001	9923001	2707005	9923001	7701003	Y92.0	9922001	2807011	2808003
5137527	4917	Nitroglycerin	0.4	3706021	9916003	9905013	9923001	2017-01-08 04:20:00	A1+2+30	9906003	69	5137527	2301051	2302007	Not Applicable	3001001	7701001	7701001	7701001	7701001	7701001	7701001	-1	-1	4212033	4219003	4216005	4221003	7701001	7701001	7701003	7701001	9906003	69	2516009	2601005	2650003	2205001	2207005	2215013	2223001	9923001	2707005	9923001	7701001	Y92.01	9922001	2807011	2808011
5163142	4917	Nitroglycerin	0.4	3706021	9916003	9905013	9923001	2017-01-01 22:16:00	A1+2+30	9906001	57	5163142	2301077	2302003	Not Recorded	3001001	7701003	7701003	7701003	7701003	7701003	7701003	-1	-1	4212033	4219001	4216005	4221003	7701003	7701003	7701003	7701003	9906001	57	2516009	7701003	7701003	2205001	2207003	2215013	2223001	9923001	2707005	7701003	7701003	Y92.00	9922001	2807005	2808003
5323369	4917	Nitroglycerin	0.4	3706021	9916003	9905007	9923001	2017-07-13 12:05:00	A1+2+30	9906003	20	5323369	2301021	2302001	Not Recorded	3001001	7701003	7701003	7701003	7701003	7701003	7701003	-1	-1	4212033	4219003	4216005	4221003	7701003	9908005	7701003	7701003	9906003	20	2516009	2601001	7701003	2205001	2207003	2215013	2223001	9923003	2707005	9923001	7701003	Y92.01	9922001	2807005	2808003
7728340	4917	Nitroglycerin	1	3706003	9916003	9905013	9923001	2017-11-21 20:27:00	A1+2+30	9906001	81	7728340	2301013	2302001	Not Recorded	3001001	7701003	7701003	7701003	7701003	7701003	7701003	-1	-1	4212033	7701003	4216005	4221003	7701001	9908007	7701003	7701003	9906001	81	2516009	2601005	2650001	2205001	2207003	2215013	2223001	9923003	2707005	9923001	7701003	Y92.12	9922001	2807005	2808003
15266017	4917	Nitroglycerin	0.4	3706021	9916003	9905007	9923001	2017-03-29 07:05:00	A1+20	9906001	79	15266017	2301041	2302007	Not Applicable	7701001	7701001	7701001	7701001	7701001	7701001	7701001	-1	-1	4212033	4219001	4216005	4221003	7701003	7701003	7701003	7701003	9906001	79	2516009	2601001	2650001	2205001	2207003	2215013	2223001	9923003	7701003	7701001	7701001	Y92.01	9922001	2807005	2808003
3250203	4917	Nitroglycerin	0.4	3706021	9916003	9905013	9923001	2017-05-18 18:14:00	A1+20	9906003	56	3250203	2301021	2302007	Not Applicable	3001001	7701001	7701001	7701001	7701001	7701001	7701001	-1	-1	4212033	4219003	4216005	4221003	4222035	9908007	7701003	7701001	9906003	56	2516009	2601011	2650003	2205001	2207003	2215013	2223005	9923003	2707005	9923001	7701001	Y92.01	9922001	2807005	2808003
5942742	4917	Nitroglycerin	0.4	3706021	9916003	9905013	9923001	2017-05-01 12:25:00	A1+20	9906001	64	5942742	2301021	2302007	Not Applicable	3001001	7701001	7701001	7701001	7701001	7701001	7701001	-1	-1	4212033	4219005	4216005	4221003	4222035	9908007	7701003	7701001	9906001	64	2516009	2601001	2650003	2205001	2207005	2215013	2223001	9923003	2707005	9923001	7701001	Y92.01	9922001	2807005	2808003
6144190	4917	Nitroglycerin	0.4	3706021	9916003	9905007	9923001	2017-09-15 20:40:00	A1+20	9906003	74	6144190	2301013	2302001	Not Applicable	3001001	7701001	7701001	7701001	7701001	7701001	7701001	-1	-1	4212033	7701001	4216005	4221003	4222035	9908007	7701003	7701001	9906003	74	2516009	2601001	2650003	2205001	2207003	2215013	2223001	9923001	2707005	9923001	7701001	Y92.01	9922001	2807001	2808009
6923378	4917	Nitroglycerin	0.4	3706021	9916003	9905013	9923001	2017-10-16 12:39:30	A1+20	9906003	75	6923378	2301077	2302003	Not Recorded	3001001	7701003	7701003	7701003	7701003	7701003	7701003	-1	-1	4212033	4219003	4216005	4221005	7701003	9908007	7701003	7701003	9906003	75	2516009	2601005	7701003	2205001	2207003	2215013	2223001	7701003	2707005	9923001	7701003	Y92.01	9922003	2807005	2808003
8386540	4917	Nitroglycerin	0.4	3706021	9916003	9905013	9923001	2017-01-27 10:52:00	A1+20	9906003	40	8386540	2301021	2302007	Not Recorded	3001001	7701003	7701003	7701003	7701003	7701003	7701003	-1	-1	4212033	4219001	4216005	4221013	7701003	7701003	7701003	7701003	9906003	40	2516009	2601023	2650005	2205001	2207003	2215013	2223001	9923003	2707005	9923001	7701003	Y92.02	9922001	2807005	2808003
9323092	4917	Nitroglycerin	0.4	3706021	9916003	9905011	9923001	2017-11-19 18:28:00	A1+20	9906003	88	9323092	2301021	2302001	Not Recorded	3001001	7701003	7701003	7701003	7701003	7701003	7701003	-1	-1	4212033	4219003	4216005	4221005	7701003	7701003	7701003	7701003	9906003	88	2516009	7701003	2650003	2205001	2207003	2215009	2223001	7701003	2707005	9923001	7701003	Y92.01	9922001	2807009	2808011
9689970	4917	Nitroglycerin	0.4	3706021	9916003	9905011	9923001	2017-12-11 12:38:00	A1+20	9906003	60	9689970	2301021	2302001	Not Recorded	3001001	7701003	7701003	7701003	7701003	7701003	7701003	-1	-1	4212033	7701003	4216005	4221005	7701003	7701003	7701003	7701003	9906003	60	2516009	2601005	7701003	2205001	2207003	2215013	2223001	7701003	2707005	9923001	7701003	Y92.019	9922001	2807005	2808003
5133943	4917	Nitroglycerin	0.4	3706021	9916001	9905013	9923001	2017-01-05 12:20:00	A1+203+	9906001	83	5133943	2301041	2302007	Not Applicable	3001001	7701001	7701001	7701001	7701001	7701001	7701001	-1	-1	4212033	4219003	4216005	4221003	4222035	7701001	7701003	7701001	9906001	83	2516009	2601005	2650003	2205001	2207005	2215013	2223001	9923001	2707005	9923001	7701001	Y92.01	9922001	2807005	2808003
14085095	4917	Nitroglycerin	0.4	3706021	9916003	9905013	9923001	2017-03-30 11:08:00	A1+2030	9906003	73	14085095	2301021	2302007	Not Applicable	3001001	7701001	7701001	7701001	7701001	7701001	7701001	-1	-1	4212033	4219003	4216005	4221003	4222035	9908007	7701003	7701001	9906003	73	2516009	2601005	2650003	2205001	2207003	2215013	2223001	9923003	2707005	9923001	7701001	Y92.01	9922001	2807005	2808003
2718797	4917	Nitroglycerin	0.4	3706021	9916003	9905011	9923001	2017-03-25 12:42:00	A1+2030	9906001	52	2718797	2301013	7701003	Not Recorded	3001001	7701003	7701003	7701003	7701003	7701003	7701003	-1	-1	4212033	7701003	4216005	4221003	7701003	7701003	7701003	7701003	9906001	52	2516009	7701003	7701003	2205001	2207003	2215011	2223001	9923003	2707005	9923001	7701003	Y92.01	9922001	2807005	2808003
3595177	4917	Nitroglycerin	0.4	3706021	9916003	9905007	9923001	2017-06-18 16:04:00	A1+2030	9906001	71	3595177	2301021	2302001	Not Applicable	3001001	7701001	7701001	7701001	7701001	7701001	7701001	-1	-1	4212033	4219001	4216005	4221003	4222035	9908007	7701003	7701001	9906001	71	2516009	2601005	2650003	2205001	2207003	2215013	2223001	9923001	2707005	9923001	7701001	Y92.01	9922001	2807005	2808003
4265758	4917	Nitroglycerin	0.4	3706021	9916003	9905013	9923001	2017-01-01 23:36:20	A1+2030	9906003	52	4265758	2301013	7701003	Not Recorded	3001001	7701003	7701003	7701003	7701003	7701003	7701003	-1	-1	4212033	4219001	4216005	4221005	7701003	7701003	7701003	7701003	9906003	52	2516009	7701003	2650005	2205001	2207003	2215013	2223001	9923003	2707005	9923001	7701003	Y92.0	9922001	2807011	2808011
4383853	4917	Nitroglycerin	0.4	3706021	9916003	7701003	9923001	2017-05-06 11:40:02	A1+2030	9906003	55	4383853	2301021	2302007	Not Recorded	3001001	7701003	7701003	7701003	7701003	7701003	7701003	-1	-1	4212033	7701003	4216005	4221003	7701003	7701003	7701003	7701003	9906003	55	2516009	7701003	2650001	2205001	2207003	2215013	2223001	9923003	2707005	9923001	7701003	Y92.32	9922001	2807005	2808003
7550723	4917	Nitroglycerin	0.4	3706021	9916003	9905007	9923001	2017-06-18 16:04:00	A1+2030	9906001	71	7550723	2301021	2302001	Not Applicable	3001001	7701001	7701001	7701001	7701001	7701001	7701001	-1	-1	4212033	7701003	4216005	4221003	4222035	9908007	7701003	7701001	9906001	71	2516009	2601005	2650003	2205001	2207003	2215013	2223001	9923001	2707005	9923001	7701001	Y92.01	9922001	2807005	2808003
9307527	4917	Nitroglycerin	0.4	3706021	9916003	9905019	9923001	2017-03-28 13:43:00	A1+2030	9906003	61	9307527	2301021	7701003	Not Recorded	3001001	7701003	7701003	7701003	7701003	7701003	7701003	-1	-1	4212033	7701003	4216005	4221003	7701003	9908007	7701003	7701003	9906003	61	2516009	2601011	2650001	2205001	2207003	2215013	2223001	9923003	2707005	9923001	7701003	Y92.02	9922001	2807005	2808003
10994301	4917	Nitroglycerin	0.4	3706021	9916003	9905013	9923001	2017-05-10 01:14:00	A10	9906001	78	10994301	2301061	2302007	Not Applicable	3001001	7701001	7701001	7701001	7701001	7701001	7701001	-1	-1	4212033	4219001	4216005	4221003	4222035	7701001	7701003	7701001	9906001	78	2516009	2601011	2650003	2205001	2207003	2215013	2223005	9923003	2707005	9923001	7701001	Y92.01	9922001	2807005	2808003
11346525	4917	Nitroglycerin	0.4	3706021	9916003	9905007	9923001	2017-06-17 17:31:00	A10	9906001	58	11346525	2301021	7701003	Not Applicable	3001001	7701001	7701003	7701003	7701001	7701001	7701001	-1	-1	4212033	4219003	4216005	4221005	7701003	7701003	7701003	7701003	9906001	58	2516009	2601005	2650003	2205007	2207003	2215013	2223001	9923003	2707005	9923001	7701001	7701003	9922001	7701003	7701003
11366151	4917	Nitroglycerin	0.4	3706021	9916003	9905013	9923003	2017-06-02 15:30:00	A10	9906003	50	11366151	2301021	2302007	Not Applicable	3001001	7701001	7701001	7701001	7701001	7701001	7701001	-1	-1	4212033	4219003	4216005	4221003	7701001	9908007	7701003	7701001	9906003	50	2516009	2601009	2650003	2205001	2207005	2215013	2223001	9923001	2707005	9923001	7701001	Y92.531	9922001	2807005	2808003
11486258	4917	Nitroglycerin	0.4	3706021	9916003	9905013	9923001	2017-06-10 16:19:00	A10	9906003	63	11486258	2301051	2302007	Not Applicable	3001001	7701001	7701001	7701001	7701001	7701001	7701001	-1	-1	4212033	4219003	4216005	4221003	7701001	9908007	7701003	7701001	9906003	63	2516009	2601001	2650003	2205001	2207003	2215013	2223001	9923003	2707005	9923001	7701001	Y92.24	9922001	2807005	2808003
11855554	4917	Nitroglycerin	0.4	3706021	9916003	9905013	9923001	2017-07-05 13:10:51	A10	9906003	81	11855554	2301077	2302003	Not Recorded	7701003	7701003	7701003	7701003	7701003	7701003	7701003	-1	-1	4212033	4219003	4216005	4221003	7701003	9908005	7701003	7701003	9906003	81	2516009	7701003	7701003	2205001	2207003	2215013	2223001	9923001	2707005	9923001	7701003	Y92.414	7701003	2807011	2808011
11929758	4917	Nitroglycerin	0.4	3706021	9916003	7701001	9923001	2017-07-21 17:09:00	A10	9906001	95	11929758	2301033	2302007	Not Applicable	3001001	7701001	7701001	7701001	7701001	7701001	7701001	-1	-1	4212033	4219003	4216005	4221003	7701001	9908007	7701003	7701001	9906001	95	2516009	2601005	2650003	2205001	2207003	2215013	2223001	9923003	2707005	9923001	7701001	Y92.01	9922001	2807011	2808005
1213119	4917	Nitroglycerin	0.4	3706021	9916003	9905007	9923001	2017-01-02 13:29:14	A10	9906003	73	1213119	2301061	2302001	Not Recorded	3001001	7701003	7701003	7701003	7701003	7701003	7701003	-1	-1	4212033	7701003	4216005	7701003	7701003	7701003	7701003	7701003	9906003	73	2516009	7701003	7701003	2205001	2207003	2215013	2223001	9923003	2707005	9923001	2708001	Y92.00	9922001	2807011	2808007
1227577	4917	Nitroglycerin	0.4	3706021	9916003	9905007	9923001	2017-01-07 18:56:20	A10	9906003	56	1227577	2301021	2302003	Not Recorded	3001001	7701003	7701003	7701003	7701003	7701003	7701003	-1	-1	4212033	7701003	4216005	7701003	7701003	7701003	7701003	7701003	9906003	56	2516009	7701003	7701003	2205001	2207003	2215013	2223005	9923003	2707005	9923001	7701003	Y92.03	7701003	2807005	2808003
12854713	4917	Nitroglycerin	0.4	3706021	9916003	9905031	9923001	2017-01-14 22:36:00	A10	9906003	53	12854713	2301021	7701003	Not Recorded	3001001	7701003	7701003	3007001	7701003	7701003	7701003	-1	-1	4212033	4219001	4216005	4221015	7701003	7701003	7701003	7701003	9906003	53	2516009	2601005	2650005	2205001	2207003	2215013	2223001	9923003	2707005	9923001	7701003	Y92.03	7701003	7701003	7701003
13310511	4917	Nitroglycerin	0.4	3706021	9916003	9905007	9923001	2017-06-05 17:02:00	A10	9906003	73	13310511	2301033	2302001	Not Recorded	7701003	7701003	7701003	7701003	7701003	7701003	7701003	-1	-1	4212033	7701003	4216005	4221003	7701003	7701003	7701003	7701003	9906003	73	2516009	2601005	7701003	2205001	2207003	2215013	2223001	7701003	2707005	9923001	7701003	Y92.0	9922001	2807011	2808011
13318577	4917	Nitroglycerin	0.04	3706021	9916003	9905007	9923001	2017-06-17 15:48:00	A10	9906001	54	13318577	2301021	2302001	Not Recorded	7701003	7701003	7701003	7701003	7701003	7701003	7701003	2715	2717	4212021	7701003	4216005	7701003	7701003	7701003	7701003	7701003	9906001	54	2516009	2601021	7701003	2205013	2207003	2215013	2223001	7701003	2707005	9923001	7701003	Y92.243	9922001	2807005	2808003
13405005	4917	Nitroglycerin	1	3706003	9916003	9905007	9923001	2017-01-11 22:34:23	A10	9906001	62	13405005	2301013	7701003	Not Recorded	3001001	7701003	7701003	7701003	7701003	7701003	7701003	-1	-1	4212033	4219003	4216005	4221003	7701003	7701003	7701003	7701003	9906001	62	2516009	7701003	7701003	2205001	2207003	2215013	2223001	9923003	2707005	9923001	7701003	Y92.031	9922001	2807005	2808003
13646262	4917	Nitroglycerin	0.4	3706021	9916003	9905013	9923001	2017-10-06 14:16:00	A10	9906003	62	13646262	2301061	2302003	Not Recorded	7701003	7701003	7701001	7701003	7701003	7701003	7701003	-1	-1	4212033	4219005	4216005	4221003	7701001	7701003	7701003	7701003	9906003	62	2516009	2601017	2650003	2205001	2207003	2215013	2223001	9923003	7701003	9923001	7701001	Y92.29	9922001	2807005	2808003
13821892	4917	Nitroglycerin	0.4	3706021	9916003	9905007	9923001	2017-07-17 09:30:00	A10	9906001	54	13821892	2301021	2302001	Not Recorded	7701003	7701003	7701003	7701003	7701003	7701003	7701003	-1	-1	4212033	7701003	4216005	4221003	7701003	7701003	7701003	7701003	9906001	54	2516009	2601021	7701003	2205001	2207003	2215013	2223001	7701003	2707005	9923001	7701003	Y92.0	9922001	2807005	2808003
14179982	4917	Nitroglycerin	0.4	3706021	9916003	9905013	9923001	2017-04-23 15:58:00	A10	9906001	86	14179982	2301061	2302007	Not Applicable	3001001	7701001	7701001	7701001	7701001	7701001	7701001	-1	-1	4212033	4219001	4216005	4221003	4222035	9908007	7701003	7701001	9906001	86	2516009	2601005	2650003	2205001	2207003	2215013	2223001	9923003	2707005	9923001	7701001	Y92.01	9922001	2807001	2808009
14380213	4917	Nitroglycerin	0.4	3706021	9916003	9905007	7701003	2017-11-09 06:40:00	A10	9906003	55	14380213	2301013	2302007	Not Recorded	3001001	7701003	7701003	7701003	7701003	7701003	7701003	-1	-1	4212033	4219003	4216005	4221003	7701003	9908007	7701001	7701001	9906003	55	2516009	2601011	7701003	2205001	2207003	2215013	2223001	9923003	2707005	7701003	7701003	Y92.0	9922001	2807011	2808003
14380417	4917	Nitroglycerin	0.4	3706021	9916003	9905013	9923001	2017-11-10 10:44:00	A10	9906003	62	14380417	2301033	2302001	Not Recorded	7701003	7701003	7701001	7701003	7701003	7701003	7701003	-1	-1	4212033	4219003	4216005	4221003	7701001	9908033	7701003	7701003	9906003	62	2516009	7701003	2650003	2205001	2207003	2215013	2223001	9923003	2707005	9923001	7701001	Y92.008	9922005	2807005	2808003
1454557	4917	Nitroglycerin	0.4	3706021	9916003	9905013	9923001	2017-02-20 09:49:00	A10	9906003	56	1454557	2301071	2302007	Not Applicable	3001001	7701001	7701001	7701001	7701001	7701001	7701001	-1	-1	4212033	4219003	4216005	4221003	4222035	7701001	7701003	7701001	9906003	56	2516009	2601011	2650003	2205001	2207003	2215013	2223005	9923003	2707005	9923001	7701001	Y92.14	9922001	2807005	2808003
14547339	4917	Nitroglycerin	0.4	3706021	9916003	9905007	9923001	2017-12-12 12:13:45	A10	9906003	81	14547339	2301035	2302007	Not Recorded	3001001	7701003	7701003	7701003	7701003	7701003	7701003	-1	-1	4212033	4219001	4216005	4221003	7701003	9908033	7701003	7701003	9906003	81	2516009	7701003	7701003	2205013	2207003	2215013	2223005	9923003	2707005	9923001	7701003	Y92.01	9922001	2807005	2808003
14679914	4917	Nitroglycerin	1	3706003	9916003	9905013	9923001	2017-12-08 08:14:00	A10	9906003	49	14679914	2301021	2302003	2017-12-08 08:19:00	3001005	3002001	9923001	7701003	3011007	3016011	3018007	-1	-1	4212033	4219003	4216005	4221003	7701001	7701003	7701003	7701003	9906003	49	2516009	2601011	2650005	2205001	2207003	2215013	2223001	7701003	7701003	9923001	7701001	Y92.008	9922001	2807001	2808003
14759526	4917	Nitroglycerin	0.4	3706021	9916003	9905013	9923001	2017-12-11 10:27:00	A10	9906003	55	14759526	2301077	2302003	Not Recorded	7701003	7701003	7701001	7701003	7701003	7701003	7701003	-1	-1	4212033	4219005	4216005	4221003	7701001	7701003	7701003	7701003	9906003	55	2516009	2601001	2650003	2205001	2207003	2215013	2223001	7701003	2707005	9923001	7701001	Y92.008	9922001	2807011	2808011
1493303	4917	Nitroglycerin	0.4	3706021	9916003	9905007	9923001	2017-02-25 13:20:00	A10	9906001	36	1493303	2301021	2302003	Not Recorded	3001001	7701003	7701003	7701003	7701003	7701003	7701003	-1	-1	4212033	7701003	4216005	7701003	7701003	7701003	7701003	7701003	9906001	36	2516009	7701003	7701003	2205001	2207003	2215013	2223005	9923001	2707005	9923001	7701003	Y92.51	7701003	7701003	7701003
1494999	4917	Nitroglycerin	0.4	3706021	9916003	9905007	9923001	2017-02-21 06:55:00	A10	9906003	62	1494999	2301021	2302007	Not Applicable	3001001	7701001	7701001	7701001	7701001	7701001	7701001	-1	-1	4212033	4219003	4216005	4221003	7701003	7701003	7701003	7701003	9906003	62	2516009	2601021	2650005	2205001	2207003	2215013	2223001	9923003	2707005	9923001	7701001	Y92.29	9922001	2807005	2808003
15097414	4917	Nitroglycerin	0.4	3706021	9916003	9905013	9923001	2017-11-05 18:29:00	A10	9906003	49	15097414	2301021	7701003	2017-11-05 18:36:00	3001001	3002001	9923001	3007001	3011005	7701003	3018001	-1	-1	4212033	7701003	4216005	4221003	7701003	7701003	7701003	7701003	9906003	49	2516009	7701003	7701003	2205001	2207003	2215013	2223001	9923003	2707005	9923001	7701003	Y92.511	9922005	2807005	2808003
15254800	4917	Nitroglycerin	0.004	3706021	9916003	9905019	9923003	2017-01-30 19:05:00	A10	9906001	64	15254800	2301041	2302001	Not Applicable	3001001	7701001	7701001	7701001	7701001	7701001	7701001	-1	-1	4212033	4219001	4216005	4221003	7701003	7701003	7701003	7701003	9906001	64	2516009	2601005	7701001	2205001	2207003	2215013	2223001	7701003	7701003	7701001	7701001	Y92.538	9922001	7701001	7701001
15480056	4917	Nitroglycerin	0.4	3706021	9916003	9905013	9923001	2017-10-27 21:39:00	A10	9906001	89	15480056	2301051	7701003	Not Recorded	3001001	7701003	7701003	7701003	7701003	7701003	7701003	-1	-1	4212033	4219003	4216005	4221003	7701001	9908007	7701003	7701003	9906001	89	2516009	2601005	7701003	2205001	2207003	2215013	2223001	7701003	2707005	7701003	7701003	Y92.0	9922001	7701003	7701003
15491690	4917	Nitroglycerin	0.4	3706021	9916003	9905013	9923001	2017-12-20 14:14:45	A10	9906003	68	15491690	2301021	7701003	Not Recorded	3001001	7701003	7701003	7701003	7701003	7701003	7701003	-1	-1	4212033	7701003	4216005	4221005	4222003	9908033	7701003	7701003	9906003	68	2516009	7701001	2650005	2205001	2207003	2215013	2223001	7701003	2707005	7701003	7701003	Y92.0	9922001	7701003	7701003
15712139	4917	Nitroglycerin	0.4	3706013	9916003	9905007	9923001	2017-11-02 15:57:00	A10	9906003	79	15712139	2301077	2302001	Not Applicable	7701001	7701001	7701001	7701001	7701001	7701001	7701001	-1	-1	4212033	4219001	4216005	4221003	7701003	7701003	7701003	7701003	9906003	79	2516009	2601001	2650005	2205001	2207003	2215013	2223001	7701003	7701003	7701001	7701001	Y92.03	9922001	2807005	2808003
1593204	4917	Nitroglycerin	0.4	3706021	9916003	7701001	9923003	2017-02-02 03:26:00	A10	9906003	59	1593204	2301021	2302007	Not Applicable	3001001	7701001	7701001	7701001	7701001	7701001	7701001	-1	-1	4212033	4219001	4216005	4221003	4222035	7701001	7701003	7701001	9906003	59	2516009	2601001	2650003	2205001	2207003	2215013	2223001	9923001	2707005	9923001	7701001	Y92.01	9922001	2807005	2808003
16574651	4917	Nitroglycerin	0.4	3706021	9916003	9905013	9923001	2017-11-10 10:05:00	A10	9906003	59	16574651	2301021	2302001	Not Recorded	3001001	7701003	7701003	7701003	7701003	7701003	7701003	-1	-1	4212033	7701003	4216005	4221003	7701001	7701003	7701003	7701003	9906003	59	2516009	2601003	2650005	2205001	2207003	2215013	2223001	7701003	2707005	9923001	7701003	Y92.0	9922001	2807005	2808003
17329334	4917	Nitroglycerin	0.4	3706021	9916003	9905007	9923001	2017-06-17 01:52:00	A10	9906001	76	17329334	2301021	2302001	Not Recorded	7701003	7701003	7701003	7701003	7701003	7701003	7701003	-1	-1	4212033	7701003	4216005	4221003	7701003	7701003	7701003	7701003	9906001	76	2516009	2601005	7701003	2205001	2207003	2215013	2223001	7701003	2707005	9923001	7701003	Y92.0	9922001	2807005	2808003
17790288	4917	Nitroglycerin	0.4	3706021	9916003	9905013	9923001	2017-12-20 04:37:00	A10	9906003	65	17790288	2301013	2302003	Not Recorded	3001001	7701003	7701003	7701003	7701003	7701003	7701003	-1	-1	4212033	4219001	4216005	4221005	7701003	9908007	7701003	7701003	9906003	65	2516009	2601011	7701003	2205001	2207003	2215013	2223001	7701003	2707005	9923001	7701003	Y92.01	9922001	2807005	2808003
2206015	4917	Nitroglycerin	0.4	3706021	9916003	9905013	9923001	2017-04-07 17:59:00	A10	9906003	68	2206015	2301021	2302007	Not Applicable	3001001	7701001	7701001	7701001	7701001	7701001	7701001	-1	-1	4212033	4219003	4216005	4221003	4222035	9908007	7701003	7701001	9906003	68	2516009	2601005	2650003	2205001	2207003	2215013	2223001	9923003	2707005	9923001	7701001	Y92.01	9922001	2807005	2808003
2841780	4917	Nitroglycerin	0.4	3706021	9916003	9905013	9923001	2017-04-15 10:00:00	A10	9906003	33	2841780	2301021	7701003	Not Recorded	3001001	7701003	7701003	7701003	7701003	7701003	7701003	2715	-1	4212033	7701003	4216005	4221003	7701003	7701003	7701003	7701003	9906003	33	2516009	7701003	7701003	2205001	2207003	2215013	2223001	9923003	2707005	9923001	7701003	Y92.01	9922001	2807005	2808003
3221950	4917	Nitroglycerin	0.4	3706021	9916003	9905007	9923001	2017-05-17 06:09:00	A10	9906001	57	3221950	2301011	2302007	Not Recorded	3001001	7701003	7701003	7701003	7701003	7701003	7701003	-1	-1	4212033	7701003	4216005	4221003	7701003	9908007	7701003	7701003	9906001	57	2516009	2601001	7701003	2205001	2207003	2215013	2223001	9923003	2707005	9923001	7701003	Y92.01	9922001	2807005	2808003
3306220	4917	Nitroglycerin	1	3706021	9916003	9905013	9923001	2017-05-22 15:33:00	A10	9906003	35	3306220	2301071	2302007	Not Applicable	3001001	7701001	7701001	7701001	7701001	7701001	7701001	-1	-1	4212033	4219003	4216005	4221003	4222035	9908007	7701003	7701001	9906003	35	2516009	2601003	2650003	2205001	2207003	2215013	2223005	9923003	2707005	9923001	7701001	Y92.538	9922001	2807005	2808003
3525049	4917	Nitroglycerin	1	3706021	9916003	9905013	9923001	2017-06-09 17:25:00	A10	9906003	33	3525049	2301051	2302001	Not Recorded	3001001	7701003	7701003	7701003	7701003	7701003	7701003	-1	-1	4212033	4219003	4216005	4221003	4222035	7701001	7701003	7701003	9906003	33	2516009	2601021	2650003	2205001	2207003	2215013	2223001	9923003	2707005	9923001	7701001	Y92.59	9922001	2807001	2808009
3598511	4917	Nitroglycerin	0.4	3706021	9916003	9905013	9923001	2017-06-14 06:13:38	A10	9906003	49	3598511	2301041	2302001	Not Recorded	3001001	7701003	7701003	7701003	7701003	7701003	7701003	-1	-1	4212033	7701003	4216005	4221003	7701001	7701003	66	66	9906003	49	2516009	7701003	2650003	2205001	2207003	2215013	2223001	9923003	2707005	9923001	7701001	Y92.01	9922001	2807005	2808003
3601952	4917	Nitroglycerin	0.04	3706013	9916003	9905007	9923001	2017-01-28 14:16:00	A10	9906003	47	3601952	2301021	7701003	Not Recorded	3001001	7701003	7701003	7701003	7701003	7701003	7701003	-1	-1	4212033	4219005	4216005	4221003	4222035	9908007	7701003	7701003	9906003	47	2516009	2601001	7701003	2205001	2207003	2215013	2223001	9923003	2707005	9923001	7701001	Y92.01	9922001	2807005	2808003
3856018	4917	Nitroglycerin	0.4	3706021	9916003	9905007	9923001	2017-06-30 20:23:00	A10	9906003	50	3856018	2301013	2302007	Not Applicable	3001001	7701001	7701001	7701001	7701001	7701001	7701001	-1	-1	4212033	4219005	4216005	4221003	4222035	9908007	7701003	7701001	9906003	50	2516009	7701001	2650003	2205001	2207003	2215013	2223001	9923003	2707005	9923001	7701001	Y92.24	9922001	2807005	2808003
3915447	4917	Nitroglycerin	0.4	3706021	9916003	9905013	9923001	2017-06-02 21:04:38	A10	9906003	50	3915447	2301041	2302007	Not Recorded	3001001	7701003	7701003	7701003	7701003	7701003	7701003	-1	-1	4212033	4219003	4216005	4221003	4222035	7701003	7701003	7701003	9906003	50	2516009	2601021	7701003	2205001	2207003	2215013	2223001	9923003	2707005	9923001	7701003	Y92.01	9922001	2807005	2808003
4081322	4917	Nitroglycerin	0.4	3706021	9916003	9905007	9923001	2017-06-11 21:05:45	A10	9906001	45	4081322	2301021	7701003	Not Recorded	3001001	7701003	7701003	7701003	7701003	7701003	7701003	-1	-1	4212033	4219003	4216005	4221003	7701003	9908031	7701003	7701003	9906001	45	2516009	2601003	2650001	2205001	2207003	2215013	2223001	9923003	2707005	9923001	7701003	Y92.01	9922001	2807005	2808003
4265604	4917	Nitroglycerin	0.4	3706021	9916003	9905013	9923001	2017-01-02 14:46:00	A10	9906003	50	4265604	2301021	7701003	Not Recorded	3001001	7701003	7701003	7701003	7701003	7701003	7701003	-1	-1	4212033	4219003	4216005	4221003	7701001	9908007	7701003	7701003	9906003	50	2516009	2601001	2650001	2205001	2207003	2215013	2223001	7701003	2707005	9923001	7701003	Y92.0	9922001	2807005	2808003
4274257	4917	Nitroglycerin	0.4	3706021	9916003	9905013	9923001	2017-07-11 09:48:41	A10	9906003	46	4274257	2301021	2302003	Not Recorded	3001001	7701003	7701003	7701003	7701003	7701003	7701003	-1	-1	4212033	4219001	4216005	4221005	7701003	7701003	7701003	7701003	9906003	46	2516009	7701003	7701003	2205001	2207003	2215013	2223001	9923001	7701003	9923001	7701003	Y92.69	9922003	2807005	2808003
4612823	4917	Nitroglycerin	0.08	3706021	9916003	9905007	9923001	2017-05-19 18:17:00	A10	9906003	55	4612823	2301021	7701003	Not Recorded	3001001	7701003	7701003	7701003	7701003	7701003	7701003	-1	-1	4212033	7701003	4216005	4221003	7701003	7701003	7701003	7701003	9906003	55	2516009	2601001	7701003	2205001	2207003	2215013	2223001	9923003	2707005	9923001	7701003	Y92.511	9922001	2807005	2808003
4931701	4917	Nitroglycerin	0.4	3706021	9916003	9905013	9923001	2017-07-30 22:29:15	A10	9906003	20	4931701	2301061	7701003	Not Recorded	3001001	7701003	7701003	7701003	7701003	7701003	7701003	2715	2717	4212031	7701003	7701003	7701003	7701001	7701001	7701003	7701003	9906003	20	2516009	7701003	7701001	2205001	2207007	2215013	2223001	9923003	2707005	9923001	7701003	Y92.8	9922001	2807005	2808003
5136608	4917	Nitroglycerin	0.4	3706021	9916003	9905013	9923001	2017-01-07 11:51:00	A10	9906003	61	5136608	2301051	2302007	Not Applicable	3001001	7701001	7701001	7701001	7701001	7701001	7701001	-1	-1	4212033	4219003	4216005	4221003	7701001	7701001	7701003	7701001	9906003	61	2516009	2601011	2650003	2205001	2207003	2215013	2223001	9923003	2707005	9923001	7701001	Y92.51	9922001	2807005	2808003
5160864	4917	Nitroglycerin	0.4	3706021	9916003	9905013	9923001	2017-01-11 07:18:00	A10	9906003	72	5160864	2301051	2302007	Not Applicable	3001001	7701001	7701001	7701001	7701001	7701001	7701001	-1	-1	4212033	4219003	4216005	4221003	7701001	7701001	7701003	7701001	9906003	72	2516009	2601005	2650003	2205001	2207003	2215013	2223001	9923003	2707005	9923001	7701001	Y92.01	9922001	2807005	2808003
5272448	4917	Nitroglycerin	0.4	3706021	9916003	9905013	9923001	2017-02-08 06:40:00	A10	9906001	80	5272448	2301041	2302007	Not Applicable	3001001	7701001	7701001	7701001	7701001	7701001	7701001	-1	-1	4212033	4219003	4216005	4221003	7701001	7701001	7701003	7701001	9906001	80	2516009	7701001	2650003	2205001	2207003	2215013	2223001	9923003	2707005	9923001	7701001	Y92.01	9922001	2807005	2808003
5276871	4917	Nitroglycerin	0.4	3706021	9916003	9905013	9923001	2017-02-09 21:00:00	A10	9906003	73	5276871	2301051	2302001	Not Applicable	3001001	7701001	7701001	7701001	7701001	7701001	7701001	-1	-1	4212033	4219001	4216005	4221003	7701001	7701001	7701003	7701001	9906003	73	2516009	2601005	2650003	2205001	2207003	2215013	2223001	9923003	2707005	9923001	7701001	Y92.01	9922001	2807011	2808011
5286321	4917	Nitroglycerin	0.4	3706021	9916003	9905013	9923001	2017-02-12 17:18:00	A10	9906003	79	5286321	2301071	2302007	Not Applicable	3001001	7701001	7701001	7701001	7701001	7701001	7701001	-1	-1	4212033	4219005	4216005	4221003	7701001	7701001	7701003	7701001	9906003	79	2516009	2601001	2650007	2205005	2207003	2215013	2223005	9923003	2707005	9923001	7701001	Y92.23	9922001	2807011	2808011
5432255	4917	Nitroglycerin	0.4	3706021	9916003	9905013	9923001	2017-07-03 17:34:42	A10	9906003	51	5432255	2301061	2302001	Not Recorded	3001001	7701003	7701003	7701003	7701003	7701003	7701003	-1	-1	4212033	4219003	4216005	4221003	7701001	9908021	7701003	7701003	9906003	51	2516009	7701003	7701003	2205001	2207003	2215013	2223001	9923001	2707005	9923001	7701003	Y92.8	9922001	2807005	2808003
5433255	4917	Nitroglycerin	0.4	3706021	9916003	9905013	9923001	2017-06-15 08:58:33	A10	9906003	60	5433255	2301073	2302001	Not Recorded	3001001	7701003	7701003	7701003	7701003	7701003	7701003	-1	-1	4212033	4219003	4216005	4221003	7701001	9908007	7701003	7701003	9906003	60	2516009	7701003	7701003	2205001	2207003	2215013	2223001	9923001	2707005	9923001	7701003	Y92.5	9922001	2807005	2808011
5446833	4917	Nitroglycerin	0.4	3706021	9916003	9905013	9923001	2017-08-18 07:35:45	A10	9906003	58	5446833	2301021	2302007	Not Recorded	3001001	7701003	7701003	7701003	7701003	7701003	7701003	-1	-1	4212033	4219003	4216005	4221003	4222035	9908023	7701003	7701003	9906003	58	2516009	2601003	7701003	2205001	2207003	2215013	2223001	9923003	2707005	9923001	7701003	Y92.51	9922001	7701003	7701003
5550423	4917	Nitroglycerin	0.4	3706015	9916003	9905007	9923001	2017-08-20 11:06:00	A10	9906003	58	5550423	2301021	2302001	Not Recorded	3001001	7701003	7701003	7701003	7701003	7701003	7701003	-1	-1	4212033	4219003	4216005	4221003	7701003	9908007	7701003	7701003	9906003	58	2516009	2601001	2650003	2205001	2207003	2215013	2223001	9923003	2707005	9923001	7701003	Y92.015	9922001	2807005	2808003
5568098	4917	Nitroglycerin	0.4	3706021	9916003	9905013	9923001	2017-08-27 23:49:00	A10	9906003	67	5568098	2301071	2302007	Not Applicable	3001001	7701001	7701001	7701001	7701001	7701001	7701001	-1	-1	4212033	7701003	4216005	4221003	4222035	9908007	7701003	7701001	9906003	67	2516009	2601011	2650003	2205001	2207003	2215013	2223005	9923003	2707005	9923001	7701001	Y92.48	9922001	2807005	2808003
5749691	4917	Nitroglycerin	0.4	3706021	9916003	9905013	9923001	2017-05-22 03:47:00	A10	9906003	52	5749691	2301021	2302007	Not Applicable	3001001	7701001	7701001	7701001	7701001	7701001	7701001	-1	-1	4212033	4219003	4216005	4221003	4222035	9908007	7701003	7701001	9906003	52	2516009	2601001	2650003	2205001	2207003	2215013	2223001	9923001	2707005	9923001	7701001	Y92.01	9922001	2807005	2808003
5780326	4917	Nitroglycerin	0.4	3706021	9916003	7701001	9923001	2017-08-04 00:16:00	A10	9906003	53	5780326	2301041	2302007	Not Applicable	3001001	7701001	7701001	7701001	7701001	7701001	7701001	-1	-1	4212033	4219005	4216005	4221003	4222035	9908007	7701003	7701001	9906003	53	2516009	2601001	2650003	2205001	2207003	2215013	2223001	9923001	2707005	9923001	7701001	Y92.23	9922001	2807005	2808003
5926160	4917	Nitroglycerin	0.4	3706021	9916003	9905013	9923001	2017-02-08 12:52:00	A10	9906003	69	5926160	2301021	2302007	Not Applicable	3001001	7701001	7701001	7701001	7701001	7701001	7701001	-1	-1	4212033	4219003	4216005	4221003	4222035	7701001	7701003	7701001	9906003	69	2516009	2601011	2650003	2205001	2207003	2215013	2223001	9923001	2707005	9923001	7701001	Y92.01	9922001	2807005	2808003
6082772	4917	Nitroglycerin	0.4	3706021	9916003	9905013	9923001	2017-09-10 21:28:54	A10	9906003	61	6082772	2301059	2302003	Not Recorded	3001001	7701003	7701003	7701003	7701003	7701003	7701003	-1	-1	4212033	4219005	4216005	4221005	7701003	9908007	7701003	7701003	9906003	61	2516009	2601009	7701003	2205001	2207003	2215013	2223003	7701003	2707005	9923001	7701003	Y92.01	9922001	2807011	2808001
6473794	4917	Nitroglycerin	0.04	3706021	9916003	9905007	9923001	2017-10-02 20:25:00	A10	9906003	61	6473794	2301051	2302001	Not Applicable	3001001	7701001	7701001	7701001	7701001	7701001	7701001	-1	-1	4212033	7701003	4216005	4221003	4222035	9908007	7701003	7701001	9906003	61	2516009	2601001	2650003	2205001	2207003	2215013	2223005	9923003	2707005	9923001	7701001	Y92.48	9922001	2807005	2808003
6507083	4917	Nitroglycerin	0.8	3706021	9916003	7701001	9923001	2017-02-17 20:35:00	A10	9906003	50	6507083	2301013	2302007	Not Applicable	3001001	7701001	7701001	7701001	7701001	7701001	7701001	-1	-1	4212033	4219003	4216005	4221003	7701001	7701001	7701003	7701001	9906003	50	2516009	2601001	2650003	2205001	2207003	2215013	2223001	9923003	2707005	9923001	7701001	Y92.01	9922001	2807011	2808005
6514419	4917	Nitroglycerin	0.4	3706021	9916003	9905013	9923001	2017-02-03 19:45:00	A10	9906001	90	6514419	2301051	2302007	Not Applicable	3001001	7701001	7701001	7701001	7701001	7701001	7701001	-1	-1	4212033	4219003	4216005	4221003	4222035	7701001	7701003	7701001	9906001	90	2516009	2601011	2650003	2205001	2207003	2215013	2223001	9923003	2707005	9923001	7701001	Y92.01	9922001	2807005	2808003
6555975	4917	Nitroglycerin	0.4	3706021	9916003	9905013	9923001	2017-03-03 20:40:00	A10	9906003	71	6555975	2301051	2302001	Not Applicable	3001001	7701001	7701001	7701001	7701001	7701001	7701001	-1	-1	4212033	4219003	4216005	4221003	4222035	9908007	7701003	7701001	9906003	71	2516009	2601011	2650003	2205001	2207003	2215013	2223001	9923001	2707005	9923001	7701001	Y92.51	9922001	2807015	2808005
6618585	4917	Nitroglycerin	0.4	3706021	9916003	9905013	9923001	2017-03-07 20:35:00	A10	9906003	71	6618585	2301051	2302007	Not Applicable	3001001	7701001	7701001	7701001	7701001	7701001	7701001	-1	-1	4212033	4219003	4216005	4221003	4222035	7701001	7701003	7701001	9906003	71	2516009	2601005	2650003	2205001	2207003	2215013	2223001	9923003	2707005	9923001	7701001	Y92.19	9922005	2807005	2808019
6633575	4917	Nitroglycerin	0.4	3706021	9916003	7701001	9923001	2017-03-11 22:59:00	A10	9906003	35	6633575	2301021	2302007	Not Applicable	3001001	7701001	7701001	7701001	7701001	7701001	7701001	-1	-1	4212033	4219003	4216005	4221003	4222035	9908007	7701003	7701001	9906003	35	2516009	2601003	2650003	2205001	2207003	2215013	2223001	9923003	2707005	9923001	7701001	Y92.01	9922001	2807005	2808003
6727005	4917	Nitroglycerin	0.4	3706021	9916003	9905013	9923001	2017-03-13 12:33:00	A10	9906001	72	6727005	2301067	2302007	Not Applicable	3001001	7701001	7701001	7701001	7701001	7701001	7701001	-1	-1	4212033	4219001	4216005	4221003	4222035	7701001	7701003	7701001	9906001	72	2516009	2601011	2650003	2205001	2207003	2215013	2223001	9923001	2707005	9923001	7701001	Y92.41	9922001	2807005	2808003
6732758	4917	Nitroglycerin	0.4	3706021	9916003	9905013	9923001	2017-03-18 22:10:00	A10	9906003	67	6732758	2301071	2302007	Not Applicable	3001001	7701001	7701001	7701001	7701001	7701001	7701001	-1	-1	4212033	4219003	4216005	4221003	4222003	7701001	7701003	7701001	9906003	67	2516009	2601003	2650007	2205005	2207003	2215013	2223001	9923003	2707005	9923001	7701001	Y92.23	9922001	2807011	2808011
6764504	4917	Nitroglycerin	0.4	3706021	9916003	9905013	7701003	2017-04-22 20:15:37	A10	9906003	66	6764504	2301013	2302007	Not Recorded	3001001	7701003	7701003	7701003	7701003	7701003	7701003	-1	-1	4212033	4219003	4216005	4221003	7701003	9908031	7701003	7701003	9906003	66	2516009	2601011	7701003	2205001	2207003	2215013	2223001	9923003	2707005	7701003	7701003	Y92.00	9922001	2807005	2808003
6971917	4917	Nitroglycerin	0.4	3706021	9916003	9905013	9923001	2017-09-25 11:24:01	A10	9906003	48	6971917	2301013	2302007	Not Recorded	3001001	7701003	7701003	7701003	7701003	7701003	7701003	-1	-1	4212033	7701001	4216005	4221003	7701001	7701003	7701003	7701003	9906003	48	2516009	2601001	2650001	2205001	2207003	2215013	2223001	7701003	2707005	9923001	7701003	Y92.1	9922001	2807005	2808003
6975268	4917	Nitroglycerin	0.4	3706021	9916003	9905013	9923001	2017-10-23 15:36:00	A10	9906001	59	6975268	2301051	2302001	Not Recorded	3001001	7701003	7701003	7701003	7701003	7701003	7701003	-1	-1	4212033	4219003	4216005	4221003	4222035	9908007	7701003	7701003	9906001	59	2516009	2601021	2650003	2205001	2207003	2215013	2223001	9923003	2707005	9923001	7701001	Y92.538	9922001	2807005	2808003
7281482	4917	Nitroglycerin	0.4	3706021	9916003	9905007	9923001	2017-10-27 14:42:00	A10	9906003	43	7281482	2301021	7701003	Not Recorded	3001001	7701003	7701003	7701003	7701003	7701003	7701003	-1	-1	4212033	4219001	4216005	4221003	7701003	9908007	09	01	9906003	43	2516009	7701003	2650003	2205001	2207003	2215013	2223001	9923003	2707005	7701003	7701003	Y92.63	9922001	2807005	2808003
7364405	4917	Nitroglycerin	0.4	3706021	9916003	9905011	9923001	2017-11-01 05:53:00	A10	9906003	63	7364405	2301021	2302007	Not Recorded	3001001	7701003	7701003	7701003	7701003	7701003	7701003	-1	-1	4212033	7701003	4216005	4221003	7701001	7701003	7701003	7701003	9906003	63	2516009	7701003	7701003	2205001	2207003	2215013	2223001	9923003	2707005	9923001	7701003	Y92.01	9922001	2807017	2808015
7462222	4917	Nitroglycerin	0.4	3706021	9916003	7701001	9923003	2017-02-02 03:26:00	A10	9906003	59	7462222	2301021	2302007	Not Applicable	3001001	7701001	7701001	7701001	7701001	7701001	7701001	-1	-1	4212033	7701003	4216005	4221003	4222035	7701001	7701003	7701001	9906003	59	2516009	2601001	2650003	2205001	2207003	2215013	2223001	9923001	2707005	9923001	7701001	Y92.01	9922001	2807005	2808003
7471828	4917	Nitroglycerin	0.4	3706021	9916003	9905011	9923001	2017-08-03 00:49:00	A10	9906003	50	7471828	2301021	7701003	Not Recorded	3001001	7701003	7701003	7701003	7701003	7701003	7701003	-1	-1	4212033	7701003	4216005	4221003	7701003	7701003	7701003	7701003	9906003	50	2516009	7701003	7701003	2205001	2207003	2215011	2223001	9923003	2707005	9923001	7701003	Y92.03	9922001	2807005	2808003
7478958	4917	Nitroglycerin	1	3706003	9916003	9905011	9923001	2017-10-02 21:43:00	A10	9906003	52	7478958	2301021	7701003	Not Recorded	3001001	7701003	7701003	7701003	7701003	7701003	7701003	2715	-1	4212033	7701003	4216005	4221003	7701003	7701003	7701003	7701003	9906003	52	2516009	2601001	7701003	2205001	2207003	2215011	2223001	9923003	2707005	9923001	7701003	Y92.41	9922001	2807011	2808011
7554738	4917	Nitroglycerin	0.4	3706021	9916003	9905007	9923001	2017-06-30 20:23:00	A10	9906003	50	7554738	2301013	2302007	Not Applicable	3001001	7701001	7701001	7701001	7701001	7701001	7701001	-1	-1	4212033	7701003	4216005	4221003	4222035	9908007	7701003	7701001	9906003	50	2516009	7701001	2650003	2205001	2207003	2215013	2223001	9923003	2707005	9923001	7701001	Y92.24	9922001	2807005	2808003
7595048	4917	Nitroglycerin	0.4	3706021	9916003	9905013	9923001	2017-11-03 18:12:14	A10	9906003	54	7595048	2301021	7701003	Not Applicable	7701001	7701001	7701001	7701001	7701001	7701001	7701001	-1	-1	4212033	7701003	4216005	4221003	7701003	7701003	7701003	7701003	9906003	54	2516009	7701003	7701003	2205001	2207003	2215013	2223001	9923003	2707005	7701001	7701001	Y92.13	7701001	2807005	2808003
7706709	4917	Nitroglycerin	0.4	3706021	9916003	9905007	9923001	2017-11-14 13:14:10	A10	9906003	61	7706709	2301013	7701003	Not Recorded	3001001	7701003	7701003	7701003	7701003	7701003	7701003	-1	-1	4212033	7701003	4216005	4221003	7701001	7701003	7701003	7701003	9906003	61	2516009	2601003	7701003	2205001	2207003	2215013	2223001	9923003	2707005	9923001	7701003	Y92.41	9922001	2807001	2808019
7783247	4917	Nitroglycerin	0.4	3706021	9916003	7701001	9923001	2017-11-26 12:59:00	A10	9906003	89	7783247	2301051	7701003	Not Applicable	7701001	7701001	7701001	7701001	7701001	7701001	7701001	2715	2717	4212033	7701001	4216005	4221003	7701003	7701003	7701003	7701003	9906003	89	2516009	2601001	7701001	2205001	2207003	2215013	2223001	7701003	7701003	7701001	7701001	7701003	9922005	7701001	7701001
7832700	4917	Nitroglycerin	0.4	3706021	9916003	9905013	9923001	2017-11-28 15:59:53	A10	9906003	67	7832700	2301061	2302003	Not Recorded	3001001	7701003	7701003	7701003	7701003	7701003	7701003	-1	-1	4212033	4219001	4216005	4221005	7701003	9908031	7701003	7701003	9906003	67	2516009	2601009	7701003	2205001	2207003	2215013	2223003	7701003	2707005	9923001	7701003	Y92.531	9922003	2807011	2808011
7923482	4917	Nitroglycerin	0.4	3706021	9916003	7701001	9923001	2017-12-05 17:00:45	A10	9906003	48	7923482	2301051	7701003	Not Applicable	7701001	7701001	7701001	7701001	7701001	7701001	7701001	2715	2717	4212033	7701001	4216005	4221003	7701003	7701003	7701003	7701003	9906003	48	2516009	2601021	7701001	2205001	2207003	2215013	2223001	7701003	7701003	7701001	7701001	7701003	9922001	7701001	7701001
7924210	4917	Nitroglycerin	0.04	3706021	9916003	9905013	9923001	2017-12-03 19:15:00	A10	9906001	43	7924210	2301021	2302007	Not Recorded	3001001	7701003	7701003	7701003	7701003	7701003	7701003	-1	-1	4212033	4219005	4216005	4221003	4222035	9908007	7701003	7701003	9906001	43	2516009	2601021	2650003	2205001	2207003	2215013	2223001	9923001	2707005	9923001	7701001	Y92.01	9922001	2807005	2808003
8511924	4917	Nitroglycerin	0.4	3706021	9916003	9905013	9923001	2017-12-04 12:06:09	A10	9906003	97	8511924	2301067	2302003	Not Recorded	3001001	7701003	7701003	7701003	7701003	7701003	7701003	-1	-1	4212033	7701003	4216005	4221003	7701003	7701003	7701003	7701003	9906003	97	2516009	2601001	2650001	2205001	2207003	2215013	2223001	9923003	2707005	9923001	7701003	Y92.12	9922001	7701003	7701003
8546122	4917	Nitroglycerin	0.4	3706021	9916003	9905011	9923001	2017-12-23 06:53:00	A10	9906001	61	8546122	2301061	2302001	Not Recorded	3001001	7701003	7701003	7701003	7701003	7701003	7701003	-1	-1	4212033	4219003	4216005	4221003	7701003	9908005	7701003	7701003	9906001	61	2516009	2601005	7701003	2205001	2207003	2215013	2223005	9923001	2707005	9923001	7701003	Y92.01	9922001	2807001	2808009
8673154	4917	Nitroglycerin	0.4	3706015	9916003	9905013	9923001	2017-12-26 10:21:00	A10	9906003	60	8673154	2301003	2302005	Not Recorded	3001001	7701003	7701003	7701003	7701003	7701003	7701003	-1	-1	4212033	4219001	4216005	4221005	7701003	7701003	7701003	7701003	9906003	60	2516009	7701003	7701003	2205001	2207003	2215013	2223001	9923003	2707005	9923001	7701003	Y92.5	9922001	2807005	2808003
9132868	4917	Nitroglycerin	0.4	3706021	9916003	9905007	9923001	2017-06-16 01:51:00	A10	9906003	82	9132868	2301021	2302001	Not Recorded	7701003	7701003	7701003	7701003	7701003	7701003	7701003	-1	-1	4212033	7701003	4216005	4221003	7701003	7701003	7701003	7701003	9906003	82	2516009	2601005	7701003	2205001	2207003	2215013	2223001	7701003	2707005	9923001	7701003	Y92.0	9922001	2807005	2808003
9251130	4917	Nitroglycerin	0.4	3706021	9916003	9905011	9923001	2017-11-14 02:03:00	A10	9906001	65	9251130	2301021	2302001	Not Recorded	3001001	7701003	7701003	7701003	7701003	7701003	7701003	-1	-1	4212033	7701003	4216005	4221005	7701003	7701003	7701003	7701003	9906001	65	2516009	7701003	7701003	2205001	2207003	2215009	2223001	7701003	2707005	9923001	7701003	Y92.01	9922001	2807011	2808011
9316468	4917	Nitroglycerin	5	3706037	9916003	9905007	9923001	2017-12-09 13:38:00	A10	9906001	38	9316468	2301033	7701003	Not Recorded	3001001	7701003	7701003	7701003	7701003	7701003	7701003	-1	-1	4212033	7701003	4216005	4221003	7701003	9908007	7701003	7701003	9906001	38	2516009	7701003	7701003	2205001	2207003	2215013	2223001	9923003	2707005	9923001	2708001	Y92.63	9922001	2807011	2808003
9360740	4917	Nitroglycerin	0.4	3706021	9916003	7701003	9923001	2017-02-02 14:28:00	A10	9906003	64	9360740	2301021	7701003	Not Recorded	3001001	7701003	7701003	7701003	7701003	7701003	7701003	-1	-1	4212033	7701003	4216005	4221005	7701003	9908031	7701003	7701003	9906003	64	2516009	7701003	7701003	2205001	2207003	2215013	2223001	7701003	2707005	9923001	7701003	Y92.01	9922003	2807005	2808003
9681758	4917	Nitroglycerin	0.4	3706021	9916003	9905007	9923001	2017-12-18 08:46:00	A10	9906003	41	9681758	2301077	2302007	Not Applicable	3001001	7701001	7701001	7701001	7701001	7701001	7701001	-1	-1	4212033	7701003	4216005	4221003	4222035	9908007	7701003	7701001	9906003	41	2516009	2601011	2650003	2205001	2207003	2215013	2223001	9923003	2707005	9923001	7701001	Y92.39	9922001	2807011	2808005
15267306	4917	Nitroglycerin	0.4	3706021	9916005	9905007	9923001	2017-04-04 11:21:37	A102-	9906003	62	15267306	2301041	2302001	Not Applicable	7701001	7701001	7701001	7701001	7701001	7701001	7701001	-1	-1	4212033	4219003	4216005	4221003	7701003	7701003	7701003	7701003	9906003	62	2516009	2601001	2650001	2205001	2207003	2215013	2223001	7701003	7701003	9923001	7701001	Y92.51	9922001	2807005	2808003
15527354	4917	Nitroglycerin	0.4	3706021	9916005	9905013	9923001	2017-12-13 15:46:00	A102-	9906003	45	15527354	2301013	7701003	Not Recorded	3001001	7701003	7701003	7701003	7701003	7701003	7701003	-1	-1	4212033	7701003	4216005	4221005	7701003	7701003	7701003	7701003	9906003	45	2516009	7701003	7701003	2205001	2207003	2215013	2223001	9923001	2707005	9923001	7701003	Y92.531	9922001	7701003	2808003
8174065	4917	Nitroglycerin	0.4	3706021	9916005	9905013	9923001	2017-10-18 08:43:00	A102-	9906001	49	8174065	2301021	2302001	Not Recorded	3001001	7701003	7701003	7701003	7701003	7701003	7701003	-1	-1	4212033	4219001	4216005	4221003	7701003	9908033	7701003	7701003	9906001	49	2516009	2601021	7701003	2205001	2207003	2215013	2223001	9923001	2707005	7701003	7701003	Y92.00	9922001	2807005	2808003
13663140	4917	Nitroglycerin	0.4	3706021	9916001	9905007	9923001	2017-10-10 09:36:00	A102+	9906003	57	13663140	2301021	2302001	Not Recorded	3001001	7701003	7701003	7701003	7701003	7701003	7701003	-1	-1	4212033	4219005	4216005	4221005	4222003	7701003	7701003	7701003	9906003	57	2516009	2601021	7701003	2205001	2207003	2215013	2223001	9923003	2707005	9923001	7701003	Y92.248	9922001	2807005	2808003
14247399	4917	Nitroglycerin	0.4	3706021	9916001	Unknown	9923001	2017-07-27 06:21:00	A102+	9906003	57	14247399	2301021	7701003	Not Recorded	3001001	7701003	7701003	3007001	7701003	7701003	7701003	-1	-1	4212033	4219003	4216005	4221003	7701003	7701003	7701003	7701003	9906003	57	2516009	2601001	2650003	2205001	2207003	2215013	2223001	9923003	2707005	9923001	7701003	Y92.48	9922001	2807005	2808003
14417443	4917	Nitroglycerin	0.4	3706021	9916001	9905013	9923001	2017-10-09 01:48:00	A102+	9906003	55	14417443	2301021	2302001	Not Recorded	3001001	7701003	7701003	7701003	7701003	7701003	7701003	-1	-1	4212033	4219003	4216005	4221013	7701003	7701003	7701003	7701003	9906003	55	2516009	2601001	2650003	2205001	2207003	2215013	2223001	9923003	2707005	9923001	7701001	Y92.41	9922001	2807005	2808003
14419670	4917	Nitroglycerin	0.4	3706021	9916001	9905007	9923001	2017-08-17 17:25:36	A102+	9906003	57	14419670	2301021	7701003	Not Recorded	3001001	7701003	7701003	7701003	7701003	7701003	7701003	-1	-1	4212033	7701003	4216005	4221003	7701003	7701003	7701003	7701003	9906003	57	2516009	7701003	7701003	2205001	2207009	2215013	2223001	9923003	2707005	7701003	7701003	Y92.51	9922001	7701003	7701003
14572421	4917	Nitroglycerin	0.4	3706021	9916001	9905007	9923001	2017-08-24 03:18:00	A102+	9906003	37	14572421	2301061	2302001	Not Recorded	7701003	7701003	7701003	7701003	7701003	7701003	7701003	-1	-1	4212033	7701003	4216005	4221003	7701003	7701003	7701003	7701003	9906003	37	2516009	2601001	7701003	2205001	2207003	2215013	2223001	7701003	2707005	9923001	7701003	Y92.0	9922001	2807005	2808003
2887708	4917	Nitroglycerin	0.4	3706021	9916001	9905013	9923001	2017-04-18 19:58:00	A102+	9906003	55	2887708	2301013	7701003	Not Recorded	3001001	7701003	7701003	7701003	7701003	7701003	7701003	-1	-1	4212031	7701003	4216005	4221003	7701003	7701003	7701003	7701003	9906003	55	2516009	7701003	7701003	2205001	2207003	2215013	2223001	9923003	2707005	9923001	7701003	Y92.69	9922001	2807005	2808003
3095627	4917	Nitroglycerin	0.4	3706021	9916001	7701001	9923001	2017-05-09 15:14:00	A102+	9906003	55	3095627	2301021	7701003	Not Applicable	3001001	7701001	7701001	7701001	7701001	7701001	7701001	2715	2717	4212031	4219001	7701003	4221003	7701001	7701001	7701003	7701003	9906003	55	2516009	7701003	7701001	2205001	2207003	2215013	2223001	7701003	2707005	9923001	7701001	Y92.01	9922001	7701001	7701001
4899680	4917	Nitroglycerin	0.4	3706021	9916001	7701001	9923001	2017-07-28 20:36:00	A102+	9906003	68	4899680	2301001	2302007	Not Applicable	3001001	7701001	7701001	7701001	7701001	7701001	7701001	-1	-1	4212033	4219005	4216005	4221003	4222035	9908007	7701003	7701001	9906003	68	2516009	2601011	2650003	2205001	2207003	2215013	2223001	9923001	2707005	9923001	7701001	Y92.24	9922001	2807005	2808003
7004935	4917	Nitroglycerin	0.4	3706021	9916001	9905013	9923001	2017-09-25 23:50:00	A102+	9906003	87	7004935	2301021	2302007	Not Applicable	3001001	7701001	7701001	7701001	7701001	7701001	7701001	-1	-1	4212033	7701003	4216005	4221003	4222035	9908007	7701003	7701001	9906003	87	2516009	2601001	2650003	2205001	2207003	2215013	2223005	9923001	2707005	9923001	7701001	Y92.01	9922001	2807005	2808003
8144775	4917	Nitroglycerin	0.4	3706021	9916001	7701001	9923001	2017-12-10 11:03:00	A102+	9906003	77	8144775	2301021	2302007	Not Applicable	3001001	7701001	7701001	7701001	7701001	7701001	7701001	-1	-1	4212033	7701003	4216005	4221003	4222035	9908007	7701003	7701001	9906003	77	2516009	2601001	2650003	2205001	2207003	2215013	2223001	9923003	2707005	9923001	7701001	Y92.51	9922001	2807005	2808003
8459669	4917	Nitroglycerin	0.4	3706021	9916001	9905011	9923001	2017-12-08 04:11:17	A102+	9906003	26	8459669	2301021	7701003	Not Recorded	3001001	7701003	7701003	7701003	7701003	7701003	7701003	2715	2717	4212031	7701003	4216005	4221003	7701003	7701003	7701003	7701003	9906003	26	2516009	7701003	7701003	2205001	2207003	2215011	2223001	9923003	2707005	9923001	7701003	Y92.01	9922001	7701003	2808003
9257637	4917	Nitroglycerin	0.4	3706021	9916001	9905001	9923001	2017-12-07 17:45:00	A102+	9906003	59	9257637	2301021	2302007	Not Recorded	3001001	7701003	7701003	7701003	7701003	7701001	7701003	-1	-1	4212033	4219003	4216005	4221003	7701003	7701003	7701003	7701003	9906003	59	2516009	7701003	2650003	2205001	2207003	2215009	2223001	9923003	2707005	7701003	7701003	Y92.89	9922001	2807005	2808003
13647754	4917	Nitroglycerin	0.4	3706021	9916001	7701003	9923001	2017-10-09 07:05:00	A102+3+	9906001	85	13647754	2301013	7701003	Not Recorded	3001001	7701003	7701003	7701003	7701003	7701003	7701003	-1	-1	4212033	4219005	4216005	4221003	7701001	9908031	7701003	7701003	9906001	85	2516009	7701003	2650005	2205001	2207003	2215013	2223001	7701003	2707005	7701003	7701003	Y92.0	9922001	7701003	7701003
13873603	4917	Nitroglycerin	0.4	3706021	9916001	9905007	9923001	2017-12-27 08:57:00	A102+3+	9906001	60	13873603	2301021	2302001	Not Recorded	7701003	7701003	7701003	7701003	7701003	7701003	7701003	-1	-1	4212033	7701003	4216005	4221003	7701003	7701003	7701003	7701003	9906001	60	2516009	2601003	7701003	2205001	2207003	2215013	2223001	7701003	2707005	9923001	7701003	Y92.0	9922001	2807005	2808003
15706967	4917	Nitroglycerin	0.4	3706029	9916001	9905007	9923001	2017-10-10 01:06:00	A102+3+	9906003	51	15706967	2301041	2302001	Not Applicable	7701001	7701001	7701001	7701001	7701001	7701001	7701001	-1	-1	4212033	4219001	4216005	4221003	7701003	7701003	7701003	7701003	9906003	51	2516009	2601021	2650001	2205001	2207003	2215013	2223001	7701003	7701003	7701001	7701001	Y92.41	9922001	2807011	2808011
2564265	4917	Nitroglycerin	0.4	3706021	9916001	9905013	9923001	2017-04-26 00:53:00	A102+3+	9906003	87	2564265	2301021	2302007	Not Applicable	3001001	7701001	7701001	7701001	7701001	7701001	7701001	-1	-1	4212033	4219003	4216005	4221003	4222035	9908007	7701003	7701001	9906003	87	2516009	2601005	2650003	2205001	2207009	2215013	2223001	9923003	2707005	9923001	7701001	Y92.01	9922001	2807005	2808003
2571696	4917	Nitroglycerin	0.4	3706021	9916001	7701001	9923003	2017-04-26 00:53:00	A102+3+	9906003	87	2571696	2301021	2302007	Not Applicable	3001001	7701001	7701001	7701001	7701001	7701001	7701001	2714	2716	4212027	7701003	7701001	7701001	7701001	7701001	7701001	7701001	9906003	87	2516009	7701001	2650003	2205001	2207007	2215013	2223001	9923003	2707005	9923001	7701001	Y92.01	9922001	2807005	2808003
3407523	4917	Nitroglycerin	0.4	3706021	9916001	7701001	9923001	2017-05-27 10:28:00	A102+3+	9906003	48	3407523	2301021	2302007	Not Applicable	3001001	7701001	7701001	7701001	7701001	7701001	7701001	-1	-1	4212033	4219001	4216005	4221003	4222035	9908007	7701003	7701001	9906003	48	2516009	2601001	2650003	2205001	2207009	2215013	2223007	9923001	2707005	9923001	7701001	Y92.01	9922001	2807005	2808003
3671393	4917	Nitroglycerin	0.4	3706021	9916001	7701003	9923001	2017-06-18 11:00:00	A102+3+	9906003	60	3671393	2301021	2302001	Not Recorded	3001001	7701003	7701003	7701003	7701003	7701003	7701003	-1	-1	4212033	4219003	4216005	4221003	7701003	7701003	7701003	7701003	9906003	60	2516009	7701003	7701003	2205001	2207003	2215009	2223001	7701003	2707005	9923001	7701003	Y92.01	9922001	2807005	7701003
3863780	4917	Nitroglycerin	0.4	3706021	9916001	9905013	9923001	2017-06-29 04:38:00	A102+3+	9906003	51	3863780	2301021	2302003	Not Recorded	3001001	7701003	7701003	7701003	7701003	7701003	7701003	-1	-1	4212033	4219005	4216005	4221005	7701003	7701003	7701003	7701003	9906003	51	2516009	2601011	7701003	2205001	2207003	2215013	2223001	9923001	7701003	9923001	7701003	Y92.29	9922001	2807005	2808003
4069181	4917	Nitroglycerin	0.4	3706015	9916001	9905007	9923001	2017-02-05 08:28:07	A102+3+	9906003	44	4069181	2301021	2302007	Not Recorded	3001001	7701003	7701003	7701003	7701003	7701003	7701003	-1	-1	4212033	4219001	4216005	4221003	7701003	9908033	7701003	7701003	9906003	44	2516009	2601005	7701003	2205001	2207003	2215013	2223001	9923003	2707005	9923001	7701003	Y92.01	9922001	2807005	2808003
4171886	4917	Nitroglycerin	1.5	3706003	9916001	9905013	9923001	2017-06-12 01:47:33	A102+3+	9906003	53	4171886	2301021	2302003	Not Recorded	3001001	7701003	7701003	7701003	7701003	7701003	7701003	-1	-1	4212033	7701003	4216005	4221003	7701003	7701003	7701003	7701003	9906003	53	2516009	2601009	7701003	2205001	2207003	2215013	2223001	7701003	2707005	9923001	7701003	Y92.414	9922001	2807005	2808003
5006476	4917	Nitroglycerin	0.4	3706021	9916001	9905013	9923001	2017-08-03 08:48:41	A102+3+	9906003	66	5006476	2301061	2302007	Not Recorded	3001001	7701003	7701003	7701003	7701003	7701003	7701003	-1	-1	4212033	4219001	4216005	4221005	4222003	9908033	7701003	7701003	9906003	66	2516009	7701003	7701003	2205001	2207003	2215013	2223001	9923003	2707005	9923001	7701003	Y92.5	9922001	2807005	2808003
5109559	4917	Nitroglycerin	0.4	3706021	9916001	7701001	9923001	2017-08-08 11:06:18	A102+3+	9906003	57	5109559	2301021	7701003	Not Applicable	7701001	7701001	7701001	7701001	7701001	7701001	7701001	2715	2717	4212031	4219005	7701003	4221003	7701001	7701001	7701003	7701003	9906003	57	2516009	7701003	7701003	2205001	2207007	2215013	2223001	7701003	2707005	9923001	7701001	Y92.01	9922001	7701001	7701001
6576816	4917	Nitroglycerin	0.4	3706021	9916001	9905013	9923001	2017-10-07 11:22:00	A102+3+	9906003	57	6576816	2301021	2302007	Not Recorded	3001001	7701003	7701003	7701003	7701003	7701003	7701003	-1	-1	4212033	4219005	4216005	4221003	4222003	7701003	7701003	7701003	9906003	57	2516009	7701003	7701003	2205001	2207003	2215013	2223001	9923001	2707005	9923001	7701003	Y92.01	9922001	7701003	7701003
1606857	4917	Nitroglycerin	0.4	3706021	9916001	9905007	9923001	2017-02-09 00:07:00	A102+3+4+	9906003	61	1606857	2301021	2302001	Not Applicable	3001001	7701001	7701001	7701001	7701001	7701001	7701001	-1	-1	4212033	4219003	4216005	4221003	4222003	7701001	7701003	7701001	9906003	61	2516009	2601011	2650003	2205001	2207003	2215013	2223001	9923003	2707005	9923001	7701001	Y92.01	9922001	2807005	2808003
5284910	4917	Nitroglycerin	0.4	3706021	9916001	9905013	9923001	2017-02-11 09:30:00	A102+3+4+	9906001	72	5284910	2301051	2302001	Not Recorded	3001001	7701003	7701003	7701003	7701003	7701003	7701003	-1	-1	4212033	4219005	4216005	4221003	7701001	7701003	7701003	7701003	9906001	72	2516009	7701003	7701003	2205001	2207007	2215013	2223001	9923003	2707005	9923001	7701003	Y92.8	9922001	7701003	2808003
7464534	4917	Nitroglycerin	0.4	3706021	9916001	9905007	9923001	2017-02-09 00:07:00	A102+3+4+	9906003	61	7464534	2301021	2302001	Not Applicable	3001001	7701001	7701001	7701001	7701001	7701001	7701001	-1	-1	4212033	7701003	4216005	4221003	4222003	7701001	7701003	7701001	9906003	61	2516009	2601011	2650003	2205001	2207003	2215013	2223001	9923003	2707005	9923001	7701001	Y92.01	9922001	2807005	2808003
13496877	4917	Nitroglycerin	1	3706003	9916003	9905007	9923001	2017-07-03 05:45:00	A102+3+40	9906003	46	13496877	2301021	2302007	Not Recorded	3001001	7701003	7701003	7701003	7701003	7701003	7701003	-1	-1	4212033	4219001	4216005	4221003	4222053	9908033	7701003	7701003	9906003	46	2516009	2601011	2650005	2205001	2207003	2215013	2223001	9923003	2707005	9923001	7701001	Y92.01	9922001	2807005	2808003
4718813	4917	Nitroglycerin	0.4	3706021	9916003	7701003	9923001	2017-06-26 15:20:00	A102+30	9906001	56	4718813	2301021	7701003	Not Recorded	7701003	7701003	7701001	7701003	7701003	7701003	7701003	-1	-1	4212033	7701003	4216005	4221003	7701001	7701003	7701003	7701003	9906001	56	2516009	7701003	2650003	2205001	2207003	2215013	2223001	7701003	2707005	7701003	7701001	Y92.008	9922001	2807005	2808003
8538668	4917	Nitroglycerin	0.4	3706021	9916003	9905007	9923001	2017-12-16 21:23:00	A102+30	9906001	80	8538668	2301021	7701003	Not Recorded	3001001	7701003	7701003	7701003	7701003	7701003	7701003	-1	-1	4212033	4219003	4216005	4221003	7701003	9908033	7701003	7701003	9906001	80	2516009	7701003	7701003	2205001	2207003	2215013	2223001	9923003	2707005	9923001	7701003	Y92.12	9922001	2807005	2808003
10108629	4917	Nitroglycerin	0.4	3706021	9916003	9905007	9923001	2017-02-08 18:35:00	A1020	9906003	51	10108629	2301051	2302001	Not Applicable	3001001	7701001	7701001	7701001	7701001	7701001	7701001	-1	-1	4212033	4219005	4216005	4221003	4222035	7701001	7701003	7701001	9906003	51	2516009	2601021	2650003	2205001	2207003	2215011	2223001	9923003	2707005	9923001	7701001	Y92.01	9922001	2807005	2808003
11357608	4917	Nitroglycerin	0.4	3706021	9916003	9905013	9923001	2017-06-01 04:06:00	A1020	9906003	41	11357608	2301051	2302007	Not Applicable	3001001	7701001	7701001	7701001	7701001	7701001	7701001	-1	-1	4212033	4219001	4216005	4221003	7701001	9908007	7701003	7701001	9906003	41	2516009	2601009	2650003	2205001	2207003	2215013	2223001	9923003	2707005	9923001	7701001	Y92.01	9922001	2807005	2808003
11892234	4917	Nitroglycerin	0.4	3706021	9916003	7701003	9923001	2017-07-13 18:00:00	A1020	9906003	60	11892234	2301025	2302007	Not Recorded	3001001	7701003	7701003	7701003	7701003	7701003	7701003	-1	-1	4212033	4219001	4216005	4221003	7701003	7701003	7701001	7701001	9906003	60	2516009	7701003	7701003	2205001	2207003	2215013	2223001	9923001	2707005	7701003	7701003	Y92.41	9922001	2807005	2808003
11947422	4917	Nitroglycerin	0.4	3706021	9916003	9905013	9923001	2017-07-26 08:35:00	A1020	9906001	63	11947422	2301021	2302007	Not Applicable	3001001	7701001	7701001	7701001	7701001	7701001	7701001	-1	-1	4212033	4219001	4216005	4221003	4222035	9908007	7701003	7701001	9906001	63	2516009	2601011	2650003	2205001	2207003	2215013	2223001	9923003	2707005	9923001	7701001	Y92.01	9922001	2807005	2808003
11958264	4917	Nitroglycerin	0.4	3706021	9916003	7701001	9923001	2017-07-29 17:55:00	A1020	9906001	55	11958264	2301021	2302007	Not Applicable	3001001	7701001	7701001	7701001	7701001	7701001	7701001	-1	-1	4212033	4219003	4216005	4221003	7701001	9908007	7701003	7701001	9906001	55	2516009	7701001	2650003	2205001	2207003	2215013	2223001	9923003	2707005	9923001	7701001	Y92.01	9922001	2807005	2808003
13127312	4917	Nitroglycerin	0.4	3706021	9916003	9905013	7701003	2017-06-07 00:20:00	A1020	9906003	30	13127312	2301021	2302005	Not Recorded	3001001	7701003	7701003	7701003	7701003	7701003	7701003	-1	-1	4212031	4219003	4216005	4221015	7701003	7701003	7701003	7701003	9906003	30	2516009	2601011	7701003	2205001	2207003	2215013	2223001	7701003	2707005	7701003	7701003	7701003	9922001	2807005	2808003
14575751	4917	Nitroglycerin	0.4	3706021	9916003	9905007	9923001	2017-12-23 10:55:00	A1020	9906003	53	14575751	2301021	2302007	Not Recorded	7701003	7701003	7701003	7701003	7701003	7701003	7701003	-1	-1	4212033	7701003	4216005	4221003	7701003	7701003	7701003	7701003	9906003	53	2516009	2601021	7701003	2205001	2207003	2215013	2223001	7701003	2707005	9923001	7701003	Y92.4	9922001	2807011	2808011
1464965	4917	Nitroglycerin	0.4	3706021	9916003	7701001	9923001	2017-02-21 17:06:00	A1020	9906003	80	1464965	2301021	2302007	Not Applicable	3001001	7701001	7701001	7701001	7701001	7701001	7701001	-1	-1	4212033	4219005	4216005	4221003	4222035	7701001	7701003	7701001	9906003	80	2516009	7701001	2650003	2205001	2207003	2215013	2223005	9923001	2707005	9923001	7701001	Y92.01	9922001	2807005	2808003
15213589	4917	Nitroglycerin	1	3706013	9916003	7701003	9923001	2017-07-12 09:44:00	A1020	9906001	54	15213589	2301021	2302001	Not Recorded	3001001	7701003	7701003	7701003	7701003	7701003	7701003	-1	-1	4212033	7701003	4216005	4221005	7701003	7701003	7701003	7701003	9906001	54	2516009	7701003	2650005	2205001	2207003	2215013	2223001	7701003	2707005	9923001	7701003	Y92.5	9922001	2807005	2808003
15258753	4917	Nitroglycerin	0.4	3706021	9916003	9905007	9923001	2017-01-12 01:08:00	A1020	9906003	10	15258753	2301013	2302001	Not Applicable	7701001	7701001	7701001	7701001	7701001	7701001	7701001	-1	-1	4212033	4219001	4216005	4221003	7701003	7701003	7701003	7701003	9906003	10	2516009	2601001	7701001	2205001	2207003	2215013	2223001	7701003	7701003	7701001	7701001	Y92.01	9922001	7701001	7701001
15278018	4917	Nitroglycerin	0.4	3706013	9916003	9905007	9923001	2017-05-26 13:09:00	A1020	9906001	65	15278018	2301041	2302001	Not Applicable	7701001	7701001	7701001	7701001	7701001	7701001	7701001	-1	-1	4212033	4219001	4216005	4221003	7701003	7701003	7701003	7701003	9906001	65	2516009	2601001	2650001	2205001	2207003	2215013	2223001	7701003	7701003	7701001	7701001	Y92.03	9922001	2807005	2808003
15717959	4917	Nitroglycerin	1	3706013	9916003	9905007	9923001	2017-12-01 10:55:00	A1020	9906001	59	15717959	2301041	2302001	Not Applicable	7701001	7701001	7701001	7701001	7701001	7701001	7701001	-1	-1	4212033	4219001	4216005	4221003	7701003	7701003	7701003	7701003	9906001	59	2516009	2601011	2650005	2205001	2207003	2215013	2223001	7701003	7701003	7701001	7701001	Y92.01	9922001	2807005	2808003
1619872	4917	Nitroglycerin	0.4	7701003	9916003	9905013	9923001	2017-03-08 11:33:41	A1020	9906003	29	1619872	2301021	2302007	Not Recorded	3001001	7701003	7701003	7701003	7701003	7701003	7701003	-1	-1	4212033	4219003	4216005	4221005	7701003	9908031	09	7701003	9906003	29	2516009	7701003	7701003	2205001	2207003	2215013	2223001	9923001	2707005	9923001	7701003	Y92.531	7701003	2807005	2808003
17211134	4917	Nitroglycerin	0.4	3706015	9916003	9905007	9923001	2017-05-18 02:38:00	A1020	9906003	80	17211134	2301021	2302003	Not Recorded	3001001	7701003	7701003	7701003	7701003	7701003	7701003	-1	-1	4212033	4219005	4216005	4221005	4222003	9908033	7701003	7701003	9906003	80	2516009	7701003	2650005	2205001	2207003	2215013	2223001	7701003	2707005	9923001	7701003	Y92.01	9922001	2807005	2808003
3722638	4917	Nitroglycerin	0.4	3706029	9916003	9905009	9923001	2017-04-27 10:32:00	A1020	9906003	64	3722638	2301021	2302001	Not Recorded	3001001	7701003	7701003	7701003	7701003	7701003	7701003	-1	-1	4212033	7701003	4216005	4221003	7701001	9908021	7701003	7701003	9906003	64	2516009	7701003	7701003	2205001	2207003	2215013	2223001	9923003	2707005	9923001	7701003	Y92.1	9922001	7701003	2808003
3860110	4917	Nitroglycerin	0.4	3706021	9916003	9905013	9923001	2017-06-26 20:58:00	A1020	9906003	33	3860110	2301071	2302007	Not Applicable	3001001	7701001	7701001	7701001	7701001	7701001	7701001	-1	-1	4212033	4219005	4216005	4221003	4222035	9908007	7701003	7701001	9906003	33	2516009	2601011	2650007	2205005	2207003	2215013	2223005	9923003	2707005	9923001	7701001	Y92.51	9922001	2807011	2808011
4502366	4917	Nitroglycerin	0.4	3706021	9916003	9905007	9923001	2017-03-30 07:45:00	A1020	9906001	55	4502366	2301051	7701003	Not Recorded	3001001	7701003	7701003	7701003	7701003	7701003	7701003	-1	-1	4212033	7701003	4216005	4221003	7701003	7701003	7701003	7701003	9906001	55	2516009	2601001	7701003	2205001	2207003	2215013	2223001	9923003	2707005	9923001	7701003	Y92.122	9922001	2807005	2808003
4522388	4917	Nitroglycerin	0.4	3706021	9916003	7701003	9923001	2017-04-14 20:17:00	A1020	9906003	42	4522388	2301021	2302001	Not Recorded	3001001	7701003	7701003	7701003	7701003	7701003	7701003	-1	-1	4212033	4219001	4216005	4221005	7701003	7701003	7701003	7701003	9906003	42	2516009	7701003	2650001	2205001	2207003	2215013	2223001	9923003	2707005	9923001	7701003	Y92.8	9922001	2807011	2808003
4858086	4917	Nitroglycerin	0.4	3706021	9916003	9905013	9923001	2017-07-14 11:32:02	A1020	9906003	76	4858086	2301021	2302005	Not Recorded	3001001	7701003	7701003	7701003	7701003	7701003	7701003	-1	-1	4212033	4219003	4216005	4221005	4222003	9908033	7701003	7701003	9906003	76	2516009	7701003	2650001	2205001	2207003	2215013	2223001	9923003	2707005	9923001	7701003	Y92.0	9922001	2807005	2808003
5023574	4917	Nitroglycerin	0.4	3706021	9916003	9905013	9923001	2017-08-03 12:08:00	A1020	9906003	75	5023574	2301041	2302007	Not Applicable	3001001	7701001	7701001	7701001	7701001	7701001	7701001	-1	-1	4212033	4219003	4216005	4221003	4222035	9908007	7701003	7701001	9906003	75	2516009	2601011	2650003	2205001	2207003	2215013	2223001	9923003	2707005	9923001	7701001	Y92.01	9922001	2807005	2808003
5026862	4917	Nitroglycerin	0.4	3706021	9916003	9905007	9923001	2017-07-31 13:51:00	A1020	9906003	47	5026862	2301021	2302007	Not Recorded	3001001	7701003	7701003	7701003	7701003	7701003	7701003	-1	-1	4212033	7701003	4216005	4221003	7701001	7701003	7701003	7701003	9906003	47	2516009	7701003	7701003	2205001	2207003	2215013	2223001	9923003	2707005	7701003	7701003	Y92.531	9922001	2807005	2808003
5081823	4917	Nitroglycerin	0.4	3706021	9916003	9905007	9923001	2017-08-04 18:32:00	A1020	9906003	45	5081823	2301021	2302007	Not Applicable	3001001	7701001	7701001	7701001	7701001	7701001	7701001	-1	-1	4212033	7701003	4216005	4221003	4222035	9908007	7701003	7701001	9906003	45	2516009	2601011	2650003	2205001	2207003	2215013	2223001	9923001	2707005	9923001	7701001	Y92.01	9922001	2807005	2808003
5117138	4917	Nitroglycerin	0.4	3706021	9916003	9905013	9923001	2017-08-07 17:21:31	A1020	9906001	77	5117138	2301021	2302003	Not Recorded	3001001	7701003	7701003	7701003	7701003	7701003	7701003	-1	-1	4212033	4219005	4216005	4221005	7701003	9908007	7701003	7701003	9906001	77	2516009	2601005	7701003	2205001	2207003	2215013	2223001	7701003	2707005	9923001	7701003	Y92.03	9922003	2807005	2808003
5616828	4917	Nitroglycerin	0.4	3706021	9916003	7701003	9923001	2017-09-01 03:14:15	A1020	9906003	58	5616828	2301021	2302003	Not Recorded	3001001	7701003	7701003	7701003	7701003	7701003	7701003	-1	-1	4212033	7701003	4216005	4221003	7701003	7701003	7701003	7701003	9906003	58	2516009	7701003	7701003	2205001	2207009	2215013	2223001	9923003	2707005	9923001	7701003	Y92.29	9922001	7701003	7701003
5716351	4917	Nitroglycerin	0.4	3706021	9916003	9905013	9923001	2017-01-18 10:28:00	A1020	9906003	49	5716351	2301051	2302007	Not Applicable	3001001	7701001	7701001	7701001	7701001	7701001	7701001	-1	-1	4212033	4219005	4216005	4221003	4222035	7701001	7701003	7701001	9906003	49	2516009	2601003	2650003	2205001	2207003	2215021	2223001	9923001	2707005	9923001	7701001	Y92.538	9922001	2807005	2808003
6125820	4917	Nitroglycerin	0.4	3706021	9916003	9905007	9923001	2017-09-13 23:50:00	A1020	9906003	41	6125820	2301001	2302007	Not Recorded	3001001	7701003	7701003	7701003	7701003	7701003	7701003	-1	-1	4212033	7701003	4216005	4221003	7701001	7701003	7701003	7701003	9906003	41	2516009	2601001	7701003	2205001	2207003	2215013	2223001	9923003	2707005	7701003	7701003	Y92.13	9922001	2807005	7701001
6285161	4917	Nitroglycerin	0.6	3706021	9916003	9905013	9923001	2017-09-21 20:51:00	A1020	9906003	25	6285161	2301021	2302007	Not Applicable	3001001	7701001	7701001	7701001	7701001	7701001	7701001	-1	-1	4212033	7701003	4216005	4221003	4222035	9908007	7701003	7701001	9906003	25	2516009	2601011	2650003	2205001	2207003	2215013	2223005	9923001	2707005	9923001	7701001	Y92.51	9922001	2807005	2808003
7153846	4917	Nitroglycerin	0.4	3706021	9916003	9905013	9923001	2017-09-03 23:29:38	A1020	9906003	49	7153846	2301021	2302003	Not Recorded	3001001	7701003	7701003	7701003	7701003	7701003	7701003	-1	-1	4212033	4219001	4216005	4221003	7701001	9908007	7701003	7701003	9906003	49	2516009	2601001	2650003	2205001	2207003	2215013	2223001	7701003	2707005	7701003	7701003	Y92.5	9922001	2807005	2808003
7202450	4917	Nitroglycerin	0.4	3706021	9916003	9905013	9923001	2017-10-27 18:32:00	A1020	9906003	73	7202450	2301061	2302007	Not Recorded	3001001	7701003	7701003	7701003	7701003	7701003	7701003	-1	-1	4212033	4219005	4216005	4221003	7701001	9908031	7701003	7701003	9906003	73	2516009	7701003	7701003	2205001	2207003	2215013	2223001	9923003	2707005	9923001	7701003	Y92.0	9922001	2807005	2808003
7434125	4917	Nitroglycerin	0.4	3706021	9916003	9905013	9923001	2017-11-06 02:01:00	A1020	9906003	73	7434125	2301051	2302001	Not Applicable	3001001	7701001	7701001	7701001	7701001	7701001	7701001	-1	-1	4212033	7701003	4216005	4221003	4222035	9908007	7701003	7701001	9906003	73	2516009	2601005	2650003	2205001	2207003	2215021	2223001	9923001	2707005	9923001	7701001	Y92.01	9922001	2807005	2808003
8328993	4917	Nitroglycerin	0.4	3706021	9916003	9905013	9923001	2017-01-02 15:17:21	A1020	9906001	88	8328993	2301021	2302007	Not Recorded	3001001	7701003	7701003	7701003	7701003	7701003	7701003	-1	-1	4212033	4219003	4216005	4221005	7701003	7701003	7701003	7701003	9906001	88	2516009	2601005	2650003	2205001	2207003	2215013	2223001	9923003	2707005	9923001	7701003	Y92.12	9922001	2807011	2808011
8543406	4917	Nitroglycerin	0.4	3706021	9916003	9905013	9923001	2017-12-20 18:17:00	A1020	9906003	98	8543406	2301021	7701003	Not Recorded	7701003	7701003	7701001	7701003	7701003	7701003	7701003	-1	-1	4212033	7701003	4216005	4221003	7701001	7701003	7701003	7701003	9906003	98	2516009	7701003	2650003	2205001	2207003	2215013	2223001	9923003	2707005	7701003	7701001	Y92.41	9922001	2807005	2808003
8766134	4917	Nitroglycerin	0.4	3706021	9916003	9905007	9923001	2017-12-29 06:05:11	A1020	9906001	59	8766134	2301021	7701003	Not Recorded	3001001	7701003	7701003	7701003	7701003	7701003	7701003	-1	-1	4212033	7701003	4216005	4221003	7701001	7701003	7701003	7701003	9906001	59	2516009	7701003	7701003	2205001	2207003	2215013	2223001	9923001	2707005	9923001	7701003	Y92.02	9922001	2807005	2808003
8867456	4917	Nitroglycerin	0.4	3706021	9916003	9905007	9923001	2017-07-16 10:40:00	A1020	9906001	45	8867456	2301021	7701003	Not Recorded	3001001	7701003	7701003	7701003	7701003	7701003	7701003	-1	-1	4212033	7701003	4216005	4221003	7701003	7701003	7701003	7701003	9906001	45	2516009	2601001	7701003	2205001	2207003	2215013	2223001	9923003	2707005	7701003	7701003	Y92.00	9922001	7701003	7701003
8955991	4917	Nitroglycerin	0.4	3706021	9916003	9905007	9923001	2017-11-06 19:32:00	A1020	9906001	64	8955991	2301041	2302007	Not Recorded	3001001	7701003	7701003	7701003	7701003	7701003	7701003	-1	-1	4212033	7701003	4216005	4221003	7701003	9908033	7701003	7701003	9906001	64	2516009	2601001	7701003	2205001	2207003	2215013	2223001	9923001	2707005	7701003	7701003	Y92.00	9922001	7701003	7701003
10312260	4917	Nitroglycerin	0.4	3706021	9916001	9905013	9923001	2017-11-27 16:07:00	A10203+	9906003	61	10312260	2301021	2302001	Not Recorded	3001001	7701003	7701003	7701003	7701003	7701003	7701003	2715	-1	4212033	4219003	4216005	4221015	7701003	9908033	7701003	7701003	9906003	61	2516009	2601021	7701003	2205001	2207003	2215013	2223001	9923003	2707005	7701003	7701003	Y92.51	9922001	2807005	2808003
13247262	4917	Nitroglycerin	1	3706003	9916001	7701003	9923001	2017-08-19 23:54:00	A10203+	9906003	71	13247262	2301021	7701003	Not Recorded	3001001	7701003	7701003	7701003	7701003	7701003	7701003	-1	-1	4212033	4219003	4216005	4221003	7701001	9908007	7701003	7701003	9906003	71	2516009	2601005	7701003	2205001	2207003	2215013	2223001	7701003	2707005	9923001	7701003	Y92.0	9922001	7701003	7701003
14310112	4917	Nitroglycerin	0.4	3706021	9916001	9905007	9923001	2017-07-24 19:16:00	A10203+	9906001	64	14310112	2301021	2302001	Not Recorded	3001001	7701003	7701003	7701003	7701003	7701003	7701003	-1	-1	4212031	4219001	4216005	4221013	7701003	7701003	7701003	7701003	9906001	64	2516009	2601021	2650003	2205001	2207003	2215013	2223001	9923003	2707005	9923001	7701003	Y92.0	9922003	2807005	2808003
2905912	4917	Nitroglycerin	0.4	3706021	9916001	9905013	9923001	2017-02-20 10:03:00	A10203+	9906003	51	2905912	2301021	7701003	Not Recorded	3001001	7701003	7701003	7701003	7701003	7701003	7701003	-1	-1	4212031	7701003	4216005	4221015	7701003	7701003	7701003	7701003	9906003	51	2516009	7701003	7701003	2205001	2207003	2215013	2223001	9923003	2707005	9923001	7701003	Y92.4	9922001	2807005	2808003
4296015	4917	Nitroglycerin	0.4	3706021	9916001	9905007	9923001	2017-07-11 18:08:00	A10203+	9906003	52	4296015	2301013	2302003	Not Recorded	3001001	7701003	7701003	7701003	7701003	7701003	7701003	-1	-1	4212033	4219003	4216005	4221003	7701003	9908033	7701003	7701003	9906003	52	2516009	2601003	7701003	2205001	2207003	2215013	2223001	9923003	2707005	9923001	7701003	Y92.01	9922001	2807005	2808003
6084091	4917	Nitroglycerin	0.4	3706021	9916001	9905007	9923001	2017-09-13 03:50:00	A10203+	9906001	86	6084091	2301013	2302003	Not Recorded	3001001	7701003	7701003	7701003	7701003	7701003	7701003	-1	-1	4212033	4219003	4216005	4221003	7701003	9908033	7701003	7701003	9906001	86	2516009	2601005	7701003	2205001	2207003	2215013	2223001	9923003	2707005	9923001	7701003	Y92.01	9922001	2807005	2808003
6627096	4917	Nitroglycerin	0.4	3706021	9916003	9905013	9923001	2017-03-09 20:30:00	A10203+4+5060	9906003	74	6627096	2301021	2302007	Not Recorded	3001001	7701003	7701003	7701003	7701003	7701003	7701003	-1	-1	4212033	4219003	4216005	4221005	7701003	7701003	7701003	7701003	9906003	74	2516009	7701003	7701003	2205001	2207003	2215013	2223001	9923003	2707005	9923001	7701003	Y92.0	9922001	2807005	2808003
11302981	4917	Nitroglycerin	0.4	3706021	9916003	9905013	9923001	2017-05-27 10:44:00	A102030	9906003	42	11302981	2301051	2302007	Not Applicable	3001001	7701001	7701001	7701001	7701001	7701001	7701001	-1	-1	4212033	4219003	4216005	4221003	4222035	7701001	7701003	7701001	9906003	42	2516009	7701001	2650003	2205001	2207003	2215013	2223001	9923003	2707005	9923001	7701001	Y92.14	9922001	2807001	2808009
12666464	4917	Nitroglycerin	0.4	3706021	9916003	9905007	9923001	2017-10-10 13:53:00	A102030	9906003	82	12666464	2301061	2302007	Not Applicable	3001001	7701001	7701001	7701001	7701001	7701001	7701001	-1	-1	4212033	4219003	4216005	4221003	4222035	9908007	7701003	7701001	9906003	82	2516009	2601001	2650003	2205001	2207003	2215013	2223005	9923003	2707005	9923001	7701001	Y92.01	9922001	2807005	2808003
12893650	4917	Nitroglycerin	0.4	3706021	9916003	9905023	9923003	2017-08-11 10:13:00	A102030	9906001	53	12893650	2301021	2302007	Not Recorded	3001001	7701003	7701003	7701003	7701003	7701003	7701003	-1	-1	4212033	4219005	4216005	4221003	7701003	7701003	7701003	7701003	9906001	53	2516009	2601003	2650003	2205001	2207003	2215013	2223001	9923003	2707005	9923001	7701003	Y92.01	9922001	2807011	2808003
13638049	4917	Nitroglycerin	0.4	3706021	9916003	9905013	9923001	2017-10-05 01:00:00	A102030	9906003	55	13638049	2301021	7701003	Not Recorded	3001001	7701003	7701003	7701003	7701003	7701003	7701003	-1	-1	4212033	4219001	4216005	4221015	7701003	7701003	7701003	7701003	9906003	55	2516009	7701003	2650003	2205001	2207003	2215013	2223001	7701003	2707005	9923001	7701003	Y92.0	9922001	7701003	7701003
15358747	4917	Nitroglycerin	0.4	3706021	9916003	9905013	9923001	2017-09-06 13:59:00	A102030	9906003	63	15358747	2301021	2302001	Not Recorded	3001001	7701003	7701003	7701003	7701003	7701003	7701003	-1	-1	4212033	4219003	4216005	4221003	7701001	9908007	7701003	7701003	9906003	63	2516009	2601001	2650001	2205001	2207003	2215013	2223001	9923003	2707005	7701003	7701003	Y92.89	9922001	2807005	2808003
17204416	4917	Nitroglycerin	2	3706015	9916003	9905007	9923001	2017-09-29 15:13:00	A102030	9906003	59	17204416	2301069	2302003	Not Recorded	3001001	7701003	7701003	7701003	7701003	7701003	7701003	-1	-1	4212033	4219005	4216005	4221005	4222035	9908007	7701003	7701003	9906003	59	2516009	2601001	2650005	2205001	2207003	2215013	2223001	7701003	2707005	9923001	7701003	Y92.41	9922005	2807005	2808003
1995927	4917	Nitroglycerin	1	3706021	9916003	9905013	9923001	2017-03-28 17:06:43	A102030	9906003	71	1995927	2301041	2302003	Not Recorded	3001001	7701003	7701003	7701003	7701003	7701003	7701003	-1	-1	4212033	7701003	4216005	4221003	7701003	7701003	7701003	7701003	9906003	71	2516009	7701003	2650001	2205001	2207003	2215013	2223001	9923001	2707005	9923001	7701003	Y92.51	9922001	2807005	2808003
2316351	4917	Nitroglycerin	0.4	3706021	9916003	9905013	9923001	2017-04-04 15:05:10	A102030	9906003	51	2316351	2301021	7701003	Not Recorded	3001001	7701003	7701003	7701003	7701003	7701003	7701003	-1	-1	4212033	4219001	4216005	4221003	7701003	7701003	7701003	7701003	9906003	51	2516009	7701003	7701003	2205001	2207003	2215013	2223001	9923003	2707005	9923001	7701003	Y92.01	9922001	7701003	7701003
2488027	4917	Nitroglycerin	1	3706003	9916003	9905011	9923001	2017-02-08 17:50:00	A102030	9906003	53	2488027	2301021	7701003	Not Recorded	3001001	7701003	7701003	7701003	7701003	7701003	7701003	2715	-1	4212031	7701003	4216003	4221015	7701003	7701003	7701003	7701003	9906003	53	2516009	7701003	7701003	2205001	2207003	2215011	2223001	9923003	2707005	9923001	7701001	Y92.01	9922001	2807005	2808003
2991040	4917	Nitroglycerin	0.4	3706021	9916003	9905013	9923001	2017-03-25 13:49:00	A102030	9906003	69	2991040	2301013	2302003	Not Recorded	7701003	7701003	7701003	7701003	7701003	7701003	7701003	-1	-1	4212033	7701003	4216005	4221003	7701003	7701003	7701003	7701003	9906003	69	2516009	7701003	7701003	2205001	2207003	2215013	2223001	9923003	2707005	9923001	7701003	Y92.01	9922001	2807005	2808003
3433515	4917	Nitroglycerin	1	3706003	9916003	9905013	9923001	2017-05-26 19:15:00	A102030	9906003	54	3433515	2301021	7701003	Not Recorded	3001001	7701003	7701003	7701003	7701003	7701003	7701003	-1	-1	4212033	7701003	4216005	4221003	7701003	7701003	7701003	7701003	9906003	54	2516009	2601021	2650005	2205001	2207003	2215013	2223001	9923003	2707005	9923001	7701003	Y92.01	9922001	2807005	2808003
4070961	4917	Nitroglycerin	0.4	3706021	9916003	9905007	9923001	2017-02-21 09:19:00	A102030	9906003	52	4070961	2301021	7701003	Not Recorded	3001001	7701003	7701003	7701003	7701003	7701003	7701003	-1	-1	4212033	7701003	4216005	4221003	7701003	9908033	7701003	7701003	9906003	52	2516009	7701003	7701003	2205001	2207003	2215013	2223001	9923003	2707005	9923001	7701003	Y92.51	9922001	2807005	2808003
4085107	4917	Nitroglycerin	0.4	3706021	9916003	9905041	9923003	2017-06-29 03:04:19	A102030	9906003	71	4085107	2301021	2302005	Not Recorded	3001001	7701003	7701003	7701003	7701003	7701003	7701003	-1	-1	4212033	4219003	4216005	4221003	7701003	9908033	7701003	7701003	9906003	71	2516009	2601005	2650003	2205005	2207003	2215013	2223005	9923003	2707005	9923001	7701003	Y92.23	9922001	2807005	2808003
4188374	4917	Nitroglycerin	0.4	3706021	9916003	9905013	9923001	2017-01-16 20:16:00	A102030	9906003	64	4188374	2301021	2302003	Not Recorded	3001001	7701003	7701003	7701003	7701003	7701003	7701003	-1	-1	4212033	7701003	4216005	4221005	7701003	7701003	7701003	7701003	9906003	64	2516009	2601021	7701003	2205001	2207003	2215013	2223001	7701003	2707005	9923001	7701003	Y92.414	9922003	2807005	2808003
4720444	4917	Nitroglycerin	0.4	3706021	9916003	9905013	9923001	2017-06-03 14:11:00	A102030	9906003	33	4720444	2301021	2302007	Not Recorded	3001001	7701003	7701003	7701003	7701003	7701003	7701003	-1	-1	4212033	4219003	4216005	4221005	4222003	9908033	7701003	7701003	9906003	33	2516009	2601003	2650005	2205001	2207003	2215013	2223001	9923003	2707005	7701003	7701003	Y92.0	9922001	2807005	2808003
5278582	4917	Nitroglycerin	0.4	3706021	9916003	9905013	9923001	2017-01-17 01:40:00	A102030	9906003	76	5278582	2301021	2302003	Not Recorded	3001001	7701003	7701003	7701003	7701003	7701003	7701003	-1	-1	4212033	4219001	4216005	4221003	7701003	7701003	7701003	7701003	9906003	76	2516009	7701003	7701003	2205001	2207003	2215013	2223001	9923003	2707005	7701003	7701003	Y92.00	9922001	2807005	2808003
5472976	4917	Nitroglycerin	0.4	3706021	9916003	9905013	9923001	2017-08-19 05:30:00	A102030	9906001	58	5472976	2301013	7701003	Not Recorded	3001001	7701003	7701003	7701003	7701003	7701003	7701003	-1	-1	4212033	4219003	4216005	4221003	7701003	7701003	7701003	7701003	9906001	58	2516009	2601021	7701003	2205001	2207003	2215013	2223001	9923003	2707005	9923001	7701003	Y92.091	9922001	2807011	2808003
6213687	4917	Nitroglycerin	0.4	3706021	9916003	9905013	9923001	2017-09-20 20:39:00	A102030	9906003	51	6213687	2301021	2302007	Not Recorded	3001001	7701003	7701003	7701003	7701003	7701003	7701003	-1	-1	4212033	4219001	4216005	4221003	7701001	7701003	7701003	7701003	9906003	51	2516009	2601007	7701001	2205001	2207003	2215003	2223001	9923003	2707005	9923001	7701003	Y92.01	9922001	2807011	2808011
6922631	4917	Nitroglycerin	0.4	3706021	9916003	9905013	9923001	2017-10-20 03:14:00	A102030	9906003	58	6922631	2301021	2302003	Not Recorded	7701003	7701003	7701003	7701003	7701003	7701003	7701003	-1	-1	4212033	4219005	4216005	4221005	7701003	7701003	7701003	7701003	9906003	58	2516009	2601021	7701003	2205001	2207003	2215013	2223001	7701003	2707005	9923001	7701003	Y92.03	9922001	2807005	2808003
7778007	4917	Nitroglycerin	0.4	3706021	9916003	7701003	9923001	2017-11-25 22:45:41	A102030	9906003	72	7778007	2301011	2302001	Not Recorded	3001001	7701003	7701003	7701003	7701003	7701003	7701003	-1	-1	4212033	7701003	4216005	4221003	7701001	9908007	7701003	7701003	9906003	72	2516009	2601001	2650003	2205001	2207003	2215013	2223001	9923003	2707005	9923001	7701003	Y92.0	9922001	2807003	2808003
8200583	4917	Nitroglycerin	0.4	3706021	9916003	9905013	9923001	2017-11-05 12:08:27	A102030	9906003	73	8200583	2301021	2302003	Not Recorded	3001001	7701003	7701003	7701003	7701003	7701003	7701003	-1	-1	4212033	4219003	4216005	4221003	7701001	9908007	7701003	7701003	9906003	73	2516009	2601001	7701003	2205001	2207003	2215013	2223001	9923001	2707005	9923001	7701003	Y92.0	9922001	2807003	2808003
8297703	4917	Nitroglycerin	0.4	3706021	9916003	9905013	7701003	2017-11-12 00:57:00	A102030	9906001	78	8297703	2301061	2302001	Not Recorded	3001001	7701003	7701003	7701003	7701003	7701003	7701003	-1	-1	4212033	4219005	4216005	4221003	7701003	9908007	7701003	7701003	9906001	78	2516009	2601011	7701003	2205001	2207003	2215013	2223001	9923003	2707005	7701003	7701003	Y92.00	9922001	2807017	2808003
8384749	4917	Nitroglycerin	0.4	3706021	9916003	9905013	9923001	2017-01-25 10:02:04	A102030	9906003	75	8384749	2301021	2302003	Not Recorded	7701003	7701003	7701003	7701003	7701003	7701003	7701003	-1	-1	4212033	4219001	4216005	4221003	7701003	9908033	7701003	7701003	9906003	75	2516009	2601001	7701003	2205001	2207003	2215013	2223001	9923003	2707005	9923001	7701003	Y92.01	9922001	2807005	2808003
8522778	4917	Nitroglycerin	0.4	3706021	9916003	9905013	9923001	2017-12-21 02:29:00	A102030	9906003	85	8522778	2301013	2302007	Not Recorded	3001001	7701003	7701003	7701003	7701003	7701003	7701003	-1	-1	4212033	4219003	4216005	4221003	4222035	9908007	7701003	7701003	9906003	85	2516009	2601021	2650003	2205001	2207003	2215013	2223001	9923003	2707005	9923001	7701001	Y92.01	9922001	2807005	2808019
8566345	4917	Nitroglycerin	400	3706015	9916003	9905013	9923001	2017-12-23 09:59:00	A102030	9906003	44	8566345	2301021	7701003	Not Recorded	3001001	7701003	7701003	7701003	7701003	7701003	7701003	-1	-1	4212033	7701003	4216005	4221003	7701003	9908007	7701003	7701003	9906003	44	2516009	7701001	7701003	2205001	2207003	2215013	2223001	9923003	2707005	9923001	7701003	Y92.01	9922001	2807011	2808003
2754978	4917	Nitroglycerin	0.4	3706021	9916001	9905007	9923001	2017-04-06 20:23:00	A1020304+	9906003	63	2754978	2301021	7701001	Not Recorded	3001001	7701003	7701003	7701003	7701003	7701003	7701003	-1	-1	4212033	7701003	4216005	4221003	7701003	7701003	7701003	7701003	9906003	63	2516009	7701003	7701003	2205001	2207003	2215013	2223001	9923003	2707005	9923001	7701001	Y92.22	9922001	2807005	2808003
6678625	4917	Nitroglycerin	0.4	3706021	9916003	9905013	9923001	2017-01-28 02:04:00	A10203040	9906003	54	6678625	2301021	2302003	Not Recorded	3001001	7701003	7701003	7701003	7701003	7701003	7701003	-1	-1	4212033	4219001	4216005	4221003	7701003	7701003	7701003	7701003	9906003	54	2516009	7701003	7701003	2205001	2207003	2215013	2223001	9923001	2707005	7701003	7701003	Y92.00	9922001	2807005	2808003
6779264	4917	Nitroglycerin	0.4	3706021	9916003	9905013	9923001	2017-03-01 04:02:00	A10203040	9906001	65	6779264	2301021	2302003	Not Recorded	3001001	7701003	7701003	7701003	7701003	7701003	7701003	-1	-1	4212033	4219001	4216005	4221003	7701003	7701003	7701003	7701003	9906001	65	2516009	7701003	7701003	2205001	2207003	2215013	2223001	9923001	2707005	7701003	7701003	Y92.00	9922001	2807005	2808003
10242456	4917	Nitroglycerin	0.4	3706021	9916005	9905013	9923001	2017-04-20 05:39:00	A2-	9906003	47	10242456	2301061	2302001	Not Recorded	3001001	7701003	7701003	7701003	7701003	7701003	7701003	-1	-1	4212033	4219001	4216005	4221003	7701003	9908031	7701003	7701003	9906003	47	2516009	2601021	7701003	2205001	2207003	2215013	2223001	9923001	2707005	7701003	7701003	Y92.9	9922001	2807001	2808011
7625450	4917	Nitroglycerin	0.4	3706021	9916005	9905007	9923001	2017-11-09 10:52:00	A2-	9906001	77	7625450	2301021	2302001	Not Recorded	3001001	7701003	7701003	7701003	7701003	7701003	7701003	-1	-1	4212033	4219003	4216005	4221003	7701003	7701003	7701003	7701003	9906001	77	2516009	7701003	7701003	2205001	2207003	2215013	2223001	9923003	2707005	7701003	7701003	Y92.12	9922003	7701003	7701003
8897148	4917	Nitroglycerin	0.4	3706021	9916005	9905007	9923001	2017-09-29 22:35:15	A2-	9906003	55	8897148	2301021	7701003	Not Recorded	3001001	7701003	7701003	7701003	7701003	7701003	7701003	2715	-1	4212033	4219005	4216005	4221003	7701003	9908033	7701003	7701003	9906003	55	2516009	7701003	2650001	2205001	2207003	2215013	2223001	9923003	2707005	7701003	7701003	Y92.03	9922003	7701003	7701003
11558955	4917	Nitroglycerin	4	3706021	9916001	7701001	9923001	2017-06-22 11:20:00	A2+	9906003	72	11558955	2301033	2302007	Not Applicable	3001001	7701001	7701001	7701001	7701001	7701001	7701001	-1	-1	4212033	4219003	4216005	4221003	4222035	7701001	7701003	7701001	9906003	72	2516009	2601003	2650003	2205001	2207003	2215013	2223005	9923003	2707005	9923001	7701001	Y92.41	9922001	2807011	2808011
11561706	4917	Nitroglycerin	0.4	3706021	9916001	9905013	9923001	2017-06-23 20:10:00	A2+	9906001	70	11561706	2301021	2302003	Not Recorded	3001001	7701003	7701003	7701003	7701003	7701003	7701003	-1	-1	4212033	4219001	4216005	4221003	7701003	7701003	7701003	7701003	9906001	70	2516009	7701003	7701003	2205001	2207003	2215013	2223001	9923001	2707005	7701003	7701003	Y92.00	9922001	2807005	2808003
11864569	4917	Nitroglycerin	0.4	3706021	9916001	9905013	9923001	2017-06-15 09:55:02	A2+	9906003	31	11864569	2301013	2302003	Not Recorded	3001001	7701003	7701003	7701003	7701003	7701003	7701003	-1	-1	4212033	4219003	4216005	4221003	7701001	7701003	7701003	7701003	9906003	31	2516009	7701003	7701003	2205001	2207003	2215013	2223001	7701003	2707005	7701003	7701003	Y92.531	9922001	7701003	7701003
1245236	4917	Nitroglycerin	0.4	3706021	9916001	9905013	9923001	2017-01-08 23:29:00	A2+	9906001	56	1245236	2301013	2302007	Not Applicable	3001001	7701001	7701001	7701001	7701001	7701001	7701001	-1	-1	4212033	4219003	4216005	4221003	4222035	7701001	7701003	7701001	9906001	56	2516009	2601003	2650003	2205001	2207003	2215013	2223001	9923001	2707005	9923001	7701001	Y92.01	9922001	2807005	2808003
12664109	4917	Nitroglycerin	0.4	3706021	9916001	9905013	9923001	2017-08-20 13:52:14	A2+	9906003	85	12664109	2301021	7701003	Not Recorded	3001001	7701003	7701003	7701003	7701003	7701003	7701003	-1	-1	4212033	4219005	4216005	4221005	7701003	9908007	7701003	7701003	9906003	85	2516009	7701003	2650001	2205001	2207003	2215013	2223001	7701003	2707005	7701003	7701003	Y92.0	9922001	2807005	2808003
12930288	4917	Nitroglycerin	0.4	3706021	9916001	9905013	9923001	2017-10-13 10:40:17	A2+	9906001	53	12930288	2301021	2302007	Not Recorded	3001001	7701003	7701003	7701003	7701003	7701003	7701003	-1	-1	4212033	4219001	4216005	4221003	7701003	7701003	7701003	7701003	9906001	53	2516009	2601011	2650001	2205001	2207003	2215013	2223001	9923001	2707005	9923001	7701003	Y92.01	9922001	2807005	2808003
13059120	4917	Nitroglycerin	0.8	3706021	9916001	9905007	9923001	2017-02-04 10:12:25	A2+	9906003	54	13059120	2301021	2302001	Not Recorded	3001001	7701003	7701003	7701003	7701003	7701003	7701003	-1	-1	4212033	4219001	4216005	4221005	7701003	9908033	7701003	7701003	9906003	54	2516009	2601001	2650001	2205001	2207003	2215013	2223001	9923003	2707005	9923001	7701003	Y92.01	9922001	2807005	2808003
1317987	4917	Nitroglycerin	0.4	3706021	9916001	9905007	9923001	2017-01-17 11:08:00	A2+	9906003	65	1317987	2301021	2302007	Not Recorded	3001001	7701003	7701003	7701003	7701003	7701003	7701003	-1	-1	4212033	7701003	4216005	4221003	7701001	7701003	66	66	9906003	65	2516009	7701003	7701003	2205001	2207003	2215013	2223001	9923003	2707005	9923001	7701003	Y92.59	9922001	2807005	2808003
1323756	4917	Nitroglycerin	0.4	3706021	9916001	9905007	9923001	2017-01-16 20:22:00	A2+	9906001	77	1323756	2301013	7701001	Not Recorded	3001001	7701003	7701003	7701003	7701003	7701003	7701003	-1	-1	4212033	4219003	4216005	4221003	7701003	7701003	7701003	7701003	9906001	77	2516009	7701003	7701003	2205001	2207003	2215013	2223001	9923003	2707005	9923001	7701001	Y92.03	9922001	2807005	2808003
13318965	4917	Nitroglycerin	0.4	3706021	9916001	9905007	9923001	2017-07-11 13:42:00	A2+	9906003	31	13318965	2301021	2302001	Not Recorded	7701003	7701003	7701003	7701003	7701003	7701003	7701003	-1	-1	4212033	7701003	4216005	4221003	7701003	7701003	7701003	7701003	9906003	31	2516009	2601021	7701003	2205001	2207003	2215011	2223001	7701003	2707005	9923001	7701003	Y92.29	9922003	2807005	2808007
13567987	4917	Nitroglycerin	0.4	3706021	9916001	9905013	9923001	2017-08-27 10:37:40	A2+	9906003	25	13567987	2301061	7701003	Not Recorded	3001001	7701003	7701003	7701003	7701003	7701003	7701003	-1	-1	4212033	4219005	4216005	4221003	7701001	9908007	7701003	7701003	9906003	25	2516009	7701003	7701003	2205001	2207005	2215013	2223001	7701003	2707005	7701003	7701003	Y92.0	9922001	7701003	7701003
1375734	4917	Nitroglycerin	0.4	3706021	9916001	7701001	9923001	2017-02-03 11:52:00	A2+	9906003	71	1375734	2301021	2302007	Not Applicable	3001001	7701001	7701001	7701001	7701001	7701001	7701001	-1	-1	4212033	4219003	4216005	4221003	4222035	7701001	7701003	7701001	9906003	71	2516009	2601011	2650003	2205001	2207003	2215013	2223001	9923003	2707005	9923001	7701001	Y92.01	9922001	2807005	2808003
13903094	4917	Nitroglycerin	0	3706021	9916001	7701003	9923001	2017-07-31 12:37:16	A2+	9906001	75	13903094	2301051	2302003	Not Recorded	3001001	7701003	7701003	7701003	7701003	7701003	7701003	-1	-1	4212033	7701003	4216005	4221003	7701003	7701003	7701003	7701003	9906001	75	2516009	7701003	7701003	2205001	2207009	2215013	2223001	9923003	2707005	9923001	7701003	Y92.01	9922001	7701003	7701003
1416455	4917	Nitroglycerin	0.4	3706021	9916001	9905013	9923001	2017-02-13 11:51:00	A2+	9906003	80	1416455	2301021	2302007	Not Applicable	3001001	7701001	7701001	7701001	7701001	7701001	7701001	-1	-1	4212033	4219003	4216005	4221003	4222035	7701001	7701003	7701001	9906003	80	2516009	7701001	2650003	2205001	2207003	2215013	2223001	9923003	2707005	9923001	7701001	Y92.538	9922001	2807005	2808003
1421486	4917	Nitroglycerin	0.4	3706021	9916001	9905013	9923001	2017-02-13 19:31:48	A2+	9906001	39	1421486	2301021	7701003	Not Recorded	3001001	7701003	7701003	7701003	7701003	7701003	7701003	2715	2717	4212031	7701003	7701003	7701003	7701003	7701003	7701003	7701003	9906001	39	2516009	7701003	7701003	2205001	2207009	2215013	2223001	9923003	2707005	9923001	7701003	7701003	9922003	7701003	7701003
14349796	4917	Nitroglycerin	0.4	3706021	9916001	9905007	7701003	2017-10-27 12:10:00	A2+	9906003	55	14349796	2301023	2302001	Not Recorded	3001001	7701003	7701003	7701003	7701003	7701003	7701003	-1	-1	4212031	4219003	4216005	4221015	7701003	9908033	7701003	7701003	9906003	55	2516009	2601005	7701003	2205001	2207003	2215013	2223001	7701003	2707005	7701003	7701003	7701003	9922001	2807005	2808003
1436705	4917	Nitroglycerin	0.4	3706023	9916001	9905013	7701003	2017-02-15 11:52:00	A2+	9906003	28	1436705	2301021	2302003	Not Recorded	7701003	7701003	7701003	7701003	7701003	7701003	7701003	-1	-1	4212033	7701003	4216005	4221005	7701003	7701003	7701003	7701003	9906003	28	2516009	7701003	7701003	2205001	2207003	2215013	2223001	9923003	2707005	9923001	7701003	Y92.41	9922001	2807005	2808003
14427128	4917	Nitroglycerin	0.4	3706021	9916001	9905007	9923001	2017-09-22 05:09:22	A2+	9906001	80	14427128	2301021	7701003	Not Recorded	3001001	7701003	7701003	7701003	7701003	7701003	7701003	-1	-1	4212033	7701003	4216005	4221003	7701003	7701003	7701003	7701003	9906001	80	2516009	7701003	7701003	2205001	2207009	2215013	2223001	9923003	2707005	7701003	7701003	Y92.01	9922001	7701003	7701003
1463826	4917	Nitroglycerin	0.4	3706021	9916001	9905007	9923001	2017-02-18 11:12:00	A2+	9906003	57	1463826	2301013	2302007	Not Recorded	3001001	7701003	7701003	7701003	7701003	7701003	7701003	-1	-1	4212033	7701003	4216005	4221003	7701001	7701003	09	7701003	9906003	57	2516009	7701003	7701003	2205001	2207003	2215013	2223001	9923003	2707005	9923001	7701003	Y92.51	9922001	2807005	2808003
14654634	4917	Nitroglycerin	400	3706015	9916001	9905013	9923001	2017-11-24 09:36:00	A2+	9906003	75	14654634	2301013	2302003	Not Recorded	3001001	7701003	7701003	7701003	7701003	7701003	7701003	-1	-1	4212033	4219005	4216005	4221003	7701001	9908007	7701003	7701003	9906003	75	2516009	2601005	7701003	2205001	2207003	2215013	2223001	7701003	2707005	9923001	7701003	Y92.0	9922001	7701003	7701003
1468293	4917	Nitroglycerin	0.4	3706021	9916001	7701003	9923001	2017-02-15 10:42:00	A2+	9906001	77	1468293	2301021	2302001	Not Recorded	3001001	7701003	7701003	7701003	7701003	7701003	7701003	-1	-1	4212033	4219003	4216005	4221003	7701003	7701003	7701003	7701003	9906001	77	2516009	7701003	7701003	2205001	2207003	2215009	2223001	7701003	2707005	9923001	7701003	Y92.01	9922001	2807005	7701003
14694279	4917	Nitroglycerin	0.4	3706021	9916001	9905013	9923001	2017-12-08 11:41:11	A2+	9906003	51	14694279	2301021	7701003	Not Recorded	3001001	7701003	7701003	7701003	7701003	7701003	7701003	-1	-1	4212033	4219001	4216005	4221005	4222003	9908033	7701003	7701003	9906003	51	2516009	7701003	7701003	2205001	2207003	2215013	2223001	7701003	2707005	9923001	7701003	Y92.8	9922001	7701003	7701003
14718312	4917	Nitroglycerin	0.4	3706021	9916001	9905013	9923001	2017-12-23 20:16:00	A2+	9906001	55	14718312	2301013	2302003	Not Recorded	7701003	7701003	7701001	7701003	7701003	7701003	7701003	-1	-1	4212033	4219005	4216005	4221003	7701001	7701003	7701003	7701003	9906001	55	2516009	7701003	2650003	2205001	2207003	2215013	2223001	7701003	7701003	9923001	7701001	Y92.008	9922001	7701003	2808019
14724670	4917	Nitroglycerin	0.4	3706021	9916001	9905013	9923001	2017-12-08 06:38:19	A2+	9906003	64	14724670	2301021	7701003	Not Recorded	3001001	7701003	7701003	7701003	7701003	7701003	7701003	-1	-1	4212033	4219003	4216005	4221003	7701001	9908007	7701003	7701003	9906003	64	2516009	7701003	7701003	2205001	2207003	2215013	2223001	7701003	2707005	7701003	7701003	Y92.0	9922001	7701003	7701003
14864639	4917	Nitroglycerin	0.4	3706021	9916001	9905013	9923001	2017-07-19 16:32:09	A2+	9906001	73	14864639	2301021	2302003	Not Recorded	7701003	7701003	7701003	7701003	7701003	7701003	7701003	-1	-1	4212033	7701003	4216005	4221003	7701003	Unknown	7701003	7701003	9906001	73	2516009	2601001	2650003	2205001	2207003	2215013	2223001	7701003	2707005	9923001	7701003	Y92.531	9922001	2807005	2808003
1499220	4917	Nitroglycerin	0.4	3706021	9916001	9905013	9923001	2017-02-24 08:22:00	A2+	9906001	58	1499220	2301021	2302007	Not Applicable	3001001	7701001	7701001	7701001	7701001	7701001	7701001	-1	-1	4212033	4219003	4216005	4221003	4222035	7701001	7701003	7701001	9906001	58	2516009	7701001	2650003	2205001	2207003	2215013	2223001	9923003	2707005	9923001	7701001	Y92.01	9922001	2807005	2808003
15123264	4917	Nitroglycerin	0.4	3706021	9916001	9905001	9923001	2017-10-22 15:12:00	A2+	9906003	58	15123264	2301021	2302001	Not Recorded	3001001	7701003	7701003	7701003	7701003	7701003	7701003	-1	-1	4212033	4219001	4216005	4221003	7701003	7701003	7701003	7701003	9906003	58	2516009	2601021	2650003	2205001	2207003	2215013	2223001	9923003	2707005	9923001	7701003	Y92.24	9922003	2807005	2808003
15209525	4917	Nitroglycerin	0.4	3706021	9916001	9905013	9923001	2017-06-16 09:35:00	A2+	9906001	59	15209525	2301013	7701003	Not Recorded	3001001	7701003	7701003	7701003	7701003	7701003	7701003	-1	-1	4212033	4219005	4216005	4221003	7701001	9908007	7701003	7701003	9906001	59	2516009	2601001	7701003	2205001	2207003	2215013	2223001	9923003	2707005	9923001	7701003	Y92.10	9922003	7701003	7701003
15221875	4917	Nitroglycerin	0.4	3706021	9916001	9905013	9923001	2017-08-31 10:09:00	A2+	9906003	48	15221875	2301021	2302001	Not Recorded	3001001	7701003	7701003	7701003	7701003	7701003	7701003	-1	-1	4212033	7701003	4216005	4221003	7701001	7701003	7701003	7701003	9906003	48	2516009	7701003	2650003	2205001	2207003	2215013	2223001	9923003	2707005	9923001	7701003	Y92.0	9922001	2807005	2808003
15270831	4917	Nitroglycerin	1	3706013	9916001	9905007	9923001	2017-04-20 20:29:29	A2+	9906001	43	15270831	2301025	2302007	Not Applicable	3001001	7701001	7701001	7701001	7701001	7701001	7701001	-1	-1	4212033	4219003	4216005	4221003	7701003	7701003	7701003	7701003	9906001	43	2516009	2601003	2650001	2205001	2207003	2215013	2223001	7701003	2707005	9923001	7701001	Y92.29	9922001	2807005	2808001
15343082	4917	Nitroglycerin	0.4	3706021	9916001	9905019	9923001	2017-01-17 22:24:00	A2+	9906003	73	15343082	2301061	2302001	Not Recorded	3001001	7701003	7701003	7701003	7701003	7701003	7701003	-1	-1	4212033	7701003	4216005	4221005	7701003	7701003	7701003	7701003	9906003	73	2516009	2601005	2650003	2205001	2207003	2215013	2223001	7701003	2707005	7701003	7701003	Y92.8	9922001	7701003	2808011
1630055	4917	Nitroglycerin	0.4	3706021	9916001	9905013	9923001	2017-03-02 10:13:45	A2+	9906003	56	1630055	2301021	2302005	Not Recorded	3001001	7701003	7701003	7701003	7701003	7701003	7701003	-1	-1	4212033	4219001	4216005	4221003	7701001	9908033	7701003	7701003	9906003	56	2516009	7701003	2650001	2205001	2207003	2215013	2223001	9923003	2707005	9923001	7701003	Y92.0	9922001	2807005	2808003
2317085	4917	Nitroglycerin	0.4	3706021	9916001	7701001	9923003	2017-04-10 08:07:00	A2+	9906003	73	2317085	2301021	2302007	Not Applicable	3001001	7701001	7701001	7701001	7701001	7701001	7701001	-1	-1	4212033	4219005	4216005	4221003	4222035	9908007	7701003	7701001	9906003	73	2516009	2601001	2650003	2205001	2207003	2215013	2223005	9923003	2707005	9923001	7701001	Y92.538	9922001	2807005	2808003
2588860	4917	Nitroglycerin	0.4	3706021	9916001	9905007	9923001	2017-04-20 15:58:00	A2+	9906003	55	2588860	2301021	2302007	Not Recorded	3001001	7701003	7701003	7701003	7701003	7701003	7701003	-1	-1	4212033	7701003	4216005	4221003	7701003	9908007	7701003	7701003	9906003	55	2516009	2601001	7701003	2205001	2207003	2215013	2223001	9923003	2707005	9923001	7701003	Y92.24	9922001	2807005	2808003
2833722	4917	Nitroglycerin	0.4	3706021	9916001	9905013	9923001	2017-04-13 17:38:00	A2+	9906001	88	2833722	2301013	7701003	Not Recorded	3001001	7701003	7701003	7701003	7701003	7701003	7701003	2715	-1	4212033	7701003	4216005	4221003	7701003	7701003	7701003	7701003	9906001	88	2516009	2601005	2650005	2205001	2207003	2215013	2223001	9923003	2707005	9923001	7701003	Y92.01	9922001	2807011	2808003
2901658	4917	Nitroglycerin	0.4	3706021	9916001	9905011	9923003	2017-01-02 20:19:18	A2+	9906003	50	2901658	2301021	7701003	Not Recorded	3001001	7701003	7701003	3007001	7701003	7701003	7701003	-1	-1	4212033	4219001	4216005	4221003	7701003	7701003	7701003	7701003	9906003	50	2516009	2601001	7701003	2205001	2207003	2215011	2223001	9923001	2707005	9923001	7701003	Y92.24	9922003	2807005	2808003
3062297	4917	Nitroglycerin	0.4	3706021	9916001	9905013	9923001	2017-04-06 21:25:00	A2+	9906003	60	3062297	2301021	2302007	Not Recorded	3001001	7701003	7701003	7701003	7701003	7701003	7701003	-1	-1	4212033	4219005	4216005	4221003	7701001	7701003	7701003	7701003	9906003	60	2516009	2601007	7701003	2205001	2207003	2215013	2223001	9923001	2707005	9923001	7701003	Y92.01	9922001	2807005	2808003
3068652	4917	Nitroglycerin	0.4	3706021	9916001	9905011	9923001	2017-04-12 23:20:55	A2+	9906003	59	3068652	2301021	7701003	Not Recorded	3001001	7701003	7701003	3007001	7701003	7701003	7701003	-1	-1	4212033	4219005	4216005	4221003	7701003	7701003	7701003	7701003	9906003	59	2516009	2601001	7701003	2205001	2207003	2215013	2223001	9923003	2707005	9923001	7701003	Y92.01	9922001	2807005	2808003
3073987	4917	Nitroglycerin	1	3706003	9916001	9905013	9923001	2017-04-04 12:16:00	A2+	9906001	46	3073987	2301021	2302003	Not Recorded	3001001	7701003	7701003	7701003	7701003	7701003	7701003	-1	-1	4212033	4219003	4216005	4221003	7701001	9908031	7701003	7701003	9906001	46	2516009	2601001	7701003	2205001	2207003	2215013	2223001	9923003	2707005	9923001	7701003	Y92.0	9922001	2807005	2808003
3092681	4917	Nitroglycerin	0.4	3706021	9916001	9905013	9923001	2017-05-08 13:26:06	A2+	9906003	72	3092681	2301021	7701003	Not Recorded	3001001	7701003	7701003	7701003	7701003	7701003	7701003	2715	2717	4212031	7701003	7701003	7701003	7701003	7701003	7701003	7701003	9906003	72	2516009	7701003	7701003	2205001	2207009	2215013	2223001	9923003	2707005	9923001	7701003	7701003	9922005	7701003	7701003
3111152	4917	Nitroglycerin	0.4	3706021	9916001	9905013	9923001	2017-05-10 11:27:00	A2+	9906001	57	3111152	2301071	2302007	Not Applicable	3001001	7701001	7701001	7701001	7701001	7701001	7701001	-1	-1	4212033	4219005	4216005	4221003	4222035	9908007	7701003	7701001	9906001	57	2516009	2601003	2650003	2205001	2207003	2215013	2223005	9923003	2707005	9923001	7701001	Y92.531	9922001	2807005	2808003
3196933	4917	Nitroglycerin	0.4	3706021	9916001	9905013	9923001	2017-05-15 21:46:00	A2+	9906003	75	3196933	2301051	2302001	Not Recorded	3001001	7701003	7701003	7701003	7701003	7701003	7701003	-1	-1	4212033	4219001	4216005	4221007	7701001	7701001	7701003	7701003	9906003	75	2516009	2601021	2650003	2205001	2207003	2215013	2223005	9923003	2707005	9923001	7701001	Y92.520	9922001	2807005	2808003
3459652	4917	Nitroglycerin	0.4	3706021	9916001	9905013	9923001	2017-05-09 13:32:17	A2+	9906003	63	3459652	2301021	2302007	Not Recorded	3001001	7701003	7701003	7701003	7701003	7701003	7701003	-1	-1	4212033	4219003	4216005	4221003	4222003	7701003	7701003	7701003	9906003	63	2516009	7701003	7701003	2205001	2207003	2215013	2223005	9923003	2707005	9923001	7701003	Y92.01	9922001	2807005	2808003
4195087	4917	Nitroglycerin	1.5	3706003	9916001	9905013	9923001	2017-05-10 22:58:00	A2+	9906003	58	4195087	2301027	2302003	Not Recorded	7701003	7701003	7701003	7701003	7701003	7701003	7701003	-1	-1	4212033	7701003	4216005	4221005	7701003	7701003	7701003	7701003	9906003	58	2516009	2601001	7701003	2205001	2207003	2215013	2223001	9923001	7701003	9923001	7701003	Y92.481	9922001	2807005	2808003
4271581	4917	Nitroglycerin	0.4	3706021	9916001	9905007	9923001	2017-07-10 14:35:00	A2+	9906001	49	4271581	2301061	2302007	Not Applicable	3001001	7701001	7701001	7701001	7701001	7701001	7701001	-1	-1	4212033	4219001	4216005	4221003	4222035	9908007	7701003	7701001	9906001	49	2516009	7701001	2650003	2205001	2207003	2215013	2223001	9923003	2707005	9923001	7701001	Y92.01	9922001	2807011	2808011
4287903	4917	Nitroglycerin	0.4	3706021	9916001	9905013	9923001	2017-01-14 10:03:00	A2+	9906003	74	4287903	2301013	7701003	Not Recorded	7701003	7701003	7701001	7701003	7701003	7701003	7701003	-1	-1	4212033	7701003	4216005	4221003	7701001	7701003	7701003	7701003	9906003	74	2516009	7701003	2650003	2205001	2207003	2215013	2223001	9923003	2707005	7701003	7701001	Y92.008	9922001	2807005	2808019
4771794	4917	Nitroglycerin	0.4	3706021	9916001	9905013	9923001	2017-01-27 07:39:00	A2+	9906003	67	4771794	2301021	2302007	Not Recorded	3001001	7701003	7701003	7701003	7701003	7701003	7701003	-1	-1	4212033	4219003	4216005	4221003	4222035	7701001	7701003	7701003	9906003	67	2516009	2601021	2650003	2205001	2207003	2215013	2223001	9923003	2707005	9923001	7701001	Y92.520	9922001	2807005	2808003
4861921	4917	Nitroglycerin	0.4	3706021	9916001	9905013	9923001	2017-07-23 13:30:00	A2+	9906003	7701003	4861921	2301021	2302001	Not Recorded	3001001	7701003	7701003	7701003	7701003	7701003	7701003	-1	-1	4212033	4219003	4216005	4221003	7701001	9908007	7701003	7701003	9906003	7701003	7701003	2601005	7701003	2205001	2207003	2215013	2223001	9923001	2707005	9923001	7701003	Y92.0	9922001	2807005	2808003
4962282	4917	Nitroglycerin	0.4	3706021	9916001	9905007	9923001	2017-05-10 11:35:52	A2+	9906003	58	4962282	2301061	7701003	Not Recorded	3001001	7701003	7701003	7701003	7701003	7701003	7701003	-1	-1	4212033	4219005	4216005	4221003	7701003	9908007	7701003	7701003	9906003	58	2516009	7701003	2650001	2205001	2207003	2215013	2223001	9923003	2707005	7701003	7701003	Y92.531	9922001	7701003	7701003
4967751	4917	Nitroglycerin	0.4	3706021	9916001	9905013	9923001	2017-07-31 15:54:08	A2+	9906003	61	4967751	2301061	2302001	Not Recorded	3001001	7701003	7701003	7701003	7701003	7701003	7701003	-1	-1	4212033	4219003	4216005	4221003	7701001	9908033	7701003	7701003	9906003	61	2516009	2601005	2650001	2205001	2207003	2215013	2223001	9923003	2707005	7701003	7701003	Y92.0	9922001	2807005	2808003
5050620	4917	Nitroglycerin	0.4	3706021	9916001	9905007	9923001	2017-08-04 16:13:00	A2+	9906003	75	5050620	2301061	7701003	Not Recorded	3001001	7701003	7701003	7701003	7701003	7701003	7701003	-1	-1	4212033	7701003	4216005	4221003	7701003	7701003	7701003	7701003	9906003	75	2516009	2601021	7701003	2205001	2207003	2215013	2223001	9923003	2707005	9923001	7701003	Y92.09	9922001	2807005	2808003
5424025	4917	Nitroglycerin	0.4	3706021	9916001	9905013	9923001	2017-04-09 18:57:44	A2+	9906003	50	5424025	2301061	2302001	Not Recorded	3001001	7701003	7701003	7701003	7701003	7701003	7701003	-1	-1	4212033	4219005	4216005	4221003	7701001	9908007	7701003	7701003	9906003	50	2516009	7701003	7701003	2205001	2207003	2215013	2223001	9923001	2707005	9923001	7701003	Y92.8	9922001	2807011	2808011
5483890	4917	Nitroglycerin	0.4	3706021	9916001	9905013	9923001	2017-08-22 05:12:00	A2+	9906003	73	5483890	2301061	7701003	Not Recorded	3001001	7701003	7701003	7701003	7701003	7701003	7701003	-1	-1	4212033	7701003	4216005	4221005	7701003	7701003	7701003	7701003	9906003	73	2516009	7701003	2650003	2205001	2207003	2215013	2223001	9923003	2707005	9923001	7701003	Y92.01	9922001	7701003	7701003
5535151	4917	Nitroglycerin	0.4	3706021	9916001	9905013	9923001	2017-03-03 16:58:00	A2+	9906003	68	5535151	2301021	2302001	Not Recorded	3001001	7701003	7701003	7701003	7701003	7701003	7701003	-1	-1	4212033	4219003	4216005	4221003	7701003	7701003	7701003	7701003	9906003	68	2516009	7701003	7701003	2205001	2207003	2215013	2223001	9923003	2707005	9923001	7701003	Y92.01	9922001	2807005	2808003
5998630	4917	Nitroglycerin	0.4	3706021	9916001	9905013	9923001	2017-03-22 03:49:00	A2+	9906003	64	5998630	2301021	2302007	Not Applicable	3001001	7701001	7701001	7701001	7701001	7701001	7701001	-1	-1	4212033	4219005	4216005	4221003	4222035	9908007	7701003	7701001	9906003	64	2516009	2601011	2650003	2205001	2207003	2215013	2223001	9923001	2707005	9923001	7701001	Y92.01	9922001	2807005	2808003
6132493	4917	Nitroglycerin	0.4	3706021	9916001	9905007	9923001	2017-09-09 01:14:36	A2+	9906003	91	6132493	2301051	7701003	Not Recorded	3001001	7701003	7701003	7701003	7701003	7701003	7701003	-1	-1	4212033	4219001	4216005	4221003	7701003	9908007	20	7701003	9906003	91	2516009	7701003	2650003	2205001	2207003	2215013	2223001	9923003	2707005	7701003	7701003	Y92.01	9922001	2807009	2808003
6243782	4917	Nitroglycerin	0.4	3706021	9916001	7701001	9923001	2017-09-23 15:43:00	A2+	9906001	70	6243782	2301051	7701003	Not Applicable	7701001	7701001	7701001	7701001	7701001	7701001	7701001	2715	2717	4212033	7701001	4216005	4221003	7701003	7701003	7701003	7701003	9906001	70	2516009	2601001	7701001	2205001	2207003	2215013	2223001	7701003	7701003	7701001	7701001	7701003	9922001	7701001	7701001
6490526	4917	Nitroglycerin	0.4	3706021	9916001	9905013	9923001	2017-10-05 21:44:17	A2+	9906003	53	6490526	2301067	7701003	Not Recorded	3001001	7701003	7701003	7701003	7701003	7701003	7701003	-1	-1	4212033	7701003	4216005	4221005	7701003	7701003	7701003	7701003	9906003	53	2516009	7701003	7701003	2205001	2207003	2215013	2223001	7701003	2707005	9923001	7701003	Y92.5	9922001	2807011	7701003
6802653	4917	Nitroglycerin	0.4	3706021	9916001	7701001	9923003	2017-10-17 14:16:00	A2+	9906003	30	6802653	2301021	2302007	Not Recorded	3001001	7701001	7701001	7701001	7701001	7701001	7701001	-1	-1	4212033	4219001	4216005	4221003	4222035	9908007	7701003	7701001	9906003	30	2516009	2601001	2650003	2205001	2207003	2215013	2223001	9923001	2707005	9923001	7701003	Y92.51	9922001	2807005	2808003
7004916	4917	Nitroglycerin	0.4	3706021	9916001	9905019	9923001	2017-09-19 22:46:00	A2+	9906001	59	7004916	2301021	2302003	Not Recorded	3001001	7701003	7701003	7701003	7701003	7701003	7701003	-1	-1	4212031	7701003	4216005	4221003	7701003	7701003	7701003	7701003	9906001	59	2516009	7701003	2650001	2205001	2207009	2215013	2223001	9923003	2707005	9923001	7701003	Y92.51	9922001	7701003	7701003
7028902	4917	Nitroglycerin	0.4	3706021	9916001	9905013	9923001	2017-04-16 07:46:00	A2+	9906003	31	7028902	2301021	2302003	Not Recorded	3001001	7701003	7701003	7701003	7701003	7701003	7701003	-1	-1	4212033	4219001	4216005	4221003	7701003	7701003	7701003	7701003	9906003	31	2516009	7701003	7701003	2205001	2207003	2215013	2223001	9923003	2707005	7701003	7701003	Y92.29	9922001	2807005	2808003
7044833	4917	Nitroglycerin	0.4	3706021	9916001	9905013	9923001	2017-10-16 17:15:00	A2+	9906001	79	7044833	2301013	2302007	Not Recorded	7701003	7701003	7701003	7701003	7701003	7701003	7701003	-1	-1	4212033	4219003	4216005	4221003	7701003	9908027	7701003	7701003	9906001	79	2516009	7701003	2650001	2205001	2207003	2215013	2223001	9923003	2707005	9923001	7701003	Y92.01	9922001	2807011	2808011
7122681	4917	Nitroglycerin	0.4	3706021	9916001	9905013	9923001	2017-07-29 18:37:08	A2+	9906003	26	7122681	2301021	7701003	Not Recorded	3001001	7701003	7701003	7701003	7701003	7701003	7701003	-1	-1	4212031	4219003	4216005	4221005	4222035	9908007	7701003	7701003	9906003	26	2516009	7701003	2650005	2205001	2207007	2215013	2223001	9923003	2707005	9923001	7701003	Y92.29	9922003	7701003	7701003
7124290	4917	Nitroglycerin	0.4	3706021	9916001	9905013	9923001	2017-08-23 21:53:08	A2+	9906001	74	7124290	2301021	7701003	Not Recorded	3001001	7701003	7701003	7701003	7701003	7701003	7701003	-1	-1	4212031	4219003	4216005	4221005	4222035	9908007	7701003	7701003	9906001	74	2516009	7701003	2650003	2205001	2207003	2215013	2223001	9923003	2707005	9923001	7701003	Y92.01	9922001	7701003	7701003
7284438	4917	Nitroglycerin	0.4	3706021	9916001	9905013	9923001	2017-11-01 07:16:23	A2+	9906001	55	7284438	2301021	2302001	Not Recorded	3001001	7701003	7701003	7701003	7701003	7701003	7701003	-1	-1	4212033	4219003	4216005	4221005	7701003	9908007	7701003	7701003	9906001	55	2516009	7701003	2650001	2205001	2207003	2215013	2223001	9923003	2707005	9923001	7701003	Y92.0	9922001	2807005	2808003
7478558	4917	Nitroglycerin	0.4	3706021	9916001	9905013	9923001	2017-07-18 15:15:48	A2+	9906003	51	7478558	2301013	2302003	Not Recorded	3001001	7701003	7701003	7701003	7701003	7701003	7701003	-1	-1	4212033	4219003	4216005	4221003	7701001	9908033	7701003	7701003	9906003	51	2516009	7701003	2650001	2205001	2207003	2215013	2223001	9923003	2707005	9923001	7701003	Y92.0	9922001	2807005	2808003
7526533	4917	Nitroglycerin	0.4	3706021	9916001	9905013	9923001	2017-11-09 16:33:21	A2+	9906001	61	7526533	2301021	2302003	Not Recorded	3001001	7701003	7701003	7701003	7701003	7701003	7701003	-1	-1	4212033	4219005	4216005	4221003	7701001	9908007	7701003	7701003	9906001	61	2516009	7701003	2650001	2205001	2207003	2215013	2223001	9923003	2707005	7701003	7701003	Y92.0	9922001	2807005	2808003
7557743	4917	Nitroglycerin	0.4	3706021	9916001	9905007	9923001	2017-07-10 14:35:00	A2+	9906001	49	7557743	2301061	2302007	Not Applicable	3001001	7701001	7701001	7701001	7701001	7701001	7701001	-1	-1	4212033	7701003	4216005	4221003	4222035	9908007	7701003	7701001	9906001	49	2516009	7701001	2650003	2205001	2207003	2215013	2223001	9923003	2707005	9923001	7701001	Y92.01	9922001	2807011	2808011
7820877	4917	Nitroglycerin	0.4	3706021	9916001	9905011	9923001	2017-11-20 23:41:30	A2+	9906001	42	7820877	2301013	7701003	Not Recorded	3001001	7701003	7701003	7701003	7701003	7701003	7701003	2715	-1	4212033	7701003	4216005	4221003	7701003	7701003	7701003	7701003	9906001	42	2516009	7701003	7701003	2205001	2207003	2215011	2223001	9923001	2707005	9923001	7701003	Y92.01	9922001	2807011	2808011
7954160	4917	Nitroglycerin	0.4	3706021	9916001	9905013	7701003	2017-08-08 08:28:00	A2+	9906003	31	7954160	2301021	2302001	Not Recorded	3001001	7701003	7701003	7701003	7701003	7701003	7701003	-1	-1	4212033	4219001	4216005	4221003	7701003	9908033	7701003	7701003	9906003	31	2516009	2601003	7701003	2205001	2207003	2215013	2223001	9923003	2707005	7701003	7701003	Y92.248	9922001	2807005	2808003
7989789	4917	Nitroglycerin	0.4	3706021	9916001	7701001	9923001	2017-12-06 15:41:15	A2+	9906003	76	7989789	2301051	7701003	Not Applicable	3001001	7701001	7701001	7701001	7701001	7701001	7701001	2715	2717	4212033	7701001	4216005	4221003	7701003	7701003	7701003	7701003	9906003	76	2516009	2601001	7701001	2205001	2207003	2215013	2223001	7701003	7701003	7701001	7701001	7701003	9922001	7701001	7701001
8032986	4917	Nitroglycerin	0.4	3706021	9916001	9905013	9923001	2017-08-27 13:36:44	A2+	9906001	92	8032986	2301021	2302001	Not Recorded	3001001	7701003	7701003	7701003	7701003	7701003	7701003	-1	-1	4212033	4219001	4216005	4221003	7701003	9908007	7701003	7701003	9906001	92	2516009	2601021	7701003	2205001	2207003	2215013	2223001	9923003	2707005	7701003	7701003	Y92.531	9922001	2807005	2808003
8374380	4917	Nitroglycerin	0.4	3706021	9916001	7701001	9923001	2017-12-16 15:25:00	A2+	9906003	64	8374380	2301067	2302007	Not Applicable	3001001	7701001	7701001	7701001	7701001	7701001	7701001	-1	-1	4212033	7701003	4216005	4221003	4222035	9908007	7701003	7701001	9906003	64	2516009	7701001	2650003	2205001	2207005	2215013	2223001	9923003	2707005	9923001	7701001	Y92.59	9922001	2807005	2808003
8391967	4917	Nitroglycerin	0.4	3706021	9916001	9905013	9923001	2017-04-09 00:36:13	A2+	9906003	69	8391967	2301021	2302007	Not Recorded	3001001	7701003	7701003	7701003	7701003	7701003	7701003	-1	-1	4212033	7701003	4216005	4221005	7701003	9908033	7701003	7701003	9906003	69	2516009	2601005	7701003	2205001	2207003	2215013	2223001	7701003	2707005	9923001	7701003	Y92.01	9922001	2807011	2808011
8413286	4917	Nitroglycerin	1	3706029	9916001	9905013	9923001	2017-12-07 14:50:31	A2+	9906003	71	8413286	2301013	7701003	Not Recorded	3001001	7701003	7701003	7701003	7701003	7701003	7701003	2715	-1	4212033	7701003	4216005	4221003	7701003	7701003	7701003	7701003	9906003	71	2516009	2601007	7701001	2205001	2207003	2215013	2223001	9923001	2707005	9923001	7701003	Y92.01	9922001	2807005	2808003
8775939	4917	Nitroglycerin	0.4	3706021	9916001	9905013	9923001	2017-12-19 12:10:17	A2+	9906003	56	8775939	2301013	2302003	Not Recorded	3001001	7701003	7701003	7701003	7701003	7701003	7701003	-1	-1	4212033	7701003	4216005	4221003	7701003	7701003	7701003	7701003	9906003	56	2516009	7701003	2650001	2205001	2207003	2215013	2223001	9923003	2707005	9923001	7701003	Y92.29	9922001	2807005	2808019
8837129	4917	Nitroglycerin	0.4	3706021	9916001	7701001	9923001	2017-12-28 09:56:00	A2+	9906003	57	8837129	2301041	2302007	Not Applicable	3001001	7701001	7701001	7701001	7701001	7701001	7701001	-1	-1	4212033	7701003	4216005	4221003	4222035	9908007	7701003	7701001	9906003	57	2516009	2601003	2650003	2205001	2207003	2215013	2223005	9923003	2707005	9923001	7701001	Y92.5	9922001	2807005	2808003
9008162	4917	Nitroglycerin	0.4	3706021	9916001	9905013	9923001	2017-12-20 16:14:00	A2+	9906003	68	9008162	2301021	2302007	Not Applicable	3001001	7701001	7701001	7701001	7701001	7701001	7701001	-1	-1	4212033	7701003	4216005	4221003	4222035	9908007	7701003	7701001	9906003	68	2516009	2601011	2650003	2205001	2207003	2215013	2223001	9923003	2707005	9923001	7701001	Y92.41	9922001	2807005	2808003
9071185	4917	Nitroglycerin	0.4	3706021	9916001	9905007	9923001	2017-04-22 21:30:00	A2+	9906003	46	9071185	2301021	2302001	Not Recorded	7701003	7701003	7701003	7701003	7701003	7701003	7701003	-1	-1	4212033	7701003	4216005	4221003	7701003	7701003	7701003	7701003	9906003	46	2516009	2601011	7701003	2205001	2207003	2215013	2223001	7701003	2707005	9923001	7701003	Y92.481	9922003	2807005	2808003
10304758	4917	Nitroglycerin	0.4	3706021	9916001	9905013	9923001	2017-11-23 23:05:00	A2+2+	9906001	82	10304758	2301051	2302003	Not Recorded	3001001	7701003	7701003	7701003	7701003	7701003	7701003	-1	-1	4212033	4219001	4216005	4221003	7701001	9908007	7701003	7701003	9906001	82	2516009	2601001	7701003	2205001	2207003	2215013	2223001	9923001	2707005	9923001	7701003	Y92.0	9922001	2807011	2808011
11208282	4917	Nitroglycerin	0.4	3706021	9916001	9905013	9923001	2017-05-15 19:54:00	A2+2+	9906003	72	11208282	2301021	2302007	Not Applicable	3001001	7701001	7701001	7701001	7701001	7701001	7701001	-1	-1	4212033	4219001	4216005	4221003	7701001	9908007	7701003	7701001	9906003	72	2516009	7701001	2650003	2205001	2207003	2215013	2223001	9923001	2707005	9923001	7701001	Y92.22	9922001	2807005	2808003
11900415	4917	Nitroglycerin	0.4	3706021	9916001	9905013	9923001	2017-07-16 11:11:00	A2+2+	9906003	57	11900415	2301051	2302007	Not Applicable	3001001	7701001	7701001	7701001	7701001	7701001	7701001	-1	-1	4212033	4219001	4216005	4221003	4222035	9908007	7701003	7701001	9906003	57	2516009	7701001	2650003	2205001	2207003	2215013	2223001	9923003	2707005	9923001	7701001	Y92.01	9922001	2807005	2808003
12859589	4917	Nitroglycerin	0.4	3706021	9916001	9905001	9923001	2017-03-08 21:47:00	A2+2+	9906003	77	12859589	2301021	7701003	Not Recorded	3001001	7701003	7701003	3007001	7701003	7701003	7701003	-1	-1	4212033	4219003	4216005	7701003	7701003	7701003	7701003	7701003	9906003	77	2516009	2601005	2650003	2205001	2207003	2215011	2223001	9923003	2707005	9923001	2708001	Y92.01	9922001	7701003	7701003
12870908	4917	Nitroglycerin	0	3706021	9916001	9905007	9923001	2017-04-09 16:34:00	A2+2+	9906003	49	12870908	2301021	2302001	Not Recorded	3001001	7701003	7701003	7701003	7701003	7701003	7701003	-1	-1	4212033	4219005	4216005	4221003	7701003	9908035	7701003	7701003	9906003	49	2516009	2601005	2650003	2205001	2207003	2215013	2223001	9923003	2707005	9923001	7701003	Y92.01	9922001	2807011	2808003
13506580	4917	Nitroglycerin	0.4	3706021	9916001	9905005	9923001	2017-02-26 21:45:16	A2+2+	9906001	54	13506580	2301021	2302001	2017-02-26 21:50:56	3001005	3002001	9923001	3007001	3011013	7701003	3018005	-1	-1	4212033	7701003	4216005	4221003	7701003	9908007	7701003	7701003	9906001	54	2516009	7701003	7701003	2205001	2207003	2215003	2223001	9923003	2707005	9923001	7701001	Y92.29	9922001	2807005	2808003
1359459	4917	Nitroglycerin	0.4	3706021	9916001	9905013	9923001	2017-01-11 22:30:40	A2+2+	9906003	49	1359459	2301021	2302007	Not Recorded	3001001	7701003	7701003	7701003	7701003	7701003	7701003	-1	-1	4212033	7701003	4216005	4221003	7701003	7701003	7701003	7701003	9906003	49	2516009	7701003	7701003	2205001	2207003	2215013	2223001	9923003	2707005	9923001	7701003	Y92.01	9922001	2807005	7701003
13704824	4917	Nitroglycerin	0.4	3706021	9916001	7701003	9923001	2017-12-27 12:29:53	A2+2+	9906003	63	13704824	2301021	2302005	Not Recorded	3001001	7701003	7701003	7701003	7701003	7701003	7701003	-1	-1	4212033	7701001	4216005	4221003	7701001	7701003	7701003	7701003	9906003	63	2516009	2601021	7701003	2205001	2207003	2215013	2223001	7701003	2707005	9923001	7701003	Y92.0	9922001	2807011	2808011
14432154	4917	Nitroglycerin	0.4	3706021	9916001	9905007	9923001	2017-12-04 09:22:36	A2+2+	9906003	68	14432154	2301021	7701003	Not Recorded	3001001	7701003	7701003	7701003	7701003	7701003	7701003	-1	-1	4212033	7701003	4216005	4221003	7701003	7701003	7701003	7701003	9906003	68	2516009	7701003	7701003	2205001	2207009	2215013	2223001	9923003	2707005	9923001	7701003	Y92.01	9922001	7701003	7701003
14547450	4917	Nitroglycerin	0.4	3706021	9916001	9905007	9923001	2017-01-17 13:32:00	A2+2+	9906003	72	14547450	2301051	2302001	Not Applicable	3001001	7701001	7701001	7701001	7701001	7701001	7701001	-1	-1	4212033	4219001	4216005	4221005	4222035	9908007	7701003	7701001	9906003	72	2516009	2601005	2650003	2205001	2207003	2215013	2223001	9923003	2707005	9923001	7701001	Y92.01	9922001	2807005	2808003
1501458	4917	Nitroglycerin	0.4	3706021	9916001	9905013	9923001	2017-02-24 12:15:00	A2+2+	9906003	39	1501458	2301071	2302007	Not Applicable	3001001	7701001	7701001	7701001	7701001	7701001	7701001	-1	-1	4212033	4219005	4216005	4221003	4222035	7701001	7701003	7701001	9906003	39	2516009	2601003	2650003	2205001	2207003	2215013	2223005	9923003	2707005	9923001	7701001	Y92.19	9922001	2807005	2808003
15262147	4917	Nitroglycerin	0.4	3706021	9916001	9905007	9923001	2017-03-11 06:15:16	A2+2+	9906003	27	15262147	2301051	2302007	Not Applicable	3001001	7701001	7701001	7701001	7701001	7701001	7701001	-1	-1	4212033	4219003	4216005	4221003	7701003	7701003	7701003	7701003	9906003	27	2516009	2601009	2650001	2205001	2207003	2215013	2223001	9923001	2707005	9923001	7701001	Y92.03	9922001	2807005	2808007
15662549	4917	Nitroglycerin	0.4	3706021	9916001	9905007	9923001	2017-11-02 06:30:00	A2+2+	9906003	56	15662549	2301021	7701003	Not Recorded	3001001	7701003	7701003	3007001	7701003	7701003	7701003	-1	-1	4212033	7701003	4216005	7701003	7701003	7701003	7701003	7701003	9906003	56	2516009	7701003	7701003	2205001	2207003	2215013	2223001	9923003	2707005	9923001	7701003	Y92.01	7701003	2807005	2808003
1807420	4917	Nitroglycerin	0.4	3706021	9916001	9905007	9923001	2017-03-26 01:19:00	A2+2+	9906003	65	1807420	2301021	7701001	Not Recorded	3001001	7701003	7701003	7701003	7701003	7701003	7701003	-1	-1	4212033	7701003	4216005	4221003	7701003	9908005	7701003	7701003	9906003	65	2516009	2601005	2650003	2205001	2207003	2215013	2223001	9923003	2707005	9923001	7701003	Y92.481	9922003	2807005	2808003
2074177	4917	Nitroglycerin	0.4	3706021	9916001	9905013	9923001	2017-04-01 06:11:00	A2+2+	9906003	80	2074177	2301019	2302007	Not Applicable	3001001	7701001	7701001	7701001	7701001	7701001	7701001	-1	-1	4212033	4219005	4216005	4221003	4222035	9908007	7701003	7701001	9906003	80	2516009	2601005	2650003	2205001	2207003	2215013	2223005	9923003	2707005	9923001	7701001	Y92.01	9922001	2807005	2808003
3594083	4917	Nitroglycerin	0.4	3706021	9916001	9905007	9923001	2017-06-18 17:57:00	A2+2+	9906001	70	3594083	2301013	2302007	Not Applicable	3001001	7701001	7701001	7701001	7701001	7701001	7701001	-1	-1	4212033	4219003	4216005	4221003	4222035	9908007	7701003	7701001	9906001	70	2516009	2601011	2650003	2205001	2207003	2215013	2223001	9923001	2707005	9923001	7701001	Y92.01	9922001	2807005	2808003
4056915	4917	Nitroglycerin	0.4	3706021	9916001	9905013	9923001	2017-07-02 09:49:26	A2+2+	9906001	60	4056915	2301021	2302003	Not Recorded	3001001	7701003	7701003	7701003	7701003	7701003	7701003	-1	-1	4212033	7701003	4216005	4221003	7701003	7701003	7701003	7701003	9906001	60	2516009	7701003	2650003	2205001	2207003	2215013	2223001	9923003	2707005	9923001	7701003	Y92.00	9922001	2807005	2808003
4359644	4917	Nitroglycerin	0.4	3706021	9916001	9905007	9923001	2017-07-07 11:10:00	A2+2+	9906001	44	4359644	2301021	7701001	Not Recorded	3001001	7701003	7701003	7701003	7701003	7701003	7701003	-1	-1	4212033	4219001	4216005	4221003	7701003	9908007	7701003	7701003	9906001	44	2516009	7701003	2650003	2205001	2207003	2215013	2223001	9923003	2707005	9923001	7701003	Y92.10	9922001	2807005	2808003
4480191	4917	Nitroglycerin	0.4	3706021	9916001	9905013	9923001	2017-07-07 10:23:00	A2+2+	9906003	33	4480191	2301021	2302003	Not Recorded	3001001	7701003	7701003	7701003	7701003	7701003	7701003	-1	-1	4212033	7701003	4216005	4221003	7701003	7701003	7701003	7701003	9906003	33	2516009	7701003	7701003	2205001	2207003	2215013	2223001	9923003	2707005	9923001	7701003	Y92.01	9922003	2807005	2808003
4776395	4917	Nitroglycerin	0.4	3706021	9916001	9905013	9923001	2017-04-11 19:12:00	A2+2+	9906003	23	4776395	2301071	2302007	Not Recorded	3001001	7701003	7701003	7701003	7701003	7701003	7701003	-1	-1	4212033	4219005	4216005	4221003	4222035	7701001	7701003	7701003	9906003	23	2516009	7701003	2650003	2205001	2207003	2215013	2223005	9923003	2707005	9923001	7701001	Y92.531	9922001	2807005	2808003
4880389	4917	Nitroglycerin	0.4	3706021	9916001	9905013	9923001	2017-07-24 23:41:00	A2+2+	9906003	51	4880389	2301013	7701003	Not Recorded	3001001	7701003	7701003	7701003	7701003	7701003	7701003	-1	-1	4212033	7701003	4216005	4221003	7701001	7701003	7701003	7701003	9906003	51	2516009	7701003	2650001	2205001	2207003	2215013	2223001	7701003	2707005	9923001	7701003	Y92.0	9922001	2807005	7701003
5101280	4917	Nitroglycerin	0.4	3706021	9916001	9905011	9923001	2017-07-02 04:36:00	A2+2+	9906003	54	5101280	2301021	2302003	Not Recorded	3001001	7701003	7701003	7701003	7701003	7701003	7701003	-1	-1	4212033	7701003	4216005	4221003	7701003	7701003	7701003	7701003	9906003	54	2516009	7701003	7701003	2205001	2207003	2215011	2223001	7701003	2707005	9923001	7701003	Y92.01	9922001	2807005	7701003
5237664	4917	Nitroglycerin	0.4	3706021	9916001	9905013	9923001	2017-08-13 12:53:00	A2+2+	9906003	63	5237664	2301041	2302007	Not Applicable	3001001	7701001	7701001	7701001	7701001	7701001	7701001	-1	-1	4212033	4219003	4216005	4221003	4222035	9908007	7701003	7701001	9906003	63	2516009	2601011	2650003	2205001	2207003	2215013	2223005	9923003	2707005	9923001	7701001	Y92.48	9922001	2807005	2808003
5341544	4917	Nitroglycerin	0.4	3706021	9916001	7701001	7701001	2017-08-13 13:59:00	A2+2+	9906003	60	5341544	2301021	7701003	Not Applicable	7701001	7701001	7701001	7701001	7701001	7701001	7701001	2715	2717	4212033	4219001	4216007	4221003	7701001	7701001	7701003	7701003	9906003	60	2516009	7701003	7701003	2205001	2207003	2215013	2223001	7701003	2707005	9923001	7701001	Y92.22	9922001	7701001	7701001
5522506	4917	Nitroglycerin	0.4	3706021	9916001	9905013	9923001	2017-08-25 02:54:00	A2+2+	9906001	69	5522506	2301001	7701003	Not Recorded	3001001	7701003	7701003	7701003	7701003	7701003	7701003	-1	-1	4212033	7701003	4216005	4221003	7701003	7701003	7701003	7701003	9906001	69	2516009	2601001	7701003	2205001	2207003	2215013	2223001	9923003	2707005	9923001	7701003	Y92.01	9922001	2807005	2808005
6226524	4917	Nitroglycerin	0.4	3706021	9916001	9905013	9923001	2017-09-24 19:02:00	A2+2+	9906003	45	6226524	2301041	2302007	Not Applicable	3001001	7701001	7701001	7701001	7701001	7701001	7701001	-1	-1	4212033	7701003	4216005	4221003	4222035	9908007	7701003	7701001	9906003	45	2516009	2601003	2650003	2205001	2207003	2215013	2223001	9923001	2707005	9923001	7701001	Y92.01	9922001	2807005	2808003
6246167	4917	Nitroglycerin	0.4	3706021	9916001	9905013	9923001	2017-09-23 07:24:00	A2+2+	9906001	52	6246167	2301021	7701003	2017-09-23 07:26:00	3001005	3002001	9923001	3007001	3011013	7701003	3018005	-1	-1	4212033	7701003	4216005	4221005	7701003	7701003	7701003	7701003	9906001	52	2516009	7701003	7701003	2205001	2207003	2215013	2223001	7701003	2707005	9923001	7701003	Y92.0	9922001	2807005	2808003
6523096	4917	Nitroglycerin	0.4	3706021	9916001	9905013	9923001	2017-02-23 14:00:00	A2+2+	9906001	50	6523096	2301021	2302007	Not Applicable	3001001	7701001	7701001	7701001	7701001	7701001	7701001	-1	-1	4212033	4219005	4216005	4221003	4222035	9908007	7701003	7701001	9906001	50	2516009	7701001	2650003	2205001	2207003	2215013	2223001	9923003	2707005	9923001	7701001	Y92.01	9922001	2807005	2808003
6540679	4917	Nitroglycerin	0.4	3706021	9916001	9905013	9923001	2017-06-14 08:42:00	A2+2+	9906003	75	6540679	2301067	2302007	Not Applicable	3001001	7701001	7701001	7701001	7701001	7701001	7701001	-1	-1	4212033	4219003	4216005	4221003	7701001	9908007	7701003	7701001	9906003	75	2516009	7701001	2650003	2205001	2207003	2215013	2223001	9923003	2707005	9923001	7701001	Y92.01	9922001	2807005	2808019
6698487	4917	Nitroglycerin	0.4	3706021	9916001	9905013	7701003	2017-03-06 12:28:00	A2+2+	9906003	53	6698487	2301021	2302001	Not Recorded	3001001	7701003	7701003	7701003	7701003	7701003	7701003	-1	-1	4212033	4219001	4216005	4221003	7701003	9908033	7701003	7701003	9906003	53	2516009	2601001	7701003	2205001	2207003	2215013	2223001	9923003	2707005	7701003	7701003	Y92.41	9922001	2807005	2808003
6745035	4917	Nitroglycerin	0.4	3706021	9916001	9905013	9923001	2017-03-17 17:16:00	A2+2+	9906003	46	6745035	2301021	2302007	Not Applicable	3001001	7701001	7701001	7701001	7701001	7701001	7701001	-1	-1	4212033	4219001	4216005	4221003	4222035	7701001	7701003	7701001	9906003	46	2516009	2601001	2650003	2205001	2207003	2215013	2223001	9923001	2707005	9923001	7701001	Y92.01	9922001	2807005	2808003
7120855	4917	Nitroglycerin	0.4	3706021	9916001	9905013	9923001	2017-07-16 15:27:25	A2+2+	9906003	53	7120855	2301021	7701003	Not Recorded	3001001	7701003	7701003	7701003	7701003	7701003	7701003	-1	-1	4212031	4219003	4216005	4221007	4222035	9908007	7701003	7701003	9906003	53	2516009	7701003	7701003	2205001	2207007	2215013	2223001	9923003	2707005	9923001	7701003	Y92.01	9922001	7701003	7701003
7484324	4917	Nitroglycerin	0.4	3706021	9916001	9905007	9923001	2017-11-09 03:36:00	A2+2+	9906003	65	7484324	2301021	2302001	Not Applicable	7701001	7701001	7701001	7701001	7701001	7701001	7701001	-1	-1	4212033	4219003	4216005	4221003	7701001	9908007	7701001	7701001	9906003	65	2516009	7701001	7701001	2205001	2207003	2215013	2223001	9923003	2707005	9923001	7701001	Y92.01	9922001	2807005	2808003
7587132	4917	Nitroglycerin	0.4	3706021	9916001	9905011	9923001	2017-09-01 18:13:15	A2+2+	9906001	43	7587132	2301021	7701003	Not Recorded	3001001	7701003	7701003	7701003	7701003	7701003	7701003	2715	-1	4212033	7701003	4216005	4221003	7701003	7701003	7701003	7701003	9906001	43	2516009	7701003	7701003	2205001	2207003	2215013	2223001	9923003	2707005	9923001	2708001	Y92.29	9922001	2807005	2808003
7591050	4917	Nitroglycerin	0.4	3706021	9916001	9905013	9923001	2017-10-29 14:09:00	A2+2+	9906001	44	7591050	2301021	7701003	Not Recorded	7701003	7701003	7701003	7701003	7701003	7701003	7701003	2715	-1	4212033	7701003	4216005	4221003	7701003	7701003	7701003	7701003	9906001	44	2516009	7701003	7701003	2205001	2207003	2215013	2223001	9923001	2707005	9923001	7701003	Y92.01	7701003	7701003	2808003
7598390	4917	Nitroglycerin	0.4	3706021	9916001	9905007	9923001	2017-11-07 01:06:00	A2+2+	9906003	53	7598390	2301021	7701003	Not Recorded	3001001	7701003	7701003	7701003	7701003	7701003	7701003	-1	-1	4212033	7701003	4216005	4221003	7701001	7701003	7701003	7701003	9906003	53	2516009	2601011	7701003	2205001	2207003	2215013	2223001	9923003	2707005	9923001	7701003	Y92.01	9922001	2807005	2808003
7631811	4917	Nitroglycerin	0.4	3706021	9916001	9905013	9923001	2017-11-13 13:37:49	A2+2+	9906003	82	7631811	2301021	2302001	Not Recorded	3001001	7701003	7701003	7701003	7701003	7701003	7701003	-1	-1	4212033	4219005	4216005	4221003	7701001	7701003	7701003	7701003	9906003	82	2516009	7701003	2650001	2205001	2207003	2215013	2223001	9923001	2707005	7701003	7701003	Y92.0	9922001	2807005	2808003
7637243	4917	Nitroglycerin	0.4	3706021	9916001	9905007	9923001	2017-11-12 19:04:00	A2+2+	9906001	72	7637243	2301041	2302007	Not Applicable	3001001	7701001	7701001	7701001	7701001	7701001	7701001	-1	-1	4212033	7701001	4216005	4221003	4222035	9908007	7701003	7701001	9906001	72	2516009	2601011	2650003	2205001	2207003	2215013	2223001	9923001	2707005	9923001	7701001	Y92.01	9922001	2807005	2808003
7649041	4917	Nitroglycerin	0.4	3706021	9916001	9905007	9923001	2017-01-01 23:41:00	A2+2+	9906003	73	7649041	2301021	7701003	Not Recorded	3001001	7701003	7701003	3007001	7701003	7701003	7701003	-1	-1	4212033	4219003	4216005	7701003	7701003	7701003	7701003	7701003	9906003	73	2516009	7701003	7701003	2205001	2207003	2215013	2223001	9923003	2707005	9923001	2708001	Y92.01	9922001	2807005	2808003
7866691	4917	Nitroglycerin	0.4	3706021	9916001	9905007	9923001	2017-11-21 10:20:00	A2+2+	9906001	89	7866691	2301067	2302007	Not Applicable	3001001	7701001	7701001	7701001	7701001	7701001	7701001	-1	-1	4212033	7701001	4216005	4221003	4222035	9908007	7701003	7701001	9906001	89	2516009	2601011	2650003	2205001	2207003	2215013	2223001	9923001	2707005	9923001	7701001	Y92.01	9922001	2807015	2808005
7965889	4917	Nitroglycerin	0.4	3706021	9916001	9905013	9923001	2017-08-13 18:17:00	A2+2+	9906001	78	7965889	2301021	2302003	Not Recorded	3001001	7701003	7701003	7701003	7701003	7701003	7701003	-1	-1	4212033	4219001	4216005	4221003	7701001	9908033	7701003	7701003	9906001	78	2516009	2601001	7701003	2205001	2207003	2215013	2223001	9923003	2707005	9923001	7701003	Y92.8	9922001	2807005	2808003
8105192	4917	Nitroglycerin	0.4	3706021	9916001	9905013	7701003	2017-10-04 09:40:45	A2+2+	9906003	74	8105192	2301021	2302001	Not Recorded	3001001	7701003	7701003	7701003	7701003	7701003	7701003	-1	-1	4212033	4219003	4216005	4221003	7701003	9908031	7701003	7701003	9906003	74	2516009	2601005	7701003	2205001	2207003	2215013	2223001	9923001	2707005	7701003	7701003	Y92.00	9922001	2807005	2808011
8107601	4917	Nitroglycerin	0.4	3706021	9916001	9905013	7701003	2017-10-05 15:33:56	A2+2+	9906003	63	8107601	2301021	2302001	Not Recorded	3001001	7701003	7701003	7701003	7701003	7701003	7701003	-1	-1	4212033	4219001	4216005	4221003	7701003	9908007	7701003	7701003	9906003	63	2516009	7701003	7701003	2205001	2207009	2215013	2223001	9923003	2707005	7701003	7701003	Y92.248	9922001	2807005	2808003
8392420	4917	Nitroglycerin	0.4	3706021	9916001	9905013	9923001	2017-04-12 07:43:00	A2+2+	9906003	56	8392420	2301077	2302003	Not Recorded	7701003	7701003	7701003	7701003	7701003	7701003	7701003	-1	-1	4212033	4219005	4216005	4221005	7701003	9908007	7701003	7701003	9906003	56	2516009	2601021	7701003	2205001	2207003	2215013	2223001	7701003	2707005	9923001	7701003	Y92.69	9922001	2807005	2808003
8441001	4917	Nitroglycerin	0.4	3706021	9916001	9905019	9923001	2017-12-15 08:09:00	A2+2+	9906001	49	8441001	2301021	7701003	Not Recorded	3001001	7701003	7701003	7701003	7701003	7701003	7701003	-1	-1	4212033	7701003	4216005	4221005	7701003	7701003	7701003	7701003	9906001	49	2516009	2601001	2650003	2205001	2207003	2215013	2223001	7701003	2707005	7701003	7701003	Y92.0	7701003	2807005	2808003
8827706	4917	Nitroglycerin	0.4	3706021	9916001	9905007	9923001	2017-05-12 18:11:09	A2+2+	9906001	75	8827706	2301021	7701003	Not Recorded	3001001	7701003	7701003	7701003	7701003	7701003	7701003	-1	-1	4212033	7701003	4216005	4221003	7701003	9908033	7701003	7701003	9906001	75	2516009	2601001	7701003	2205001	2207003	2215013	2223001	9923001	2707005	7701003	7701003	Y92.00	9922001	7701003	7701003
8941600	4917	Nitroglycerin	0.4	3706021	9916001	9905013	9923001	2017-12-16 03:05:19	A2+2+	9906001	54	8941600	2301021	2302003	Not Recorded	3001001	7701003	7701003	7701003	7701003	7701003	7701003	-1	-1	4212033	4219003	4216005	4221003	4222035	9908007	7701003	7701003	9906001	54	2516009	7701003	7701003	2205001	2207003	2215013	2223001	9923003	2707005	7701003	7701003	Y92.01	9922001	2807005	2808003
10989521	4917	Nitroglycerin	0.4	3706021	9916001	9905013	9923001	2017-05-07 12:58:00	A2+2+3+	9906003	49	10989521	2301021	2302003	Not Recorded	3001001	7701003	7701003	7701003	7701003	7701003	7701003	-1	-1	4212033	4219001	4216005	4221003	7701003	7701003	7701003	7701003	9906003	49	2516009	7701003	7701003	2205001	2207003	2215013	2223001	9923003	2707005	7701003	7701003	Y92.838	9922003	2807005	2808003
11212431	4917	Nitroglycerin	0	3706021	9916001	9905013	7701003	2017-04-01 14:06:00	A2+2+3+	9906003	67	11212431	2301021	2302001	Not Recorded	3001001	7701003	7701003	7701003	7701003	7701003	7701003	2715	2717	4212033	4219001	4216005	4221023	7701001	7701003	7701003	7701003	9906003	67	2516009	7701003	7701003	2205001	2207003	2215013	2223001	9923003	2707005	9923001	7701003	Y92.01	9922001	2807005	2808003
11506197	4917	Nitroglycerin	0.4	3706021	9916001	9905013	9923001	2017-06-14 23:06:00	A2+2+3+	9906001	94	11506197	2301021	2302007	Not Applicable	3001001	7701001	7701001	7701001	7701001	7701001	7701001	-1	-1	4212033	4219003	4216005	4221003	7701001	9908007	7701003	7701001	9906001	94	2516009	2601005	2650003	2205001	2207005	2215013	2223001	9923001	2707005	9923001	7701001	Y92.01	9922001	2807005	2808003
12544892	4917	Nitroglycerin	0.4	3706021	9916001	9905007	9923001	2017-07-27 20:00:00	A2+2+3+	9906003	63	12544892	2301021	2302007	Not Applicable	3001001	7701001	7701001	7701001	7701001	7701001	7701001	-1	-1	4212033	4219005	4216005	4221003	4222035	9908007	7701003	7701001	9906003	63	2516009	2601005	2650003	2205001	2207003	2215013	2223001	9923003	2707005	9923001	7701001	Y92.01	9922001	2807005	2808003
13245043	4917	Nitroglycerin	0.4	3706021	9916001	9905019	9923001	2017-08-20 16:16:10	A2+2+3+	9906003	77	13245043	2301021	7701003	Not Recorded	3001001	7701003	7701003	7701003	7701003	7701003	7701003	-1	-1	4212033	7701003	4216005	4221003	7701001	9908023	7701003	7701003	9906003	77	2516009	2601005	2650001	2205001	2207003	2215013	2223001	7701003	2707005	9923001	7701003	Y92.4	9922001	7701003	7701003
13500321	4917	Nitroglycerin	0.4	3706021	9916001	9905007	9923001	2017-12-27 17:25:00	A2+2+3+	9906003	67	13500321	2301021	7701003	Not Recorded	3001001	7701003	7701003	7701003	7701003	7701003	7701003	-1	-1	4212033	4219001	4216005	4221003	7701003	9908033	7701003	7701003	9906003	67	2516009	2601005	2650003	2205001	2207003	2215013	2223001	9923003	2707005	9923001	7701003	Y92.00	9922001	2807005	2808003
13539397	4917	Nitroglycerin	0.4	3706021	9916001	9905013	9923001	2017-12-08 14:12:00	A2+2+3+	9906003	76	13539397	2301013	2302001	Not Recorded	3001001	7701003	7701003	7701003	7701003	7701003	7701003	-1	-1	4212033	4219003	4216005	4221003	7701003	7701003	7701003	7701003	9906003	76	2516009	2601003	2650005	2205001	2207003	2215013	2223001	9923003	2707005	9923001	7701003	Y92.12	9922001	2807005	2808003
13586119	4917	Nitroglycerin	0.4	3706021	9916001	9905013	9923001	2017-09-02 20:15:30	A2+2+3+	9906003	50	13586119	2301021	7701003	Not Recorded	3001001	7701003	7701003	7701003	7701003	7701003	7701003	-1	-1	4212033	4219005	4216005	4221003	7701003	9908007	30	30	9906003	50	2516009	2601001	7701003	2205001	2207003	2215013	2223001	9923003	2707005	9923001	7701003	Y92.41	9922001	2807011	2808011
14416845	4917	Nitroglycerin	0.4	3706021	9916001	9905013	9923001	2017-07-28 21:09:00	A2+2+3+	9906003	51	14416845	2301021	2302001	Not Recorded	3001001	7701003	7701003	7701003	7701003	7701003	7701003	-1	-1	4212033	4219005	4216005	4221003	7701003	7701003	7701003	7701003	9906003	51	2516009	2601001	2650003	2205001	2207003	2215013	2223001	9923003	2707005	9923001	7701001	Y92.01	9922001	2807005	2808003
15348436	4917	Nitroglycerin	0.4	3706021	9916001	9905019	9923001	2017-09-23 08:06:30	A2+2+3+	9906003	61	15348436	2301021	2302001	2017-09-23 08:28:00	3001005	3002001	9923001	3007005	3011011	3016011	3018009	-1	-1	4212033	7701003	4216005	4221003	7701001	9908031	7701003	7701003	9906003	61	2516009	7701003	7701003	2205001	2207003	2215013	2223001	7701003	2707005	9923001	7701003	Y92.0	9922001	2807005	2808003
17201302	4917	Nitroglycerin	0.4	3706015	9916001	9905007	9923001	2017-07-17 07:40:00	A2+2+3+	9906001	79	17201302	2301041	2302003	Not Recorded	3001001	7701003	7701003	7701003	7701003	7701003	7701003	-1	-1	4212033	4219005	4216005	4221005	7701003	9908025	7701003	7701003	9906001	79	2516009	7701003	2650001	2205001	2207003	2215013	2223001	7701003	2707005	9923001	7701003	Y92.01	9922001	2807011	2808003
3211411	4917	Nitroglycerin	0.4	3706021	9916001	7701003	9923001	2017-05-09 16:24:00	A2+2+3+	9906003	48	3211411	2301021	2302001	Not Recorded	3001001	7701003	7701003	7701003	7701003	7701003	7701003	-1	-1	4212033	4219003	4216005	4221003	7701003	7701003	7701003	7701003	9906003	48	2516009	7701003	7701003	2205001	2207003	2215009	2223001	7701003	2707005	9923001	7701003	Y92.480	9922001	2807005	7701003
3437073	4917	Nitroglycerin	0.4	3706021	9916001	9905007	9923001	2017-05-27 18:02:00	A2+2+3+	9906001	71	3437073	2301021	2302005	Not Recorded	3001001	7701003	7701003	7701003	7701003	7701001	7701003	-1	-1	4212033	7701003	4216005	4221003	7701003	7701003	7701003	7701003	9906001	71	2516009	7701003	7701003	2205001	2207003	2215013	2223001	9923003	2707005	7701003	7701003	Y92.838	9922001	2807005	2808003
3940037	4917	Nitroglycerin	400	3706015	9916001	9905007	9923001	2017-06-06 21:03:00	A2+2+3+	9906001	40	3940037	2301021	2302001	Not Recorded	3001001	7701003	7701003	7701003	7701003	7701003	7701003	-1	-1	4212033	7701003	4216005	4221003	7701003	Unknown	7701003	7701003	9906001	40	2516009	2601011	2650003	2205001	2207003	2215013	2223001	9923003	2707005	9923001	7701001	Y92.01	9922001	2807005	2808003
4081992	4917	Nitroglycerin	0.4	3706021	9916001	9905007	9923001	2017-06-03 08:05:00	A2+2+3+	9906003	61	4081992	2301021	7701003	Not Recorded	3001001	7701003	7701003	7701003	7701003	7701003	7701003	-1	-1	4212033	4219001	4216005	4221003	7701003	9908031	7701003	7701003	9906003	61	2516009	7701003	2650003	2205001	2207003	2215013	2223001	9923003	2707005	9923001	7701003	Y92.03	9922001	2807005	2808003
4272245	4917	Nitroglycerin	0.4	3706021	9916001	9905007	9923001	2017-07-04 01:53:00	A2+2+3+	9906003	68	4272245	2301021	2302007	Not Recorded	3001001	7701003	7701003	7701003	7701003	7701001	7701003	-1	-1	4212033	7701003	4216005	4221003	7701003	7701003	7701003	7701003	9906003	68	2516009	7701003	7701003	2205001	2207003	2215013	2223001	9923003	2707005	7701003	7701003	Y92.01	9922001	2807005	2808003
4950164	4917	Nitroglycerin	0.4	3706021	9916001	9905001	9923001	2017-07-22 13:05:00	A2+2+3+	9906003	54	4950164	2301021	2302001	Not Recorded	3001001	7701003	7701003	7701003	7701003	7701003	7701003	-1	-1	4212033	4219001	4216005	4221003	7701003	7701003	7701003	7701003	9906003	54	2516009	7701003	7701003	2205001	2207003	2215009	2223001	7701003	2707005	9923001	7701003	Y92.29	9922001	2807005	2808003
5542212	4917	Nitroglycerin	0.4	3706021	9916001	9905013	9923001	2017-08-24 11:50:00	A2+2+3+	9906003	54	5542212	2301019	2302007	Not Recorded	3001001	7701003	7701003	7701003	7701003	7701003	7701003	-1	-1	4212033	4219001	4216005	4221003	4222035	9908007	7701003	7701003	9906003	54	2516009	2601001	2650003	2205001	2207003	2215013	2223001	9923001	2707005	9923001	7701001	Y92.520	9922001	2807005	2808003
6073921	4917	Nitroglycerin	0.4	3706021	9916001	9905013	9923001	2017-09-12 19:54:25	A2+2+3+	9906001	50	6073921	2301021	2302001	Not Recorded	3001001	7701003	7701003	7701003	7701003	7701003	7701003	-1	-1	4212033	4219005	4216005	4221005	7701003	7701003	7701003	7701003	9906001	50	2516009	7701003	2650005	2205001	2207003	2215013	2223001	9923003	2707005	7701003	7701003	Y92.0	9922001	2807005	2808011
6180222	4917	Nitroglycerin	0.4	3706021	9916001	9905009	9923001	2017-09-19 00:38:00	A2+2+3+	9906003	77	6180222	2301021	7701003	Not Recorded	3001001	7701003	7701003	7701003	7701003	7701003	7701003	-1	-1	4212033	7701003	4216005	4221003	7701003	9908007	7701003	7701003	9906003	77	2516009	7701003	7701003	2205001	2207003	2215003	2223001	7701003	7701003	7701003	7701003	Y92.00	9922001	2807005	2808003
6532056	4917	Nitroglycerin	0.4	3706021	9916001	7701001	9923001	2017-02-26 16:51:00	A2+2+3+	9906003	57	6532056	2301041	2302007	Not Applicable	3001001	7701001	7701001	7701001	7701001	7701001	7701001	-1	-1	4212033	4219001	4216005	4221003	7701001	9908007	7701003	7701001	9906003	57	2516009	2601001	2650003	2205001	2207005	2215013	2223001	9923003	2707005	9923001	7701001	Y92.01	9922001	2807005	2808003
7038466	4917	Nitroglycerin	0.4	3706021	9916001	9905013	7701003	2017-07-25 23:05:00	A2+2+3+	9906003	67	7038466	2301021	2302001	Not Recorded	3001001	7701003	7701003	7701003	7701003	7701003	7701003	-1	-1	4212033	4219001	4216005	4221003	7701003	9908033	30	30	9906003	67	2516009	2601021	7701003	2205001	2207003	2215013	2223001	9923003	2707005	7701003	7701003	Y92.00	9922001	2807005	2808003
7060246	4917	Nitroglycerin	0.4	3706021	9916001	9905013	9923001	2017-10-21 09:26:00	A2+2+3+	9906003	43	7060246	2301021	7701003	Not Recorded	7701003	7701003	7701001	7701003	7701003	7701003	7701003	-1	-1	4212033	7701003	4216005	4221003	7701001	7701003	7701003	7701003	9906003	43	2516009	7701003	2650003	2205001	2207003	2215013	2223001	9923003	2707005	7701003	7701001	Y92.008	9922001	2807005	2808003
7274121	4917	Nitroglycerin	0.4	3706021	9916001	9905007	9923001	2017-10-04 12:40:00	A2+2+3+	9906003	55	7274121	2301021	7701003	Not Recorded	3001001	7701003	7701003	3007001	7701003	7701003	7701003	-1	-1	4212033	4219003	4216005	4221013	7701003	7701003	7701003	7701003	9906003	55	2516009	7701003	7701003	2205001	2207003	2215013	2223001	9923003	2707005	9923001	7701003	Y92.531	9922001	7701003	7701003
7889729	4917	Nitroglycerin	0.4	3706021	9916001	9905013	9923001	2017-12-04 03:55:06	A2+2+3+	9906001	78	7889729	2301021	2302003	Not Recorded	3001001	7701003	7701003	7701003	7701003	7701003	7701003	-1	-1	4212033	7701003	4216005	4221003	7701003	7701003	7701003	7701003	9906001	78	2516009	2601001	2650001	2205001	2207003	2215013	2223001	9923003	2707005	9923001	7701003	Y92.01	9922001	2807005	2808003
8105939	4917	Nitroglycerin	0.4	3706021	9916001	9905029	9923001	2017-10-04 07:26:21	A2+2+3+	9906001	67	8105939	2301021	2302001	Not Recorded	3001001	7701003	7701003	7701003	7701003	7701003	7701003	-1	-1	4212033	4219003	4216005	4221003	7701003	9908007	7701003	7701003	9906001	67	2516009	2601001	7701003	2205001	2207003	2215013	2223001	9923003	2707005	9923003	7701003	Y92.00	9922001	2807005	2808003
8173022	4917	Nitroglycerin	0.4	3706021	9916001	9905013	9923001	2017-10-17 21:11:08	A2+2+3+	9906001	67	8173022	2301021	2302003	Not Recorded	3001001	7701003	7701003	7701003	7701003	7701003	7701003	-1	-1	4212033	4219005	4216005	4221003	7701003	9908023	7701003	7701003	9906001	67	2516009	2601005	7701003	2205001	2207003	2215013	2223001	9923001	2707005	7701003	7701003	Y92.00	9922001	2807005	2808003
5279156	4917	Nitroglycerin	0.4	3706021	9916001	9905013	9923001	2017-01-17 19:28:06	A2+2+3+4+	9906003	60	5279156	2301021	2302003	Not Recorded	3001001	7701003	7701003	7701003	7701003	7701003	7701003	-1	-1	4212033	4219001	4216005	4221003	7701003	7701003	7701003	7701003	9906003	60	2516009	7701003	7701003	2205001	2207003	2215013	2223001	9923003	2707005	7701003	7701003	Y92.00	9922001	2807005	2808003
4307006	4917	Nitroglycerin	0.4	3706021	9916001	9905013	9923001	2017-01-23 09:05:00	A2+2+3+4+5+	9906001	57	4307006	2301061	2302001	Not Recorded	3001001	7701003	7701003	7701003	7701003	7701003	7701003	-1	-1	4212033	4219003	4216005	4221005	7701003	7701003	7701003	7701003	9906001	57	2516009	7701003	2650005	2205001	2207003	2215013	2223001	9923003	2707005	9923001	7701003	Y92.0	9922001	2807005	2808003
2764548	4917	Nitroglycerin	5	3706029	9916003	9905019	9923003	2017-03-14 21:14:00	A2+2+3+40	9906001	65	2764548	2301071	2302001	Not Applicable	3001001	7701001	7701001	7701001	7701001	7701001	7701001	-1	-1	4212033	7701003	4216003	4221003	4222035	9908007	7701001	7701001	9906001	65	2516009	7701003	2650015	2205005	2207011	2215021	2223001	9923001	2707005	9923001	7701001	Y92.9	9922001	2807005	2808003
13504641	4917	Nitroglycerin	0.4	3706021	9916003	9905007	9923001	2017-07-16 11:22:00	A2+2+30	9906001	70	13504641	2301021	2302003	Not Recorded	3001001	7701003	7701003	7701003	7701003	7701003	7701003	-1	-1	4212033	4219001	4216005	4221003	7701003	7701003	7701003	7701003	9906001	70	2516009	7701003	2650003	2205001	2207003	2215013	2223001	7701003	7701003	7701003	7701003	Y92.01	9922001	2807005	2808003
13922745	4917	Nitroglycerin	0.4	3706021	9916003	7701003	9923001	2017-12-12 20:27:40	A2+2+30	9906003	72	13922745	2301021	2302003	Not Recorded	3001001	7701003	7701003	7701003	7701003	7701003	7701003	-1	-1	4212033	7701003	4216005	4221003	7701003	7701003	7701003	7701003	9906003	72	2516009	7701003	7701003	2205001	2207009	2215013	2223001	9923003	2707005	9923001	7701003	Y92.01	9922001	2807005	7701003
15091435	4917	Nitroglycerin	0.4	3706021	9916003	9905007	9923001	2017-06-18 14:25:00	A2+2+30	9906003	56	15091435	2301021	7701003	Not Recorded	3001001	7701003	7701003	3007001	7701003	7701003	7701003	-1	-1	4212033	7701003	4216005	7701003	7701003	7701003	7701003	7701003	9906003	56	2516009	7701003	7701003	2205001	2207003	2215013	2223001	9923003	2707005	9923001	7701003	Y92.213	7701003	7701003	7701003
4524028	4917	Nitroglycerin	0.4	3706021	9916003	7701003	9923001	2017-05-01 08:54:59	A2+2+30	9906003	63	4524028	2301021	7701003	Not Recorded	3001001	7701003	7701003	7701003	7701003	7701003	7701003	-1	-1	4212033	7701003	4216005	4221005	7701003	7701003	7701003	7701003	9906003	63	2516009	7701003	7701003	2205001	2207003	2215013	2223001	9923001	2707005	9923001	7701003	Y92.0	9922001	7701003	2808003
11427136	4917	Nitroglycerin	0.4	3706021	9916001	9905013	9923001	2017-06-06 19:52:01	A2+2+304+	9906003	46	11427136	2301021	2302001	Not Recorded	3001001	7701003	7701003	7701003	7701003	7701003	7701003	-1	-1	4212033	4219003	4216005	4221005	7701003	7701003	7701003	7701003	9906003	46	2516009	7701003	7701003	2205001	2207003	2215013	2223001	9923003	2707005	9923001	7701003	Y92.8	9922001	2807005	2808003
4081036	4917	Nitroglycerin	0.4	3706021	9916003	9905007	9923001	2017-06-06 17:42:00	A2+2+3040	9906003	42	4081036	2301021	7701003	Not Recorded	3001001	7701003	7701003	7701003	7701003	7701003	7701003	-1	-1	4212033	4219001	4216005	4221003	7701003	9908031	7701003	7701003	9906003	42	2516009	2601011	2650001	2205001	2207003	2215013	2223001	9923003	2707005	9923001	7701003	Y92.01	9922001	2807005	2808003
11484173	4917	Nitroglycerin	0.4	3706021	9916003	9905013	9923001	2017-06-09 05:52:00	A2+20	9906001	58	11484173	2301021	2302007	Not Applicable	3001001	7701001	7701001	7701001	7701001	7701001	7701001	-1	-1	4212033	4219001	4216005	4221003	4222035	9908007	7701003	7701001	9906001	58	2516009	7701001	2650003	2205001	2207003	2215013	2223001	9923003	2707005	9923001	7701001	Y92.01	9922001	2807005	2808003
11889408	4917	Nitroglycerin	0.4	3706021	9916003	9905013	9923001	2017-07-13 13:05:00	A2+20	9906003	61	11889408	2301021	2302007	Not Applicable	3001001	7701001	7701001	7701001	7701001	7701001	7701001	-1	-1	4212033	4219001	4216005	4221003	4222035	9908007	7701003	7701001	9906003	61	2516009	2601005	2650003	2205001	2207003	2215013	2223001	9923003	2707005	9923001	7701001	Y92.01	9922001	2807005	2808003
13589369	4917	Nitroglycerin	0.4	3706021	9916003	9905007	7701003	2017-09-16 03:03:31	A2+20	9906003	53	13589369	2301051	2302007	Not Recorded	3001001	7701003	7701003	7701003	7701003	7701003	7701003	-1	-1	4212033	4219003	4216005	4221003	7701003	9908007	7701001	7701001	9906003	53	2516009	2601001	7701003	2205001	2207003	2215013	2223001	9923003	2707005	7701003	7701003	Y92.524	9922001	2807005	2808011
1405348	4917	Nitroglycerin	0.4	3706021	9916003	9905007	9923001	2017-02-02 17:30:00	A2+20	9906001	53	1405348	2301021	7701001	Not Recorded	3001001	7701003	7701003	7701003	7701003	7701003	7701003	-1	-1	4212033	7701003	4216005	4221003	7701003	9908025	7701003	7701001	9906001	53	2516009	7701003	7701003	2205001	2207003	2215013	2223001	9923003	2707005	9923001	7701003	Y92.51	9922001	2807005	2808003
15541948	4917	Nitroglycerin	0.4	3706021	9916003	9905007	9923001	2017-09-06 10:19:50	A2+20	9906003	66	15541948	2301041	2302001	Not Applicable	7701001	7701001	7701001	7701001	7701001	7701001	7701001	-1	-1	4212033	4219001	4216005	4221003	7701003	7701003	7701003	7701003	9906003	66	2516009	2601001	2650001	2205001	2207003	2215013	2223001	7701003	7701003	7701001	7701001	Y92.838	9922001	2807005	2808003
1716297	4917	Nitroglycerin	0.4	3706021	9916003	9905013	9923001	2017-03-17 05:29:00	A2+20	9906001	75	1716297	2301013	2302007	Not Applicable	3001001	7701001	7701001	7701001	7701001	7701001	7701001	-1	-1	4212033	4219003	4216005	4221003	4222035	9908007	7701003	7701001	9906001	75	2516009	2601001	2650003	2205001	2207003	2215013	2223001	9923003	2707005	9923001	7701001	Y92.01	9922001	2807005	2808003
3294008	4917	Nitroglycerin	0.4	3706021	9916003	9905031	9923001	2017-05-22 16:18:00	A2+20	9906003	62	3294008	2301021	7701003	Not Recorded	3001001	7701003	7701003	7701003	7701003	7701003	7701003	-1	-1	4212033	7701003	7701003	4221005	7701003	7701003	7701003	7701003	9906003	62	2516009	2601011	7701003	2205001	2207003	2215013	2223001	7701003	2707005	9923001	7701003	Y92.0	9922001	7701003	7701003
4983614	4917	Nitroglycerin	0.4	3706021	9916003	9905007	9923001	2017-05-16 18:03:22	A2+20	9906003	65	4983614	2301021	7701003	Not Recorded	7701003	7701003	7701003	7701003	7701003	7701003	7701003	-1	-1	4212033	4219005	4216005	4221003	7701003	9908033	7701003	7701003	9906003	65	2516009	7701003	2650001	2205001	2207003	2215013	2223001	9923003	2707005	7701003	7701003	Y92.01	9922001	7701003	7701003
5379552	4917	Nitroglycerin	0.4	3706021	9916003	9905013	9923001	2017-08-17 09:05:00	A2+20	9906003	71	5379552	2301021	2302007	Not Applicable	3001001	7701001	7701001	7701001	7701001	7701001	7701001	-1	-1	4212033	4219003	4216005	4221003	4222035	9908007	7701003	7701001	9906003	71	2516009	2601005	2650003	2205001	2207003	2215013	2223001	9923001	2707005	9923001	7701001	Y92.538	9922001	2807005	2808003
6285638	4917	Nitroglycerin	0.4	3706021	9916003	9905013	9923001	2017-09-25 10:27:00	A2+20	9906001	81	6285638	2301013	2302007	Not Applicable	3001001	7701001	7701001	7701001	7701001	7701001	7701001	-1	-1	4212033	7701003	4216005	4221003	4222035	9908007	7701003	7701001	9906001	81	2516009	2601011	2650003	2205001	2207003	2215013	2223001	9923003	2707005	9923001	7701001	Y92.01	9922001	2807005	2808003
7479131	4917	Nitroglycerin	0.4	3706021	9916003	9905009	9923001	2017-10-03 08:14:00	A2+20	9906001	48	7479131	2301021	7701003	Not Recorded	3001001	7701003	7701003	7701003	7701003	7701003	7701003	2715	-1	4212033	7701003	4216005	4221003	7701003	7701003	7701003	7701003	9906001	48	2516009	2601001	2650003	2205001	2207003	2215011	2223001	9923003	2707005	9923001	7701003	Y92.01	9922001	2807005	2808003
8157687	4917	Nitroglycerin	0.4	3706021	9916003	9905007	9923001	2017-12-05 15:55:00	A2+20	9906003	78	8157687	2301041	2302007	Not Applicable	3001001	7701001	7701001	7701001	7701001	7701001	7701001	-1	-1	4212033	7701003	4216005	4221003	4222035	9908007	7701003	7701001	9906003	78	2516009	2601005	2650003	2205001	2207003	2215013	2223005	9923001	2707005	9923001	7701001	Y92.01	9922001	2807005	2808003
8467801	4917	Nitroglycerin	0.4	3706021	9916003	9905013	9923001	2017-12-12 11:59:00	A2+20	9906003	60	8467801	2301021	2302003	Not Recorded	3001001	7701003	7701003	7701003	7701003	7701003	7701003	-1	-1	4212033	7701003	4216005	4221003	7701003	7701003	7701003	7701003	9906003	60	2516009	2601001	2650001	2205001	2207003	2215013	2223001	9923003	2707005	9923001	7701003	Y92.01	9922001	2807005	2808003
9008988	4917	Nitroglycerin	0.4	3706021	9916003	9905013	9923001	2017-12-23 18:18:00	A2+20	9906003	57	9008988	2301021	2302007	Not Applicable	3001001	7701001	7701001	7701001	7701001	7701001	7701001	-1	-1	4212033	7701003	4216005	4221003	4222035	9908007	7701003	7701001	9906003	57	2516009	7701001	2650003	2205001	2207003	2215013	2223001	9923001	2707005	9923001	7701001	Y92.01	9922001	2807005	2808003
17567226	4917	Nitroglycerin	0.04	3706021	9916001	9905007	9923001	2017-05-26 07:50:16	A2+203+	9906001	57	17567226	2301041	2302007	Not Recorded	3001001	7701003	7701003	7701003	7701003	7701003	7701003	-1	-1	4212033	7701003	4216005	4221003	7701003	7701003	7701003	7701003	9906001	57	2516009	2601011	2650003	2205001	2207003	2215013	2223001	7701003	2707005	9923001	7701003	Y92.01	9922001	2807005	2808003
14696450	4917	Nitroglycerin	0.04	3706021	9916003	9905013	9923001	2017-12-14 19:35:00	A2+2030	9906001	92	14696450	2301077	7701003	Not Recorded	3001001	7701003	7701003	7701003	7701003	7701003	7701003	-1	-1	4212033	4219003	4216005	4221003	7701001	9908031	7701003	7701003	9906001	92	2516009	2601021	2650001	2205001	2207003	2215013	2223001	7701003	2707005	9923001	7701003	Y92.0	9922001	7701003	7701003
1720653	4917	Nitroglycerin	0.4	3706021	9916003	9905013	9923001	2017-03-21 02:26:00	A2+2030	9906003	85	1720653	2301021	2302007	Not Applicable	3001001	7701001	7701001	7701001	7701001	7701001	7701001	-1	-1	4212033	4219001	4216005	4221003	4222035	9908007	7701003	7701001	9906003	85	2516009	2601005	2650003	2205001	2207003	2215013	2223001	9923003	2707005	9923001	7701001	Y92.19	9922001	2807005	2808003
3285649	4917	Nitroglycerin	0.4	3706021	9916003	9905013	9923001	2017-05-21 21:19:00	A2+2030	9906003	64	3285649	2301067	2302007	Not Applicable	3001001	7701001	7701001	7701001	7701001	7701001	7701001	-1	-1	4212033	4219005	4216005	4221003	4222035	9908007	7701003	7701001	9906003	64	2516009	2601011	2650003	2205001	2207003	2215013	2223001	9923001	2707005	9923001	7701001	Y92.48	9922001	2807005	2808003
10355536	4917	Nitroglycerin	0.4	3706021	9916003	9905013	9923001	2017-12-03 23:00:00	A20	9906001	85	10355536	2301021	2302003	Not Recorded	3001001	7701003	7701003	7701003	7701003	7701003	7701003	-1	-1	4212033	4219003	4216005	4221003	7701001	9908033	7701003	7701003	9906001	85	2516009	2601005	7701003	2205001	2207003	2215013	2223001	9923003	2707005	9923001	7701003	Y92.12	9922001	2807005	2808003
10365895	4917	Nitroglycerin	0.4	3706021	9916003	9905013	7701003	2017-12-27 23:31:31	A20	9906001	90	10365895	2301061	2302003	Not Recorded	3001001	7701003	7701003	7701003	7701003	7701003	7701003	-1	-1	4212033	4219003	4216005	4221003	7701003	9908007	7701003	7701003	9906001	90	2516009	7701003	7701003	2205001	2207009	2215013	2223001	9923001	2707005	9923001	7701003	Y92.00	9922001	2807011	2808011
10990744	4917	Nitroglycerin	0.4	3706021	9916003	9905013	9923001	2017-05-09 12:58:00	A20	9906001	89	10990744	2301071	2302007	Not Applicable	3001001	7701001	7701001	7701001	7701001	7701001	7701001	-1	-1	4212033	4219003	4216005	4221003	4222035	9908007	7701003	7701001	9906001	89	2516009	2601005	2650003	2205001	2207003	2215013	2223001	9923003	2707005	9923001	7701001	Y92.531	9922001	2807005	2808019
11431622	4917	Nitroglycerin	0.4	3706021	9916003	9905013	9923001	2017-06-07 07:00:00	A20	9906003	73	11431622	2301079	2302007	Not Applicable	3001001	7701001	7701001	7701001	7701001	7701001	7701001	-1	-1	4212033	4219005	4216005	4221003	4222035	7701001	7701003	7701001	9906003	73	2516009	2601003	2650003	2205001	2207003	2215013	2223001	9923003	2707005	9923001	7701001	Y92.41	9922001	2807005	2808019
11546951	4917	Nitroglycerin	0.4	3706021	9916003	9905013	9923001	2017-06-18 23:52:00	A20	9906003	70	11546951	2301021	2302007	Not Applicable	3001001	7701001	7701001	7701001	7701001	7701001	7701001	-1	-1	4212033	4219003	4216005	4221003	4222035	9908007	7701003	7701001	9906003	70	2516009	2601001	2650003	2205001	2207003	2215013	2223001	9923003	2707005	9923001	7701001	Y92.01	9922001	2807005	2808003
11848813	4917	Nitroglycerin	0.4	3706021	9916003	9905013	9923001	2017-07-03 20:37:00	A20	9906003	47	11848813	2301021	2302007	Not Applicable	3001001	7701001	7701001	7701001	7701001	7701001	7701001	-1	-1	4212033	4219001	4216005	4221003	4222035	9908007	7701003	7701001	9906003	47	2516009	2601011	2650003	2205001	2207003	2215013	2223001	9923001	2707005	9923001	7701001	Y92.01	9922001	2807005	2808003
11951589	4917	Nitroglycerin	0.4	3706021	9916003	9905013	9923001	2017-07-25 12:31:00	A20	9906003	52	11951589	2301051	2302007	Not Applicable	3001001	7701001	7701001	7701001	7701001	7701001	7701001	-1	-1	4212033	4219003	4216005	4221003	7701001	9908007	7701003	7701001	9906003	52	2516009	2601011	2650003	2205001	2207003	2215013	2223001	9923003	2707005	9923001	7701001	Y92.23	9922001	2807005	2808003
12201397	4917	Nitroglycerin	0.4	3706021	9916003	9905013	9923001	2017-10-14 07:28:00	A20	9906003	89	12201397	2301021	2302005	Not Recorded	3001001	7701003	7701003	7701003	7701003	7701003	7701003	-1	-1	4212033	4219003	4216005	4221003	7701001	9908031	7701003	7701003	9906003	89	2516009	2601021	7701003	2205001	2207003	2215013	2223001	9923003	2707005	9923001	7701003	Y92.12	9922001	2807001	2808003
1227142	4917	Nitroglycerin	0.4	3706021	9916003	9905007	9923001	2017-01-01 15:40:00	A20	9906001	59	1227142	2301021	2302001	Not Recorded	7701003	7701003	7701003	7701003	7701003	7701003	7701003	-1	-1	4212033	7701003	4216005	4221003	7701003	9908023	30	30	9906001	59	2516009	7701003	7701003	2205001	2207003	2215013	2223001	9923001	2707005	9923001	7701001	Y92.03	7701003	2807005	2808003
13129856	4917	Nitroglycerin	0.04	3706021	9916003	9905013	9923001	2017-10-23 07:42:19	A20	9906003	50	13129856	2301013	2302003	Not Recorded	3001001	7701003	7701003	7701003	7701003	7701003	7701003	-1	-1	4212033	7701003	4216005	4221003	7701003	9908023	7701003	7701003	9906003	50	2516009	2601013	7701003	2205001	2207003	2215013	2223001	9923003	2707005	9923001	7701003	Y92.41	9922001	2807005	2808003
13523821	4917	Nitroglycerin	0.4	3706021	9916003	7701003	9923001	2017-12-24 18:33:00	A20	9906003	47	13523821	2301021	2302001	Not Recorded	3001001	7701003	7701003	7701003	7701003	7701003	7701003	-1	-1	4212033	7701003	4216005	4221005	7701003	7701003	7701003	7701003	9906003	47	2516009	7701003	2650001	2205001	2207003	2215013	2223001	7701003	2707005	7701003	7701003	Y92.4	9922001	2807005	2808003
1355270	4917	Nitroglycerin	0.4	3706021	9916003	9905007	9923001	2017-01-02 01:01:00	A20	9906003	54	1355270	2301077	7701003	Not Recorded	3001001	7701003	7701003	7701003	7701003	7701003	7701003	-1	-1	4212033	4219001	4216005	4221003	7701003	7701003	7701003	7701003	9906003	54	2516009	7701003	7701003	2205001	2207003	2215013	2223001	9923003	2707005	9923001	7701003	Y92.511	9922001	2807005	2808003
13825061	4917	Nitroglycerin	0.4	3706021	9916003	9905007	9923001	2017-09-02 09:45:00	A20	9906001	76	13825061	2301021	2302001	Not Recorded	7701003	7701003	7701003	7701003	7701003	7701003	7701003	-1	-1	4212033	7701003	4216005	4221003	7701003	7701003	7701003	7701003	9906001	76	2516009	2601005	7701003	2205001	2207003	2215013	2223001	7701003	2707005	9923001	7701003	Y92.481	9922001	2807005	2808003
14187783	4917	Nitroglycerin	0.4	3706021	9916003	9905013	9923001	2017-02-01 12:50:00	A20	9906001	87	14187783	2301061	2302007	Not Applicable	3001001	7701001	7701001	7701001	7701001	7701001	7701001	-1	-1	4212033	4219003	4216005	4221003	4222035	9908007	7701003	7701001	9906001	87	2516009	2601005	2650003	2205001	2207003	2215013	2223001	9923001	2707005	9923001	7701001	Y92.19	9922001	2807011	2808011
14664831	4917	Nitroglycerin	0.4	3706021	9916003	9905013	9923001	2017-12-03 16:10:00	A20	9906001	65	14664831	2301021	2302003	Not Recorded	7701003	7701003	7701001	7701003	7701003	7701003	7701003	-1	-1	4212033	4219005	4216005	4221003	7701001	7701003	7701003	7701003	9906001	65	2516009	2601005	2650003	2205001	2207003	2215013	2223001	9923001	2707005	9923001	7701001	Y92.008	9922001	2807005	2808003
1515518	4917	Nitroglycerin	0.4	3706015	9916003	9905013	9923001	2017-03-01 11:20:00	A20	9906001	100	1515518	2301025	2302003	Not Recorded	3001001	7701003	7701003	7701003	7701003	7701003	7701003	-1	-1	4212033	7701003	4216005	4221003	7701003	7701003	7701003	7701003	9906001	100	2516009	7701003	2650001	2205001	2207003	2215013	2223003	9923001	2707005	9923001	7701003	Y92.01	9922001	2807011	2808011
15196742	4917	Nitroglycerin	0.4	3706021	9916003	9905013	9923001	2017-04-24 19:44:00	A20	9906003	65	15196742	2301061	2302001	Not Recorded	3001001	7701003	7701003	7701003	7701003	7701003	7701003	-1	-1	4212033	7701003	4216005	4221003	7701001	9908007	7701003	7701003	9906003	65	2516009	7701003	2650003	2205001	2207003	2215013	2223001	9923003	2707005	9923001	7701003	Y92.4	9922001	2807005	2808003
15233285	4917	Nitroglycerin	1	3706013	9916003	9905013	9923001	2017-05-27 10:55:46	A20	9906003	41	15233285	2301061	2302001	Not Recorded	3001001	7701003	7701003	7701003	7701003	7701003	7701003	-1	-1	4212033	4219003	4216005	4221005	7701003	7701003	7701003	7701003	9906003	41	2516009	7701003	2650001	2205001	2207003	2215013	2223001	9923003	2707005	9923001	7701003	Y92.8	9922001	2807005	2808011
15257886	4917	Nitroglycerin	0.4	3706021	9916003	9905007	9923001	2017-01-16 17:48:00	A20	9906003	66	15257886	2301041	2302001	Not Applicable	7701001	7701001	7701001	7701001	7701001	7701001	7701001	-1	-1	4212033	4219003	4216005	4221003	7701003	7701003	7701003	7701003	9906003	66	2516009	2601005	7701001	2205001	2207003	2215013	2223001	7701003	7701003	9923001	7701001	Y92.12	9922001	7701001	7701001
15485501	4917	Nitroglycerin	0.4	3706021	9916003	9905007	9923001	2017-09-02 05:58:00	A20	9906003	49	15485501	2301021	2302007	Not Recorded	3001001	7701003	7701003	7701003	7701003	7701003	7701003	-1	-1	4212033	4219003	4216005	4221003	7701001	9908007	7701003	7701003	9906003	49	2516009	2601011	2650005	2205001	2207003	2215013	2223001	7701003	2707005	9923001	7701003	Y92.0	9922001	2807005	2808003
15527366	4917	Nitroglycerin	0.4	3706021	9916003	9905019	9923001	2017-12-13 09:22:00	A20	9906003	71	15527366	2301021	2302003	Not Recorded	3001001	7701003	7701003	7701003	7701003	7701003	7701003	-1	-1	4212033	7701003	4216005	4221003	7701001	9908007	7701003	7701003	9906003	71	2516009	7701003	7701003	2205001	2207003	2215013	2223001	7701003	2707005	9923001	7701003	Y92.0	9922001	7701003	2808003
16665660	4917	Nitroglycerin	0.4	3706021	9916003	9905007	9923001	2017-07-16 19:20:00	A20	9906003	62	16665660	2301061	2302001	Not Recorded	3001001	7701003	7701003	7701003	7701003	7701003	7701003	-1	-1	4212033	4219003	4216005	4221003	7701001	9908007	7701003	7701003	9906003	62	2516009	2601001	2650005	2205001	2207003	2215013	2223001	7701003	2707005	7701003	7701003	Y92.0	9922001	2807005	2808003
2802552	4917	Nitroglycerin	0.4	3706021	9916003	9905013	9923001	2017-04-16 19:23:00	A20	9906003	82	2802552	2301013	7701003	Not Recorded	3001001	7701003	7701003	7701003	7701003	7701003	7701003	-1	-1	4212033	7701003	4216005	4221003	7701003	7701003	7701003	7701003	9906003	82	2516009	7701003	7701003	2205001	2207003	2215013	2223001	9923003	2707005	7701003	7701003	Y92.01	9922001	2807005	2808019
2947878	4917	Nitroglycerin	0.4	3706021	9916003	9905029	9923001	2017-02-26 00:46:29	A20	9906003	49	2947878	2301013	2302007	Not Recorded	3001001	7701003	7701003	7701003	7701003	7701003	7701003	-1	-1	4212033	4219001	4216005	4221003	7701001	7701003	7701003	7701003	9906003	49	2516009	2601007	7701003	2205001	2207003	2215013	2223001	9923003	2707005	9923001	7701003	Y92.03	9922001	2807005	2808003
3329533	4917	Nitroglycerin	0.4	3706021	9916003	9905011	9923001	2017-05-18 15:27:00	A20	9906001	55	3329533	2301013	7701003	Not Recorded	3001001	7701003	7701003	7701003	7701003	7701003	7701003	2715	-1	4212033	7701003	4216005	4221003	7701003	7701003	7701003	7701003	9906001	55	2516009	7701003	7701003	2205001	2207003	2215011	2223001	9923001	2707005	9923001	7701003	Y92.02	9922001	2807011	2808011
3419750	4917	Nitroglycerin	0.4	3706015	9916003	9905013	9923001	2017-06-02 15:03:00	A20	9906003	75	3419750	2301077	2302003	Not Recorded	3001001	7701003	7701003	7701003	7701003	7701003	7701003	-1	-1	4212033	7701003	4216005	4221003	7701003	7701003	7701003	7701003	9906003	75	2516009	7701003	2650001	2205001	2207003	2215013	2223001	9923003	2707005	9923001	7701003	Y92.01	9922001	2807005	2808011
3451545	4917	Nitroglycerin	0.4	3706021	9916003	9905013	9923001	2017-06-05 03:11:53	A20	9906001	92	3451545	2301021	2302007	Not Recorded	3001001	7701003	7701003	7701003	7701003	7701003	7701003	-1	-1	4212033	4219003	4216005	4221003	4222035	7701003	7701003	7701003	9906001	92	2516009	7701003	7701003	2205001	2207003	2215013	2223001	9923001	2707005	9923001	7701003	Y92.01	9922001	2807005	2808003
3711702	4917	Nitroglycerin	0.4	3706021	9916003	9905013	9923001	2017-06-10 19:50:00	A20	9906001	78	3711702	2301061	7701003	Not Recorded	3001001	7701003	7701003	7701003	7701003	7701003	7701003	-1	-1	4212033	4219005	7701003	4221003	7701001	9908033	7701003	7701003	9906001	78	2516009	7701003	7701003	2205001	2207003	2215013	2223001	9923003	2707005	9923001	7701003	Y92.8	9922001	2807011	2808011
3729654	4917	Nitroglycerin	0.4	3706021	9916003	7701001	9923003	2017-06-11 20:57:00	A20	9906001	86	3729654	2301041	2302007	Not Applicable	3001001	7701001	7701001	7701001	7701001	7701001	7701001	-1	-1	4212033	4219001	4216005	4221003	4222035	9908007	7701003	7701001	9906001	86	2516009	2601011	2650003	2205001	2207003	2215013	2223001	9923003	2707005	9923001	7701001	Y92.01	9922001	2807005	2808003
3731954	4917	Nitroglycerin	0.4	3706021	9916003	9905013	9923001	2017-06-13 08:26:00	A20	9906003	60	3731954	2301077	2302007	Not Applicable	3001001	7701001	7701001	7701001	7701001	7701001	7701001	-1	-1	4212033	7701003	4216005	4221003	4222035	9908007	7701003	7701001	9906003	60	2516009	2601011	2650003	2205001	2207003	2215013	2223005	9923003	2707005	9923001	7701001	Y92.531	9922001	2807001	2808009
3776985	4917	Nitroglycerin	0.4	3706021	9916003	9905013	9923001	2017-06-18 22:20:00	A20	9906003	58	3776985	2301021	2302007	Not Applicable	3001001	7701001	7701001	7701001	7701001	7701001	7701001	-1	-1	4212033	4219001	4216005	4221003	4222035	9908007	7701003	7701001	9906003	58	2516009	2601011	2650003	2205001	2207003	2215013	2223001	9923001	2707005	9923001	7701001	Y92.01	9922001	2807005	2808003
4074871	4917	Nitroglycerin	0.4	3706021	9916003	9905007	9923001	2017-04-11 17:52:00	A20	9906003	61	4074871	2301021	7701001	Not Recorded	3001001	7701003	7701003	7701003	7701003	7701003	7701003	-1	-1	4212033	4219001	4216005	4221003	7701003	9908007	7701003	7701003	9906003	61	2516009	7701003	2650003	2205001	2207003	2215013	2223001	9923003	2707005	9923001	7701003	Y92.24	9922001	2807005	2808003
4181386	4917	Nitroglycerin	0.4	3706021	9916003	9905013	9923001	2017-06-11 15:41:32	A20	9906003	63	4181386	2301021	2302003	Not Recorded	3001001	7701003	7701003	7701003	7701003	7701003	7701003	-1	-1	4212033	4219001	4216005	4221005	7701003	7701003	7701003	7701003	9906003	63	2516009	2601001	7701003	2205001	2207003	2215013	2223001	9923003	2707005	9923001	7701003	Y92.03	9922001	2807005	2808003
4212982	4917	Nitroglycerin	0.4	3706021	9916003	9905007	9923001	2017-06-14 09:49:00	A20	9906003	63	4212982	2301077	2302007	Not Recorded	3001001	7701003	7701003	7701003	7701003	7701003	7701003	-1	-1	4212033	7701003	4216005	4221003	7701001	7701003	7701003	7701003	9906003	63	2516009	2601011	7701003	2205001	2207003	2215013	2223001	9923003	2707005	7701003	7701003	Y92.01	9922001	2807011	2808003
4373403	4917	Nitroglycerin	0.4	3706021	9916003	9905013	9923001	2017-02-16 03:38:00	A20	9906003	37	4373403	2301021	7701003	Not Recorded	3001001	7701003	7701003	7701003	7701003	7701003	7701003	-1	-1	4212033	4219001	7701003	4221003	7701001	9908007	7701003	7701003	9906003	37	2516009	2601003	2650001	2205001	2207003	2215013	2223001	9923003	2707005	9923001	7701003	Y92.0	9922001	2807005	2808003
4536144	4917	Nitroglycerin	0.4	3706021	9916003	9905007	9923001	2017-03-01 20:06:24	A20	9906001	65	4536144	2301013	2302001	Not Recorded	7701003	7701003	7701003	7701003	7701003	7701003	7701003	-1	-1	4212033	7701003	4216005	4221003	7701003	7701003	7701003	7701003	9906001	65	2516009	7701003	7701003	2205001	2207003	2215013	2223001	7701003	2707005	9923001	7701003	Y92.0	9922003	2807011	2808003
4652315	4917	Nitroglycerin	0.4	3706021	9916003	9905013	9923001	2017-07-21 02:44:12	A20	9906003	46	4652315	2301013	2302003	Not Recorded	3001001	7701003	7701003	7701003	7701003	7701003	7701003	-1	-1	4212033	7701003	4216005	4221003	7701001	9908033	7701003	7701003	9906003	46	2516009	2601003	2650003	2205001	2207003	2215013	2223001	9923003	2707005	9923001	7701003	Y92.0	9922001	2807011	2808003
5006234	4917	Nitroglycerin	0.4	3706021	9916003	9905007	9923001	2017-08-02 07:09:00	A20	9906003	58	5006234	2301013	2302007	Not Recorded	3001001	7701003	7701003	7701003	7701003	7701003	7701003	-1	-1	4212033	7701003	4216005	4221003	7701003	9908007	7701003	7701003	9906003	58	2516009	2601001	7701003	2205001	2207003	2215013	2223001	9923003	2707005	9923001	7701003	Y92.01	9922001	2807005	2808019
5041302	4917	Nitroglycerin	0.4	3706021	9916003	9905001	9923001	2017-07-26 21:46:06	A20	9906003	75	5041302	2301021	7701003	Not Recorded	3001001	7701003	7701003	7701003	7701003	7701003	7701003	-1	-1	4212033	4219003	4216005	4221003	7701003	7701003	7701003	7701003	9906003	75	2516009	7701003	7701003	2205001	2207003	2215013	2223001	9923003	2707005	9923001	7701003	Y92.01	7701003	7701003	7701003
5130933	4917	Nitroglycerin	0.4	3706021	9916003	9905013	9923001	2017-01-01 11:18:00	A20	9906001	95	5130933	2301051	2302007	Not Applicable	3001001	7701001	7701001	7701001	7701001	7701001	7701001	-1	-1	4212033	4219001	4216005	4221003	7701001	7701001	7701003	7701001	9906001	95	2516009	2601005	2650003	2205001	2207003	2215013	2223001	9923003	2707005	9923001	7701001	Y92.19	9922001	2807005	2808019
5157953	4917	Nitroglycerin	0.4	3706021	9916003	9905013	9923001	2017-08-09 11:56:00	A20	9906001	85	5157953	2301033	2302007	Not Applicable	3001001	7701001	7701001	7701001	7701001	7701001	7701001	-1	-1	4212033	4219005	4216005	4221003	4222035	9908007	7701003	7701001	9906001	85	2516009	2601005	2650003	2205001	2207003	2215013	2223005	9923001	2707005	9923001	7701001	Y92.01	9922001	2807005	2808003
5272740	4917	Nitroglycerin	0.4	3706021	9916003	9905013	9923001	2017-02-08 16:44:00	A20	9906003	54	5272740	2301021	2302007	Not Applicable	3001001	7701001	7701001	7701001	7701001	7701001	7701001	-1	-1	4212033	4219003	4216005	4221003	4222035	7701001	7701003	7701001	9906003	54	2516009	2601011	2650003	2205001	2207003	2215013	2223001	9923003	2707005	9923001	7701001	Y92.01	9922001	2807005	2808003
5365519	4917	Nitroglycerin	0.4	3706021	9916003	7701001	9923003	2017-08-16 18:29:00	A20	9906003	86	5365519	2301079	2302007	Not Applicable	3001001	7701001	7701001	7701001	7701001	7701001	7701001	-1	-1	4212033	4219001	4216005	4221003	4222035	9908007	7701003	7701001	9906003	86	2516009	2601005	2650003	2205001	2207003	2215013	2223001	9923003	2707005	9923001	7701001	Y92.01	9922001	2807005	2808019
5549164	4917	Nitroglycerin	0.4	3706021	9916003	9905013	9923001	2017-08-28 07:16:26	A20	9906001	84	5549164	2301061	2302001	Not Recorded	3001001	7701003	7701003	7701003	7701003	7701003	7701003	-1	-1	4212033	4219005	4216005	4221003	7701001	9908007	7701003	7701003	9906001	84	2516009	7701003	7701003	2205001	2207003	2215013	2223001	9923001	2707005	9923001	7701003	Y92.0	9922001	2807011	2808003
5991014	4917	Nitroglycerin	0.4	3706021	9916003	9905013	9923001	2017-01-06 01:41:00	A20	9906001	76	5991014	2301013	2302007	Not Applicable	3001001	7701001	7701001	7701001	7701001	7701001	7701001	-1	-1	4212033	4219001	4216005	4221003	4222035	7701001	7701003	7701001	9906001	76	2516009	2601005	2650003	2205001	2207003	2215013	2223001	9923001	2707005	9923001	7701001	Y92.01	9922001	2807005	2808019
5999601	4917	Nitroglycerin	0.4	3706021	9916003	9905013	9923001	2017-05-29 23:04:00	A20	9906003	67	5999601	2301021	2302007	Not Applicable	3001001	7701001	7701001	7701001	7701001	7701001	7701001	-1	-1	4212033	4219001	4216005	4221003	4222035	9908007	7701003	7701001	9906003	67	2516009	2601005	2650003	2205001	2207003	2215013	2223001	9923001	2707005	9923001	7701001	Y92.01	9922001	2807005	2808003
6050362	4917	Nitroglycerin	0.4	3706021	9916003	7701001	9923001	2017-09-10 19:37:00	A20	9906003	74	6050362	2301077	2302007	Not Applicable	3001001	7701001	7701001	7701001	7701001	7701001	7701001	-1	-1	4212033	7701003	4216005	4221003	4222035	9908007	7701003	7701001	9906003	74	2516009	2601001	2650003	2205001	2207003	2215013	2223005	9923001	2707005	9923001	7701001	Y92.12	9922001	2807011	2808011
6107765	4917	Nitroglycerin	0.4	3706021	9916003	7701001	9923001	2017-09-12 09:53:00	A20	9906003	42	6107765	2301021	2302007	Not Applicable	3001001	7701001	7701001	7701001	7701001	7701001	7701001	-1	-1	4212033	7701003	4216005	4221003	4222035	9908007	7701003	7701001	9906003	42	2516009	2601003	2650003	2205001	2207003	2215013	2223001	9923003	2707005	9923001	7701001	Y92.51	9922001	2807005	2808003
6141647	4917	Nitroglycerin	0.4	3706021	9916003	9905013	9923001	2017-09-15 08:03:00	A20	9906003	67	6141647	2301021	2302007	Not Applicable	3001001	7701001	7701001	7701001	7701001	7701001	7701001	-1	-1	4212033	7701003	4216005	4221003	4222035	9908007	7701003	7701001	9906003	67	2516009	2601011	2650003	2205001	2207003	2215013	2223001	9923001	2707005	9923001	7701001	Y92.01	9922001	2807005	2808003
6229465	4917	Nitroglycerin	0.4	3706021	9916003	9905013	9923001	2017-09-21 05:09:35	A20	9906003	71	6229465	2301021	2302003	Not Recorded	3001001	7701003	7701003	7701003	7701003	7701003	7701003	-1	-1	4212033	7701003	4216005	4221003	7701003	7701003	7701003	7701003	9906003	71	2516009	2601021	2650001	2205001	2207003	2215013	2223001	9923001	2707005	9923001	7701003	Y92.01	9922001	2807005	2808003
6320125	4917	Nitroglycerin	0.4	3706021	9916003	9905013	9923001	2017-09-26 13:58:24	A20	9906003	79	6320125	2301021	2302001	Not Recorded	3001001	7701003	9923001	3007001	7701003	7701003	7701003	-1	-1	4212033	7701003	4216005	4221003	7701003	7701003	7701003	7701003	9906003	79	2516009	7701003	7701003	2205001	2207003	2215013	2223001	9923001	2707005	9923001	7701003	Y92.531	9922001	2807005	2808003
6325361	4917	Nitroglycerin	0.4	3706021	9916003	9905013	9923001	2017-01-25 23:12:00	A20	9906001	56	6325361	2301051	2302007	Not Applicable	3001001	7701001	7701001	7701001	7701001	7701001	7701001	-1	-1	4212033	4219003	4216005	4221003	4222035	7701001	7701003	7701001	9906001	56	2516009	2601011	2650003	2205001	2207003	2215013	2223001	9923003	2707005	9923001	7701001	Y92.19	9922001	2807005	2808003
6372665	4917	Nitroglycerin	0.4	3706021	9916003	9905013	9923001	2017-09-06 21:50:16	A20	9906003	48	6372665	2301021	2302007	Not Recorded	3001001	7701003	7701003	7701003	7701003	7701003	7701003	-1	-1	4212033	4219003	4216005	4221003	4222035	7701003	7701003	7701003	9906003	48	2516009	7701003	7701003	2205001	2207003	2215013	2223001	9923003	2707005	9923001	7701003	Y92.01	9922001	7701003	7701003
6448742	4917	Nitroglycerin	0.4	3706021	9916003	9905013	9923001	2017-07-22 20:14:18	A20	9906003	41	6448742	2301021	7701003	Not Recorded	3001001	7701003	7701003	7701003	7701003	7701003	7701003	2715	-1	4212033	7701003	4216005	4221003	7701003	7701003	7701003	7701003	9906003	41	2516009	2601007	7701001	2205001	2207003	2215013	2223001	9923001	2707005	9923001	2708001	Y92.51	9922001	2807005	2808003
6522108	4917	Nitroglycerin	4	3706021	9916003	9905013	9923001	2017-02-22 21:00:00	A20	9906001	85	6522108	2301021	2302007	Not Applicable	3001001	7701001	7701001	7701001	7701001	7701001	7701001	-1	-1	4212033	4219003	4216005	4221003	7701001	9908007	7701003	7701001	9906001	85	2516009	2601005	2650003	2205001	2207003	2215013	2223001	9923003	2707005	9923001	7701001	Y92.01	9922001	2807005	2808003
6727065	4917	Nitroglycerin	0.4	3706021	9916003	9905013	9923001	2017-03-15 10:34:18	A20	9906001	75	6727065	2301061	2302003	Not Recorded	7701003	7701003	7701003	7701003	7701003	7701003	7701003	2715	-1	4212033	4219003	4216005	4221003	7701003	7701003	7701003	7701003	9906001	75	2516009	7701003	7701003	2205001	2207003	2215013	2223001	7701003	2707005	9923001	7701003	Y92.219	7701003	7701003	7701003
6741412	4917	Nitroglycerin	0.4	3706021	9916003	9905013	9923001	2017-04-01 17:00:00	A20	9906003	36	6741412	2301021	2302007	Not Applicable	3001001	7701001	7701001	7701001	7701001	7701001	7701001	-1	-1	4212033	4219003	4216005	4221003	7701001	9908007	7701003	7701001	9906003	36	2516009	2601001	2650003	2205001	2207003	2215013	2223001	9923001	2707005	7701001	7701001	Y92.01	9922001	2807003	2808015
6897307	4917	Nitroglycerin	0.4	3706021	9916003	9905013	9923001	2017-10-13 09:58:00	A20	9906001	56	6897307	2301021	2302005	Not Recorded	3001001	7701003	7701003	7701003	7701003	7701003	7701003	-1	-1	4212033	4219003	4216005	4221003	7701001	9908007	7701003	7701003	9906001	56	2516009	7701003	7701003	2205001	2207003	2215013	2223001	9923003	2707005	7701003	7701003	Y92.0	9922001	2807005	2808003
7202211	4917	Nitroglycerin	0.4	3706021	9916003	9905013	9923001	2017-10-29 01:53:00	A20	9906003	46	7202211	2301061	2302007	2017-10-29 02:03:00	3001005	3002001	9923001	3007001	3011011	3016011	3018005	-1	-1	4212033	7701003	4216005	4221003	7701001	9908007	7701003	7701003	9906003	46	2516009	7701003	7701003	2205001	2207003	2215013	2223001	9923003	2707005	9923001	7701003	Y92.0	9922001	2807005	2808003
7476312	4917	Nitroglycerin	0.4	3706021	9916003	9905011	9923001	2017-09-30 19:00:00	A20	9906003	72	7476312	2301021	7701003	Not Recorded	3001001	7701003	7701003	7701003	7701003	7701003	7701003	2715	-1	4212033	7701003	4216005	4221003	7701003	7701003	7701003	7701003	9906003	72	2516009	2601001	2650003	2205007	2207003	2215013	2223001	9923003	2707005	9923001	7701003	Y92.39	9922001	2807005	2808003
7847723	4917	Nitroglycerin	0.4	3706021	9916003	9905007	7701003	2017-11-16 17:52:00	A20	9906003	25	7847723	2301021	7701003	Not Recorded	3001001	7701003	7701003	7701003	7701003	7701003	7701003	-1	-1	4212033	4219003	4216005	4221003	7701003	9908007	7701003	30	9906003	25	2516009	2601003	2650003	2205001	2207003	2215013	2223001	9923003	2707005	9923001	7701003	Y92.01	9922001	2807005	2808003
8008038	4917	Nitroglycerin	0.4	3706021	9916003	9905007	9923001	2017-11-29 18:19:00	A20	9906003	46	8008038	2301079	2302001	Not Recorded	3001001	7701003	7701003	7701003	7701003	7701003	7701003	-1	-1	4212033	7701003	4216005	4221003	7701003	9908005	30	30	9906003	46	2516009	7701003	7701003	2205001	2207003	2215013	2223001	9923003	2707005	9923001	7701001	Y92.41	9922001	2807005	2808003
8542374	4917	Nitroglycerin	0.4	3706021	9916003	7701003	9923001	2017-12-17 17:37:00	A20	9906003	41	8542374	2301021	7701003	Not Recorded	3001001	7701003	7701003	7701003	7701003	7701003	7701003	-1	-1	4212033	7701003	4216005	4221003	7701003	7701003	7701003	7701003	9906003	41	2516009	2601001	7701003	2205001	2207003	2215013	2223001	9923003	2707005	9923001	7701003	Y92.01	9922001	2807005	2808003
9306505	4917	Nitroglycerin	0.4	3706021	9916003	9905007	9923001	2017-02-25 19:30:00	A20	9906003	65	9306505	2301013	2302003	Not Recorded	3001001	7701003	7701003	7701003	7701003	7701003	7701003	-1	-1	4212033	4219001	4216005	4221003	7701003	9908005	7701003	7701003	9906003	65	2516009	2601005	2650003	2205001	2207003	2215013	2223001	9923003	2707005	9923001	7701003	Y92.01	9922001	2807005	2808003
10330530	4917	Nitroglycerin	0.4	3706021	9916001	9905013	7701003	2017-12-08 08:29:34	A202+	9906003	63	10330530	2301021	2302001	Not Recorded	3001001	7701003	7701003	7701003	7701003	7701003	7701003	-1	-1	4212033	4219001	4216005	4221003	7701003	9908007	7701003	7701003	9906003	63	2516009	2601021	7701003	2205001	2207003	2215013	2223001	9923003	2707005	7701003	7701003	Y92.14	9922001	2807005	2808003
2460174	4917	Nitroglycerin	0.4	3706021	9916001	9905011	9923001	2017-01-11 13:07:10	A202+	9906003	58	2460174	2301021	7701003	Not Recorded	3001001	7701003	7701003	7701003	7701003	7701003	7701003	2715	-1	4212033	7701003	4216005	4221003	7701003	7701003	7701003	7701003	9906003	58	2516009	7701003	7701003	2205001	2207003	2215011	2223001	9923001	2707005	9923001	7701003	Y92.01	9922001	2807005	2808003
4154302	4917	Nitroglycerin	1.5	3706003	9916001	9905013	9923001	2017-02-11 15:27:34	A202+	9906001	39	4154302	2301021	2302003	Not Recorded	3001001	7701003	7701003	7701003	7701003	7701003	7701003	-1	-1	4212033	4219001	4216005	4221005	7701003	9908007	7701003	7701003	9906001	39	2516009	2601003	7701003	2205001	2207003	2215013	2223001	9923001	2707005	9923001	7701003	Y92.01	9922001	2807005	2808003
4883438	4917	Nitroglycerin	0.4	3706021	9916001	9905019	9923001	2017-07-19 16:38:25	A202+	9906003	57	4883438	2301061	7701003	Not Recorded	3001001	7701003	7701003	7701003	7701003	7701003	7701003	-1	-1	4212033	7701001	4216005	4221005	7701003	7701003	7701003	7701003	9906003	57	2516009	7701003	7701003	2205001	2207003	2215013	2223001	9923003	2707005	7701003	7701003	Y92.0	9922001	7701003	7701003
5515007	4917	Nitroglycerin	0.4	3706021	9916001	9905013	9923001	2017-08-24 22:50:00	A202+	9906003	60	5515007	2301021	2302007	Not Applicable	3001001	7701001	7701001	7701001	7701001	7701001	7701001	-1	-1	4212033	7701003	4216005	4221003	4222035	9908007	7701003	7701001	9906003	60	2516009	2601011	2650003	2205001	2207003	2215013	2223001	9923001	2707005	9923001	7701001	Y92.01	9922001	2807005	2808003
5563328	4917	Nitroglycerin	0.4	3706021	9916001	9905013	9923001	2017-08-25 13:49:55	A202+	9906003	73	5563328	2301013	2302001	Not Recorded	3001001	7701003	9923001	3007001	7701003	7701003	7701003	-1	-1	4212033	4219003	4216005	4221003	7701003	7701003	7701003	7701003	9906003	73	2516009	7701003	7701003	2205001	2207003	2215013	2223001	9923003	2707005	9923001	7701003	Y92.51	9922001	2807005	2808003
5727022	4917	Nitroglycerin	0.4	3706021	9916001	9905013	9923001	2017-03-07 13:26:00	A202+	9906003	41	5727022	2301021	2302007	Not Applicable	3001001	7701001	7701001	7701001	7701001	7701001	7701001	-1	-1	4212033	4219003	4216005	4221003	4222035	7701001	7701003	7701001	9906003	41	2516009	2601011	2650003	2205001	2207003	2215013	2223001	9923003	2707005	9923001	7701001	Y92.531	9922001	2807005	2808003
8812745	4917	Nitroglycerin	0.4	3706021	9916001	9905011	9923001	2017-08-15 19:20:00	A202+	9906001	69	8812745	2301021	7701003	Not Recorded	7701003	7701003	7701003	7701003	7701003	7701003	7701003	2715	-1	4212033	7701003	4216005	4221003	7701003	7701003	7701003	7701003	9906001	69	2516009	7701003	7701003	2205001	2207003	2215011	2223001	9923001	2707005	9923001	7701003	Y92.01	7701003	7701003	2808003
9668563	4917	Nitroglycerin	0.4	3706021	9916001	9905013	9923001	2017-12-29 22:01:07	A202+	7701003	54	9668563	2301019	7701003	Not Recorded	7701003	7701003	7701003	7701003	7701003	7701003	7701003	2715	2717	4212031	4219005	4216005	4221003	7701003	9908031	7701003	7701003	7701003	54	2516009	7701003	7701003	2205001	2207009	2215013	2223001	7701003	7701003	9923001	7701001	7701003	9922001	2807005	2808003
14868858	4917	Nitroglycerin	0.3	3706021	9916001	9905013	9923001	2017-06-11 17:41:00	A202+3+	9906001	38	14868858	2301021	2302001	Not Recorded	3001001	7701003	7701003	7701003	7701003	7701003	7701003	-1	-1	4212033	4219005	4216005	4221013	7701003	7701003	7701003	7701003	9906001	38	2516009	2601011	7701003	2205001	2207003	2215013	2223001	9923003	2707005	9923001	7701003	Y92.01	9922001	2807005	2808003
2474414	4917	Nitroglycerin	0.4	3706021	9916001	9905013	9923001	2017-01-23 20:54:36	A202+3+	9906003	83	2474414	2301021	7701003	Not Recorded	3001001	7701003	7701003	7701003	7701003	7701003	7701003	2715	-1	4212033	7701003	4216005	4221003	7701003	7701003	7701003	7701003	9906003	83	2516009	7701003	7701003	2205001	2207003	2215013	2223001	9923003	2707005	9923001	7701001	Y92.01	9922001	2807005	2808011
2779251	4917	Nitroglycerin	0.4	3706021	9916001	9905007	9923001	2017-04-15 18:21:00	A202+3+	9906003	82	2779251	2301021	2302003	Not Recorded	3001001	7701003	7701003	7701003	7701003	7701003	7701003	-1	-1	4212033	4219003	4216005	4221003	7701003	9908007	7701003	7701003	9906003	82	2516009	2601005	7701003	2205001	2207003	2215013	2223001	9923003	2707005	9923001	7701003	Y92.01	9922001	2807011	2808011
3555896	4917	Nitroglycerin	0.4	3706021	9916001	9905007	9923001	2017-06-12 15:11:00	A202+3+	9906003	74	3555896	2301021	2302007	Not Applicable	3001001	7701001	7701001	7701001	7701001	7701001	7701001	-1	-1	4212033	4219003	4216005	4221003	4222035	9908007	7701003	7701001	9906003	74	2516009	2601009	2650003	2205001	2207003	2215013	2223001	9923001	2707005	9923001	7701001	Y92.531	9922001	2807005	2808003
3715089	4917	Nitroglycerin	20	3706029	9916001	9905013	9923001	2017-06-13 16:10:00	A202+3+	9906003	66	3715089	2301061	7701003	Not Recorded	3001001	7701003	7701003	7701003	7701003	7701003	7701003	-1	-1	4212033	7701003	4216005	4221003	7701001	9908007	7701003	7701003	9906003	66	2516009	7701003	7701003	2205001	2207003	2215013	2223001	9923003	2707005	9923001	7701003	Y92.0	9922001	7701003	2808011
6470391	4917	Nitroglycerin	0.4	3706021	9916001	7701003	9923001	2017-09-27 19:55:00	A202+3+	9906003	40	6470391	2301021	2302007	Not Recorded	3001001	7701003	7701003	7701003	7701003	7701003	7701003	-1	-1	4212033	7701003	4216005	4221003	7701003	9908033	7701003	7701003	9906003	40	2516009	2601021	2650001	2205001	2207003	2215013	2223001	9923003	2707005	9923001	7701003	Y92.03	9922001	2807005	2808003
7548829	4917	Nitroglycerin	0.4	3706021	9916001	9905007	9923001	2017-06-12 15:11:00	A202+3+	9906003	74	7548829	2301021	2302007	Not Applicable	3001001	7701001	7701001	7701001	7701001	7701001	7701001	-1	-1	4212033	7701003	4216005	4221003	4222035	9908007	7701003	7701001	9906003	74	2516009	2601009	2650003	2205001	2207003	2215013	2223001	9923001	2707005	9923001	7701001	Y92.531	9922001	2807005	2808003
13667554	4917	Nitroglycerin	0.4	3706021	9916003	9905013	9923001	2017-10-17 09:17:00	A202+30	9906003	50	13667554	2301001	7701003	Not Recorded	3001001	7701003	7701003	7701003	7701003	7701003	7701003	-1	-1	4212033	4219005	4216005	4221003	7701001	9908033	7701003	7701003	9906003	50	2516009	2601003	7701003	2205001	2207003	2215013	2223001	7701003	2707005	7701003	7701003	Y92.5	9922001	7701003	7701003
4244494	4917	Nitroglycerin	0.4	3706021	9916001	9905013	9923001	2017-05-12 13:40:52	A202+304+	9906003	46	4244494	2301021	2302001	Not Recorded	3001001	7701003	7701003	7701003	7701003	7701003	7701003	-1	-1	4212033	7701003	4216005	4221005	4222003	9908033	7701003	7701003	9906003	46	2516009	2601001	2650005	2205001	2207003	2215013	2223001	9923003	2707005	9923001	7701003	Y92.8	9922001	2807005	2808003
11962326	4917	Nitroglycerin	0.4	3706021	9916003	9905013	9923001	2017-07-30 04:55:00	A2020	9906001	52	11962326	2301021	2302007	Not Recorded	3001001	7701003	7701003	7701003	7701003	7701003	7701003	-1	-1	4212033	4219003	4216005	4221003	7701003	7701003	7701001	7701001	9906001	52	2516009	7701003	7701003	2205001	2207003	2215013	2223001	9923001	2707005	7701003	7701003	Y92.00	9922001	2807005	2808003
13309947	4917	Nitroglycerin	0.4	3706021	9916003	9905007	9923001	2017-05-07 18:51:00	A2020	9906001	66	13309947	2301021	2302001	Not Recorded	7701003	7701003	7701003	7701003	7701003	7701003	7701003	-1	-1	4212033	7701003	4216005	4221003	7701003	7701003	7701001	7701001	9906001	66	2516009	2601005	7701003	2205001	2207003	2215013	2223001	7701003	2707005	9923001	7701003	Y92.12	9922001	2807005	2808003
13319458	4917	Nitroglycerin	0.4	3706021	9916003	9905007	9923001	2017-07-27 15:48:34	A2020	9906003	50	13319458	2301061	2302001	Not Recorded	7701003	7701003	7701003	7701003	7701003	7701003	7701003	-1	-1	4212031	7701003	4216005	4221015	7701003	7701003	7701003	7701003	9906003	50	2516009	2601021	7701003	2205001	2207003	2215013	2223001	7701003	2707005	9923001	7701003	Y92.4	9922001	2807005	2808003
13773757	4917	Nitroglycerin	0.4	3706021	9916003	9905007	7701001	2017-10-19 11:38:00	A2020	9906003	68	13773757	2301021	7701003	Not Recorded	3001001	7701003	7701003	7701003	7701003	7701003	7701003	-1	-1	4212033	4219001	4216011	4221003	7701001	9908007	7701003	7701003	9906003	68	2516009	2601021	7701003	2205001	2207009	2215013	2223001	9923003	2707005	9923001	7701003	Y92.10	9922003	2807005	2808003
15800372	4917	Nitroglycerin	0.4	3706021	9916003	9905013	9923001	2017-10-07 12:39:13	A2020	9906003	48	15800372	2301043	7701003	Not Recorded	3001001	7701003	7701003	7701003	7701003	7701003	7701003	-1	-1	4212033	4219003	4216005	4221003	7701001	9908031	7701003	7701003	9906003	48	2516009	7701003	7701003	2205001	2207003	2215013	2223001	7701003	2707005	9923001	7701003	Y92.0	9922001	2807005	2808003
16126222	4917	Nitroglycerin	0.4	3706021	9916003	9905007	9923001	2017-11-27 15:21:00	A2020	9906003	67	16126222	2301021	7701003	Not Recorded	3001001	7701003	7701003	7701003	7701003	7701003	7701003	-1	-1	4212033	4219005	4216005	4221003	7701001	9908007	7701003	7701003	9906003	67	2516009	2601021	2650005	2205001	2207003	2215013	2223001	9923003	2707005	9923001	7701003	Y92.10	9922001	2807005	2808003
2790467	4917	Nitroglycerin	0.4	3706021	9916003	9905013	9923001	2017-01-15 23:07:15	A2020	9906001	61	2790467	2301013	2302001	Not Recorded	3001001	7701003	7701003	7701003	7701003	7701003	7701003	-1	-1	4212033	4219001	4216005	4221003	7701003	7701003	7701003	7701003	9906001	61	2516009	7701003	7701003	2205001	2207009	2215013	2223001	9923001	2707005	9923001	7701003	Y92.01	9922001	2807005	2808003
3559978	4917	Nitroglycerin	0.4	3706021	9916003	9905007	9923001	2017-06-09 09:33:23	A2020	9906001	47	3559978	2301011	2302003	Not Recorded	3001001	7701003	7701003	7701003	7701003	7701003	7701003	-1	-1	4212033	4219005	4216005	4221003	7701003	7701003	7701003	7701003	9906001	47	2516009	7701003	7701003	2205001	2207003	2215013	2223001	9923003	2707005	9923001	7701001	Y92.01	9922001	2807005	2808003
3862250	4917	Nitroglycerin	0.4	3706021	9916003	9905013	9923001	2017-06-27 13:04:00	A2020	9906003	47	3862250	2301021	2302003	Not Recorded	3001001	7701003	7701003	7701003	7701003	7701003	7701003	-1	-1	4212033	7701003	4216005	4221005	7701003	7701003	7701003	7701003	9906003	47	2516009	2601001	7701003	2205001	2207003	2215013	2223001	9923003	7701003	9923001	7701003	Y92.01	9922001	2807005	2808003
4067855	4917	Nitroglycerin	1	3706001	9916003	9905007	9923001	2017-01-26 16:38:00	A2020	9906003	48	4067855	2301041	7701003	Not Recorded	3001001	7701003	7701003	7701003	7701003	7701003	7701003	-1	-1	4212033	4219001	4216005	4221003	7701003	9908033	7701003	7701003	9906003	48	2516009	7701003	2650003	2205001	2207003	2215013	2223001	9923003	2707005	9923001	7701003	Y92.01	9922001	2807005	2808003
4310712	4917	Nitroglycerin	0.4	3706021	9916003	9905013	9923001	2017-07-05 15:24:00	A2020	9906001	49	4310712	2301021	2302007	Not Recorded	3001001	7701003	7701003	7701003	7701003	7701003	7701003	-1	-1	4212033	4219001	4216005	4221003	7701001	9908031	7701003	7701003	9906001	49	2516009	7701003	7701003	2205001	2207003	2215013	2223001	9923003	2707005	9923001	7701003	Y92.5	9922001	2807005	2808003
4609388	4917	Nitroglycerin	0.4	3706021	9916003	9905007	9923001	2017-01-26 12:31:14	A2020	9906003	54	4609388	2301021	7701003	Not Recorded	7701003	7701003	7701003	7701003	7701003	7701003	7701003	-1	-1	4212033	4219003	4216005	7701003	4222003	9908033	7701003	7701003	9906003	54	2516009	7701003	2650001	2205001	2207003	2215013	2223001	9923003	2707005	9923001	7701003	Y92.00	9922001	2807005	2808003
4644444	4917	Nitroglycerin	0.4	3706021	9916003	9905013	9923001	2017-07-21 01:27:09	A2020	9906003	26	4644444	2301021	7701003	Not Recorded	3001001	7701003	7701003	7701003	7701003	7701003	7701003	-1	-1	4212033	7701003	4216005	4221003	7701003	7701003	7701003	7701003	9906003	26	2516009	2601001	2650001	2205001	2207003	2215013	2223001	9923001	2707005	9923001	7701003	Y92.01	9922001	7701003	7701003
4725610	4917	Nitroglycerin	0.4	3706021	9916003	9905013	9923001	2017-06-30 20:48:44	A2020	9906003	39	4725610	2301021	7701003	Not Recorded	3001005	3002001	9923001	3007001	3011011	7701003	3018009	-1	-1	4212033	4219003	4216005	4221003	7701001	9908031	7701003	7701003	9906003	39	2516009	7701003	2650005	2205001	2207003	2215013	2223001	9923003	2707005	9923001	7701003	Y92.0	9922001	2807011	2808011
4928902	4917	Nitroglycerin	0.4	3706021	9916003	9905013	9923001	2017-07-28 23:35:47	A2020	9906003	74	4928902	2301021	2302003	Not Recorded	3001001	7701003	7701003	7701003	7701003	7701003	7701003	-1	-1	4212033	7701003	4216005	4221003	7701001	9908007	7701003	7701003	9906003	74	2516009	2601005	2650003	2205001	2207003	2215013	2223001	9923003	2707005	9923001	7701003	Y92.0	9922001	2807005	2808003
5167768	4917	Nitroglycerin	0.4	3706021	9916003	7701001	9923001	2017-01-14 22:39:00	A2020	9906003	61	5167768	2301051	2302007	Not Applicable	3001001	7701001	7701001	7701001	7701001	7701001	7701001	-1	-1	4212033	4219001	4216005	4221003	7701001	7701001	7701003	7701001	9906003	61	2516009	2601001	2650003	2205001	2207005	2215013	2223001	9923001	2707005	9923001	7701001	Y92.01	9922001	2807005	2808003
5199315	4917	Nitroglycerin	0.4	3706021	9916003	7701001	9923001	2017-01-22 08:24:00	A2020	9906001	82	5199315	2301051	2302007	Not Applicable	3001001	7701001	7701001	7701001	7701001	7701001	7701001	-1	-1	4212033	4219001	4216005	4221003	7701001	7701001	7701003	7701001	9906001	82	2516009	2601005	2650003	2205001	2207005	2215013	2223001	9923001	2707005	9923001	7701001	Y92.01	9922001	2807005	2808003
5248956	4917	Nitroglycerin	0.4	3706021	9916003	9905013	9923001	2017-01-30 11:08:00	A2020	9906003	78	5248956	2301021	2302001	Not Recorded	3001001	7701003	7701003	7701003	7701003	7701003	7701003	-1	-1	4212033	4219001	4216005	4221013	7701003	7701003	7701003	7701003	9906003	78	2516009	2601005	7701003	2205001	2207003	2215013	2223001	9923003	2707005	9923001	7701003	Y92.5	9922001	2807005	2808003
5717397	4917	Nitroglycerin	0.4	3706021	9916003	7701001	9923001	2017-01-14 11:41:00	A2020	9906003	58	5717397	2301021	2302007	Not Applicable	3001001	7701001	7701001	7701001	7701001	7701001	7701001	-1	-1	4212033	4219001	4216005	4221003	4222035	7701001	7701003	7701001	9906003	58	2516009	7701001	2650003	2205001	2207003	2215013	2223001	9923003	2707005	9923001	7701001	Y92.59	9922001	2807005	2808003
6732393	4917	Nitroglycerin	0.4	3706021	9916003	9905013	9923001	2017-03-13 19:35:00	A2020	9906003	67	6732393	2301079	2302007	Not Applicable	3001001	7701001	7701001	7701001	7701001	7701001	7701001	-1	-1	4212033	4219001	4216005	4221003	4222035	9908007	7701003	7701001	9906003	67	2516009	2601011	2650003	2205001	2207003	2215013	2223001	9923003	2707005	9923001	7701001	Y92.01	9922001	2807005	2808003
7473810	4917	Nitroglycerin	0.4	3706021	9916003	9905029	9923001	2017-09-26 18:55:00	A2020	9906003	76	7473810	2301021	7701003	Not Recorded	3001001	7701003	7701003	7701003	7701003	7701003	7701003	-1	-1	4212033	7701003	4216005	4221003	7701003	7701003	7701003	7701003	9906003	76	2516009	7701003	7701003	2205001	2207003	2215013	2223001	9923003	2707005	9923001	2708005	Y92.532	9922001	2807005	2808003
8447985	4917	Nitroglycerin	0.4	3706021	9916003	9905013	9923001	2017-01-11 11:55:33	A2020	9906003	71	8447985	2301013	2302007	Not Recorded	3001001	7701003	7701003	7701003	7701003	7701003	7701003	-1	-1	4212033	7701003	4216005	4221003	7701003	7701003	7701003	7701003	9906003	71	2516009	2601011	2650003	2205001	2207003	2215013	2223001	7701003	2707005	9923001	7701003	Y92.01	9922001	2807005	2808019
8548443	4917	Nitroglycerin	0.4	3706021	9916003	9905013	9923001	2017-12-18 10:54:00	A2020	9906003	56	8548443	2301021	2302007	Not Recorded	3001001	7701003	7701003	7701003	7701003	7701003	7701003	-1	-1	4212033	4219001	4216005	4221003	4222003	7701003	7701003	7701003	9906003	56	2516009	2601021	7701003	2205001	2207007	2215013	2223005	9923003	2707005	7701003	7701003	Y92.01	9922001	2807005	2808003
8961164	4917	Nitroglycerin	0.4	3706021	9916003	9905001	9923001	2017-12-03 12:41:00	A2020	9906003	65	8961164	2301021	2302003	Not Recorded	3001001	7701003	7701003	7701003	7701003	7701003	7701003	-1	-1	4212033	7701003	4216005	4221003	7701003	7701003	7701003	7701003	9906003	65	2516009	2601021	2650003	2205001	2207003	2215009	2223001	9923001	2707005	7701003	7701003	Y92.00	9922001	2807005	2808003
15263533	4917	Nitroglycerin	0.4	3706013	9916001	9905007	9923001	2017-03-17 13:23:00	A20203+	9906003	68	15263533	2301041	2302007	Not Applicable	7701001	7701001	7701001	7701001	7701001	7701001	7701001	-1	-1	4212033	4219001	4216005	4221003	7701003	7701003	7701003	7701003	9906003	68	2516009	2601001	2650001	2205001	2207003	2215013	2223001	7701003	7701003	9923001	7701001	Y92.03	9922001	2807005	2808003
2722371	4917	Nitroglycerin	0.4	3706021	9916001	9905011	9923001	2017-04-01 02:50:00	A20203+	9906003	56	2722371	2301021	7701003	Not Recorded	3001001	7701003	7701003	7701003	7701003	7701003	7701003	2715	-1	4212033	7701003	4216005	4221003	7701003	7701003	7701003	7701003	9906003	56	2516009	7701003	7701003	2205001	2207003	2215011	2223001	9923001	2707005	9923001	7701003	Y92.01	9922001	2807005	2808003
5335745	4917	Nitroglycerin	0.4	3706021	9916001	9905007	9923001	2017-08-09 03:52:00	A20203+	9906003	56	5335745	2301021	2302007	Not Recorded	3001001	7701003	7701003	7701003	7701003	7701003	7701003	-1	-1	4212033	7701003	4216005	4221003	7701001	7701003	66	7701003	9906003	56	2516009	7701003	7701003	2205001	2207003	2215013	2223001	9923003	2707005	9923001	7701003	Y92.03	9922001	2807005	2808003
3095622	4917	Nitroglycerin	0.4	3706021	9916001	7701001	7701001	2017-05-09 14:16:00	A20203+4+5+	9906003	84	3095622	2301013	7701003	Not Applicable	7701001	7701001	7701001	7701001	7701001	7701001	7701001	2715	2717	4212033	4219003	4216007	4221003	7701001	7701001	7701003	7701003	9906003	84	2516009	7701003	7701001	2205001	2207003	2215013	2223001	7701003	2707005	9923001	7701001	Y92.03	9922001	7701001	7701001
13528428	4917	Nitroglycerin	0.4	3706021	9916003	9905013	9923001	2017-04-16 19:40:24	A202030	9906003	43	13528428	2301021	2302001	Not Recorded	3001001	7701003	7701003	7701003	7701003	7701003	7701003	-1	-1	4212033	4219005	4216005	4221005	7701003	7701003	7701003	7701003	9906003	43	2516009	2601009	2650003	2205001	2207003	2215013	2223001	9923001	2707005	9923001	7701003	Y92.41	9922001	2807005	2808003
1363139	4917	Nitroglycerin	4	3706021	9916003	9905013	9923001	2017-01-30 15:18:00	A202030	9906003	58	1363139	2301021	2302007	Not Applicable	3001001	7701001	7701001	7701001	7701001	7701001	7701001	-1	-1	4212033	4219001	4216005	4221003	4222035	7701001	7701003	7701001	9906003	58	2516009	2601011	2650003	2205001	2207003	2215003	2223001	9923003	2707005	9923001	7701001	Y92.01	9922001	2807005	2808003
16788473	4917	Nitroglycerin	0.4	3706021	9916003	9905007	9923001	2017-04-26 11:24:00	A202030	9906003	87	16788473	2301021	2302003	Not Recorded	3001001	7701003	7701003	7701003	7701003	7701003	7701003	-1	-1	4212033	7701003	4216005	4221003	7701003	9908007	7701003	7701003	9906003	87	2516009	7701003	7701003	2205001	2207003	2215013	2223001	9923003	2707005	9923001	7701001	Y92.01	9922001	2807005	2808003
2477726	4917	Nitroglycerin	0.4	3706021	9916003	9905013	9923001	2017-01-27 17:23:00	A202030	9906003	57	2477726	2301021	7701003	Not Recorded	3001001	7701003	7701003	7701003	7701003	7701003	7701003	2715	2717	4212031	7701003	4216005	4221015	7701003	7701003	7701003	7701003	9906003	57	2516009	7701003	7701003	2205001	2207003	2215013	2223001	9923003	2707005	9923001	7701003	Y92.01	9922001	2807005	2808003
3000811	4917	Nitroglycerin	0.4	3706021	9916003	9905011	9923001	2017-04-28 11:19:59	A202030	9906003	60	3000811	2301041	7701003	Not Recorded	3001001	7701003	7701003	7701003	7701003	7701003	7701003	2715	-1	4212033	7701003	4216005	4221003	7701003	7701003	7701003	7701003	9906003	60	2516009	7701003	7701003	2205001	2207003	2215011	2223001	9923003	2707005	9923001	7701003	Y92.531	9922001	2807017	2808015
3195417	4917	Nitroglycerin	0.4	3706021	9916003	7701003	9923001	2017-05-15 01:53:32	A202030	9906001	75	3195417	2301021	2302003	Not Recorded	3001001	7701003	7701003	7701003	7701003	7701003	7701003	-1	-1	4212033	7701003	4216005	7701003	7701001	7701001	7701003	7701003	9906001	75	2516009	7701003	7701003	2205001	2207009	2215013	2223001	9923003	2707005	9923001	7701003	Y92.03	9922001	7701003	7701003
7216148	4917	Nitroglycerin	0.4	3706021	9916003	9905013	9923001	2017-10-27 10:40:00	A202030	9906003	67	7216148	2301021	2302007	Not Applicable	3001001	7701001	7701001	7701001	7701001	7701001	7701001	-1	-1	4212033	7701003	4216005	4221003	4222035	9908007	7701003	7701001	9906003	67	2516009	2601001	2650003	2205001	2207003	2215013	2223001	9923003	2707005	9923001	7701001	Y92.48	9922001	2807005	2808003
7560204	4917	Nitroglycerin	0.4	3706021	9916003	9905007	9923001	2017-10-20 06:14:00	A202030	9906001	68	7560204	2301021	2302007	Not Applicable	3001001	7701001	7701001	7701001	7701001	7701001	7701001	-1	-1	4212033	7701001	4216005	4221003	4222035	9908007	7701003	7701001	9906001	68	2516009	2601001	2650003	2205001	2207003	2215013	2223001	9923001	2707005	9923001	7701001	Y92.01	9922001	2807005	2808003
7739734	4917	Nitroglycerin	0.4	3706021	9916003	9905007	9923001	2017-11-09 03:48:00	A202030	9906003	68	7739734	2301011	2302007	Not Applicable	3001001	7701001	7701001	7701001	7701001	7701001	7701001	-1	-1	4212033	7701003	4216005	4221003	4222035	9908007	7701003	7701001	9906003	68	2516009	2601001	2650003	2205001	2207003	2215013	2223005	9923003	2707005	9923001	7701001	Y92.01	9922001	2807005	2808003
7902695	4917	Nitroglycerin	0.4	3706021	9916003	9905013	9923001	2017-12-01 14:05:59	A202030	9906003	50	7902695	2301021	2302003	Not Recorded	3001001	7701003	7701003	7701003	7701003	7701003	7701003	-1	-1	4212033	4219001	4216005	4221005	7701003	7701003	7701003	7701003	9906003	50	2516009	2601021	7701003	2205001	2207003	2215013	2223001	7701003	2707005	9923001	7701003	Y92.414	9922001	2807005	2808003
13248393	4917	Nitroglycerin	1	3706003	9916003	9905013	9923001	2017-08-23 17:43:00	A20203040	9906003	67	13248393	2301059	2302003	Not Recorded	7701003	7701003	7701001	7701003	7701003	7701003	7701003	-1	-1	4212033	4219005	4216005	4221003	7701001	7701003	7701003	7701003	9906003	67	2516009	7701003	2650003	2205001	2207003	2215013	2223001	7701003	7701003	9923001	7701001	Y92.008	9922001	2807011	2808005
14738183	4917	Nitroglycerin	0.4	3706021	9916003	9905013	9923001	2017-11-20 12:37:00	A20203040	9906003	57	14738183	2301021	7701003	Not Recorded	3001001	7701003	7701003	7701003	7701003	7701003	7701003	-1	-1	4212033	4219001	4216005	4221003	7701001	9908007	7701003	7701003	9906003	57	2516009	7701001	7701003	2205001	2207003	2215013	2223001	7701003	2707005	9923001	7701003	Y92.4	9922001	7701003	7701003
3714728	4917	Nitroglycerin	0.4	3706021	9916003	9905013	9923001	2017-01-28 21:09:00	A20203040	9906003	80	3714728	2301021	2302001	Not Recorded	3001001	7701003	7701003	7701003	7701003	7701003	7701003	-1	-1	4212033	4219003	4216005	4221003	7701001	9908033	7701003	7701003	9906003	80	2516009	7701003	7701003	2205001	2207003	2215013	2223001	9923003	2707005	9923001	7701003	Y92.0	9922001	7701003	2808011
17249794	4917	Nitroglycerin	0.04	3706021	9916003	9905013	9923001	2017-06-13 14:43:00	A2020304050	9906003	52	17249794	2301021	7701003	Not Recorded	7701003	7701003	7701001	7701003	7701003	7701003	7701003	-1	-1	4212033	7701003	4216005	4221005	4222003	7701003	09	01	9906003	52	2516009	7701003	2650005	2205001	2207003	2215013	2223001	7701003	7701003	7701003	7701001	Y92.41	9922001	7701003	7701003
5174452	4917	Nitroglycerin	4	3706021	9916003	9905013	9923001	2017-01-18 15:00:00	A2020304050607080	9906003	37	5174452	2301041	2302007	Not Applicable	3001001	7701001	7701001	7701001	7701001	7701001	7701001	-1	-1	4212033	4219001	4216005	4221007	7701001	7701001	7701003	7701001	9906003	37	2516009	2601001	2650003	2205001	2207003	2215013	2223001	9923001	2707005	9923001	7701001	Y92.48	9922001	2807005	2808003
5461250	4917	Nitroglycerin	0.4	3706021	9916005	7701003	9923001	2017-08-13 14:12:00	A3-	9906003	77	5461250	2301021	2302001	Not Recorded	3001001	7701003	7701003	7701003	7701003	7701003	7701003	-1	-1	4212033	4219001	4216005	4221003	7701003	7701003	7701003	7701003	9906003	77	2516009	7701003	7701003	2205001	2207003	2215009	2223001	7701003	2707005	9923001	7701003	Y92.29	9922001	2807005	7701003
8012112	4917	Nitroglycerin	0.4	3706021	9916005	9905007	9923001	2017-12-06 13:50:00	A3-	9906003	70	8012112	2301021	2302007	Not Applicable	3001001	7701001	7701001	7701001	7701001	7701001	7701001	-1	-1	4212033	7701001	4216005	4221003	4222035	9908007	7701003	7701001	9906003	70	2516009	2601011	2650003	2205001	2207003	2215013	2223001	9923003	2707005	9923001	7701001	Y92.01	9922001	2807005	2808003
10238886	4917	Nitroglycerin	0.4	3706021	9916001	9905013	7701003	2017-04-03 10:53:00	A3+	9906003	65	10238886	2301021	2302003	Not Recorded	3001001	7701003	7701003	7701003	7701003	7701003	7701003	-1	-1	4212033	4219005	4216005	4221003	7701003	9908033	7701003	7701003	9906003	65	2516009	2601021	7701003	2205001	2207003	2215013	2223001	9923003	2707005	7701003	7701003	Y92.00	9922001	2807005	2808003
11364951	4917	Nitroglycerin	0.4	3706021	9916001	9905013	9923001	2017-03-10 10:00:46	A3+	9906003	69	11364951	2301021	2302007	Not Recorded	3001001	7701003	7701003	7701003	7701003	7701003	7701003	-1	-1	4212033	4219001	4216005	4221003	7701003	7701003	7701001	7701001	9906003	69	2516009	7701003	7701003	2205001	2207003	2215013	2223001	7701003	2707005	7701003	7701003	Y92.00	9922001	2807005	2808003
12543372	4917	Nitroglycerin	0.4	3706021	9916001	9905007	9923001	2017-09-02 20:20:00	A3+	9906003	51	12543372	2301021	2302001	Not Recorded	7701003	7701003	7701003	7701003	7701003	7701003	7701003	-1	-1	4212033	7701003	4216005	4221003	7701003	7701003	7701003	7701003	9906003	51	2516009	2601005	7701003	2205001	2207003	2215013	2223001	7701003	2707005	9923001	7701003	Y92.0	9922001	2807005	2808003
1258256	4917	Nitroglycerin	0.4	3706021	9916001	9905013	9923001	2017-01-09 20:04:00	A3+	9906003	73	1258256	2301021	2302003	Not Recorded	3001001	7701003	7701003	7701003	7701003	7701003	7701003	-1	-1	4212033	7701003	4216005	4221005	4222035	9908027	7701003	7701003	9906003	73	2516009	7701003	7701003	2205001	2207003	2215013	2223001	9923003	7701003	9923001	7701003	Y92.01	9922005	2807005	2808003
1286663	4917	Nitroglycerin	0.4	3706021	9916001	9905007	9923001	2017-01-18 04:41:00	A3+	9906001	89	1286663	2301021	2302007	Not Applicable	3001001	7701001	7701001	7701001	7701001	7701001	7701001	-1	-1	4212033	4219003	4216005	4221003	4222035	7701001	7701003	7701001	9906001	89	2516009	2601005	2650003	2205001	2207003	2215013	2223001	9923003	2707005	9923001	7701001	Y92.19	9922001	2807005	2808003
12877184	4917	Nitroglycerin	0.4	3706021	9916001	9905007	9923001	2017-09-24 22:42:36	A3+	9906003	61	12877184	2301021	7701003	Not Recorded	3001001	7701003	7701003	3007001	7701003	7701003	7701003	-1	-1	4212033	4219003	4216005	4221003	7701003	7701003	7701003	7701003	9906003	61	2516009	7701003	7701003	2205001	2207003	2215013	2223001	9923001	2707005	9923001	7701003	Y92.01	9922001	7701003	7701003
1334990	4917	Nitroglycerin	0.4	3706021	9916001	9905007	9923001	2017-01-18 17:48:00	A3+	9906003	48	1334990	2301021	7701003	Not Recorded	3001001	7701003	7701003	7701003	7701003	7701003	7701003	-1	-1	4212033	4219003	4216005	4221003	7701003	9908007	7701003	7701003	9906003	48	2516009	7701003	7701003	2205001	2207003	2215013	2223001	9923003	2707005	9923001	7701003	Y92.538	9922001	2807005	2808003
1371769	4917	Nitroglycerin	0.4	3706021	9916001	9905007	9923001	2017-01-18 20:18:00	A3+	9906003	63	1371769	2301061	2302007	Not Recorded	3001001	7701003	7701003	7701003	7701003	7701003	7701003	-1	-1	4212033	7701003	4216005	4221003	4222035	9908007	7701003	7701003	9906003	63	2516009	7701003	7701001	2205001	2207003	2215013	2223001	9923003	2707005	9923001	7701003	Y92.03	9922001	2807005	2808003
13830188	4917	Nitroglycerin	0.8	3706021	9916001	9905013	9923001	2017-06-27 09:39:00	A3+	9906003	68	13830188	2301021	2302003	Not Recorded	3001001	7701003	7701003	7701003	7701003	7701003	7701003	-1	-1	4212033	4219001	4216005	4221005	7701003	7701003	09	7701003	9906003	68	2516009	2601021	7701003	2205001	2207003	2215013	2223001	9923003	2707005	9923001	7701003	Y92.0	9922001	2807005	2808003
1406423	4917	Nitroglycerin	0.4	3706021	9916001	7701003	9923001	2017-02-02 12:57:00	A3+	9906003	88	1406423	2301013	2302001	Not Recorded	3001001	7701003	7701003	7701003	7701003	7701003	7701003	-1	-1	4212033	4219001	4216005	4221003	7701003	7701003	7701003	7701003	9906003	88	2516009	7701003	7701003	2205001	2207003	2215013	2223001	7701003	2707005	9923001	7701003	Y92.01	9922001	7701001	2808019
14183499	4917	Nitroglycerin	0.4	3706021	9916001	7701001	9923001	2017-12-11 16:00:00	A3+	9906003	78	14183499	2301041	2302007	Not Applicable	3001001	7701001	7701001	7701001	7701001	7701001	7701001	-1	-1	4212033	4219001	4216005	4221003	4222035	9908007	7701003	7701001	9906003	78	2516009	2601023	2650003	2205001	2207003	2215013	2223001	9923003	2707005	9923001	7701001	Y92.51	9922001	2807005	2808003
1561598	4917	Nitroglycerin	0.4	3706021	9916001	9905011	9923001	2017-02-28 04:48:00	A3+	9906003	77	1561598	2301021	2302005	Not Recorded	3001001	7701003	7701003	7701003	7701003	7701003	7701003	-1	-1	4212033	7701003	4216005	4221003	7701001	7701003	09	7701003	9906003	77	2516009	7701003	7701003	2205001	2207003	2215011	2223001	9923003	2707005	9923001	7701003	Y92.01	9922001	2807005	2808003
15758395	4917	Nitroglycerin	0.4	3706021	9916001	9905013	9923001	2017-09-06 02:43:00	A3+	9906003	43	15758395	2301021	2302007	Not Recorded	3001001	7701003	7701003	7701003	7701003	7701003	7701003	-1	-1	4212033	4219005	4216005	4221003	7701003	7701003	7701003	7701001	9906003	43	2516009	2601005	7701003	2205001	2207003	2215013	2223001	9923003	2707005	9923001	7701003	Y92.0	9922001	2807005	2808003
16125232	4917	Nitroglycerin	0.4	3706021	9916001	9905007	9923001	2017-11-18 14:43:00	A3+	9906001	76	16125232	2301021	7701003	Not Recorded	3001001	7701003	7701003	7701003	7701003	7701003	7701003	-1	-1	4212033	4219003	4216005	4221003	7701001	9908007	7701003	7701003	9906001	76	2516009	2601021	2650003	2205001	2207003	2215013	2223001	9923003	2707005	9923001	7701003	Y92.10	9922001	2807005	2808003
1630045	4917	Nitroglycerin	0.4	3706021	9916001	9905013	9923001	2017-02-27 01:10:20	A3+	9906003	85	1630045	2301021	7701003	Not Recorded	3001001	7701003	7701003	7701003	7701003	7701003	7701003	-1	-1	4212033	7701003	7701003	4221005	7701003	7701003	7701003	7701003	9906003	85	2516009	7701003	2650003	2205001	2207003	2215013	2223001	7701003	2707005	9923001	7701003	Y92.0	9922001	7701003	7701003
16983018	4917	Nitroglycerin	0.4	3706021	9916001	9905013	9923001	2017-06-15 16:14:00	A3+	9906003	79	16983018	2301021	2302003	Not Recorded	7701003	7701003	7701001	7701003	7701003	7701003	7701003	-1	-1	4212033	7701003	4216005	4221003	7701001	7701003	7701003	7701003	9906003	79	2516009	2601001	2650003	2205001	2207003	2215013	2223005	7701003	7701003	9923001	7701001	Y92.01	9922001	7701003	7701003
17450497	4917	Nitroglycerin	0.04	3706021	9916001	9905013	9923001	2017-04-27 15:51:00	A3+	9906001	40	17450497	2301021	2302007	Not Recorded	3001001	7701003	7701003	7701003	7701003	7701003	7701003	-1	-1	4212033	7701003	4216005	4221003	7701003	7701003	7701003	7701003	9906001	40	2516009	2601001	2650003	2205001	2207003	2215013	2223001	7701003	2707005	9923001	7701003	Y92.01	9922001	2807005	2808003
1924760	4917	Nitroglycerin	0.4	3706021	9916001	9905013	7701003	2017-03-30 12:32:00	A3+	9906001	47	1924760	2301021	7701003	Not Recorded	3001001	7701003	7701003	7701003	7701003	7701003	7701003	-1	-1	4212033	7701003	4216005	7701003	7701003	7701003	7701003	7701003	9906001	47	2516009	7701003	7701003	2205001	2207003	2215013	2223001	9923003	2707005	9923001	7701003	Y92.29	9922001	7701003	7701003
2160135	4917	Nitroglycerin	0.4	3706021	9916001	9905007	9923001	2017-04-05 15:00:00	A3+	9906001	70	2160135	2301033	2302001	Not Applicable	3001001	7701001	7701001	7701001	7701001	7701001	7701001	-1	-1	4212033	4219001	4216005	4221003	4222003	9908007	7701003	7701001	9906001	70	2516009	2601005	2650003	2205001	2207003	2215013	2223001	9923003	2707005	9923001	7701001	Y92.39	9922001	2807005	2808003
2274680	4917	Nitroglycerin	0.4	3706021	9916001	9905013	9923001	2017-04-08 08:08:00	A3+	9906003	72	2274680	2301013	2302007	Not Applicable	3001001	7701001	7701001	7701001	7701001	7701001	7701001	-1	-1	4212033	4219005	4216005	4221003	4222035	9908007	7701003	7701001	9906003	72	2516009	2601001	2650003	2205001	2207003	2215013	2223005	9923003	2707005	9923001	7701001	Y92.01	9922001	2807005	2808003
2748631	4917	Nitroglycerin	0.4	3706021	9916001	9905013	9923001	2017-04-15 18:07:00	A3+	9906003	59	2748631	2301021	7701003	Not Recorded	3001001	7701003	7701003	7701003	7701003	7701003	7701003	-1	-1	4212033	7701003	4216005	4221005	7701003	7701003	7701003	7701003	9906003	59	2516009	7701003	7701003	2205001	2207003	2215013	2223001	7701003	2707005	9923001	7701003	Y92.8	9922001	2807005	7701003
2783796	4917	Nitroglycerin	0.4	3706021	9916001	7701003	9923001	2017-04-21 07:35:00	A3+	9906003	51	2783796	2301021	2302001	Not Recorded	3001001	7701003	7701003	7701003	7701003	7701003	7701003	-1	-1	4212033	4219003	4216005	4221003	7701003	9908007	7701003	7701003	9906003	51	2516009	7701003	7701003	2205001	2207003	2215009	2223001	7701003	2707005	9923001	7701003	Y92.01	9922001	7701001	7701003
2828799	4917	Nitroglycerin	0.4	3706021	9916001	9905011	9923001	2017-04-09 07:25:00	A3+	9906003	63	2828799	2301021	7701003	Not Recorded	3001001	7701003	7701003	7701003	7701003	7701003	7701003	2715	-1	4212033	7701003	4216005	4221003	7701003	7701003	7701003	7701003	9906003	63	2516009	7701003	7701003	2205001	2207003	2215011	2223001	9923003	2707005	9923001	7701003	Y92.03	9922001	2807005	2808003
3327068	4917	Nitroglycerin	0.4	3706021	9916001	7701003	9923001	2017-05-26 02:33:00	A3+	9906001	78	3327068	2301021	2302001	Not Recorded	3001001	7701003	7701003	7701003	7701003	7701003	7701003	-1	-1	4212033	4219005	4216005	4221003	7701001	9908027	7701003	7701003	9906001	78	2516009	2601001	2650001	2205001	2207003	2215013	2223001	9923003	2707005	9923001	7701003	Y92.0	9922001	2807011	2808003
3547989	4917	Nitroglycerin	0.4	3706021	9916001	9905013	9923001	2017-05-17 17:54:00	A3+	9906003	56	3547989	2301021	7701003	Not Recorded	3001001	7701003	7701003	7701003	7701003	7701003	7701003	-1	-1	4212033	7701003	4216005	4221003	7701003	9908007	7701003	7701003	9906003	56	2516009	2601021	7701003	2205001	2207003	2215013	2223001	9923003	2707005	9923001	7701003	Y92.01	9922001	2807005	2808003
3594948	4917	Nitroglycerin	0.4	3706021	9916001	9905007	9923001	2017-06-19 14:54:00	A3+	9906003	62	3594948	2301061	2302007	Not Applicable	3001001	7701001	7701001	7701001	7701001	7701001	7701001	-1	-1	4212033	4219005	4216005	4221003	4222035	9908007	7701003	7701001	9906003	62	2516009	2601001	2650003	2205001	2207003	2215013	2223001	9923003	2707005	9923001	7701001	Y92.01	9922001	2807005	2808003
3693490	4917	Nitroglycerin	0.4	3706021	9916001	9905013	9923001	2017-06-11 08:46:00	A3+	9906003	55	3693490	2301021	2302007	Not Applicable	3001001	7701001	7701001	7701001	7701001	7701001	7701001	-1	-1	4212033	4219003	4216005	4221003	4222035	9908007	7701003	7701001	9906003	55	2516009	2601011	2650003	2205001	2207003	2215013	2223001	9923001	2707005	9923001	7701001	Y92.51	9922001	2807005	2808003
3722978	4917	Nitroglycerin	0.4	3706021	9916001	9905013	9923001	2017-06-15 00:17:00	A3+	9906003	66	3722978	2301021	2302005	Not Recorded	3001001	7701003	7701003	7701003	7701003	7701003	7701003	-1	-1	4212033	7701003	4216005	4221003	7701001	9908007	7701003	7701003	9906003	66	2516009	2601003	7701003	2205001	2207003	2215013	2223001	9923003	2707005	9923001	7701003	Y92.0	9922001	7701003	7701003
4521564	4917	Nitroglycerin	0.4	3706021	9916001	7701003	9923001	2017-04-27 12:33:54	A3+	9906001	54	4521564	2301021	7701003	Not Recorded	3001001	7701003	7701003	7701003	7701003	7701003	7701003	-1	-1	4212033	7701003	4216005	4221005	7701003	7701003	7701003	7701003	9906001	54	2516009	7701003	7701003	2205001	2207003	2215013	2223001	9923003	2707005	9923001	7701003	Y92.0	9922001	7701003	2808003
4774637	4917	Nitroglycerin	0.4	3706021	9916001	9905013	9923001	2017-04-17 13:26:00	A3+	9906003	44	4774637	2301041	2302007	Not Recorded	3001001	7701003	7701003	7701003	7701003	7701003	7701003	-1	-1	4212033	4219005	4216005	4221003	4222035	7701001	7701003	7701003	9906003	44	2516009	2601001	2650003	2205001	2207003	2215013	2223001	9923003	2707005	9923001	7701001	Y92.531	9922001	2807005	2808003
4872989	4917	Nitroglycerin	0.4	3706021	9916001	9905013	9923001	2017-07-26 23:12:25	A3+	9906001	56	4872989	2301013	2302003	Not Recorded	3001001	7701003	7701003	7701003	7701003	7701003	7701003	-1	-1	4212033	7701003	4216005	4221003	7701001	9908007	7701003	7701003	9906001	56	2516009	2601011	2650001	2205001	2207003	2215013	2223001	9923003	2707005	9923001	7701003	Y92.0	9922001	2807011	2808011
4882643	4917	Nitroglycerin	0.4	3706021	9916001	9905007	9923001	2017-07-27 09:37:00	A3+	9906003	71	4882643	2301021	2302001	Not Applicable	3001001	7701001	7701001	7701001	7701001	7701001	7701001	-1	-1	4212033	7701003	4216005	4221003	4222035	9908007	7701003	7701001	9906003	71	2516009	2601005	2650003	2205001	2207003	2215013	2223001	9923001	2707005	9923001	7701001	Y92.538	9922001	2807005	2808003
5359221	4917	Nitroglycerin	0.4	3706021	9916001	9905013	9923001	2017-08-15 13:01:28	A3+	9906003	55	5359221	2301021	7701003	Not Recorded	3001001	7701003	7701003	7701003	7701003	7701003	7701003	-1	-1	4212033	4219003	4216005	4221003	7701001	7701003	7701003	7701003	9906003	55	2516009	2601001	2650001	2205001	2207003	2215013	2223001	7701003	2707005	9923001	7701003	Y92.6	9922001	2807005	2808003
5807385	4917	Nitroglycerin	0.4	3706021	9916001	9905013	9923001	2017-08-24 18:02:14	A3+	9906001	46	5807385	2301061	2302003	Not Recorded	3001001	7701003	7701003	7701003	7701003	7701003	7701003	-1	-1	4212033	7701003	4216005	4221003	7701003	7701003	7701003	7701003	9906001	46	2516009	7701003	2650005	2205001	2207003	2215013	2223001	9923003	2707005	9923001	7701003	Y92.01	9922001	2807005	2808003
5972672	4917	Nitroglycerin	0.4	3706021	9916001	9905013	9923001	2017-08-20 05:17:00	A3+	9906001	70	5972672	2301061	2302007	Not Applicable	3001001	7701001	7701001	7701001	7701001	7701001	7701001	-1	-1	4212033	4219005	4216005	4221003	4222035	9908007	7701003	7701001	9906001	70	2516009	2601003	2650003	2205001	2207003	2215013	2223001	9923003	2707005	9923001	7701001	Y92.01	9922001	2807005	2808003
6048137	4917	Nitroglycerin	0.4	3706021	9916001	9905013	9923001	2017-09-13 13:48:00	A3+	9906003	75	6048137	2301021	2302007	Not Applicable	3001001	7701001	7701001	7701001	7701001	7701001	7701001	-1	-1	4212033	7701003	4216005	4221003	4222035	9908007	7701003	7701001	9906003	75	2516009	2601011	2650003	2205001	2207003	2215013	2223001	9923003	2707005	9923001	7701001	Y92.01	9922001	2807005	2808003
6169522	4917	Nitroglycerin	0.4	3706021	9916001	9905013	9923001	2017-09-16 02:43:00	A3+	9906003	53	6169522	2301013	2302007	Not Applicable	3001001	7701001	7701001	7701001	7701001	7701001	7701001	-1	-1	4212033	7701003	4216005	4221003	4222035	9908007	7701003	7701001	9906003	53	2516009	2601011	2650003	2205001	2207003	2215013	2223001	9923003	2707005	9923001	7701001	Y92.59	9922001	2807005	2808003
6365872	4917	Nitroglycerin	0.4	3706021	9916001	9905007	9923001	2017-08-14 10:55:58	A3+	9906001	58	6365872	2301021	7701003	Not Recorded	7701003	7701003	7701003	7701003	7701003	7701003	7701003	-1	-1	4212033	4219005	4216005	4221003	7701003	9908033	7701003	7701003	9906001	58	2516009	7701003	2650001	2205001	2207003	2215013	2223001	9923001	2707005	7701003	7701003	Y92.51	9922001	7701003	7701003
6647676	4917	Nitroglycerin	0.4	3706021	9916001	9905013	9923001	2017-10-09 12:37:00	A3+	9906003	61	6647676	2301021	7701003	Not Recorded	3001001	7701003	7701003	7701003	7701003	7701003	7701003	-1	-1	4212033	7701003	4216005	4221005	7701003	7701003	7701003	7701003	9906003	61	2516009	7701003	7701003	2205001	2207003	2215013	2223001	9923003	2707005	9923001	7701003	Y92.0	9922001	7701003	2808003
6727518	4917	Nitroglycerin	0.4	3706021	9916001	9905013	9923001	2017-03-15 11:35:00	A3+	9906003	88	6727518	2301079	2302007	Not Applicable	3001001	7701001	7701001	7701001	7701001	7701001	7701001	-1	-1	4212033	4219001	4216005	4221003	4222035	7701001	7701003	7701001	9906003	88	2516009	7701001	2650003	2205001	2207003	2215013	2223001	9923001	2707005	9923001	7701001	Y92.01	9922001	2807005	2808003
6828894	4917	Nitroglycerin	0.4	3706021	9916001	9905013	9923001	2017-10-10 12:26:00	A3+	9906003	79	6828894	2301021	7701003	Not Recorded	3001001	7701003	7701003	7701003	7701003	7701003	7701003	-1	-1	4212033	4219003	4216005	4221003	7701003	9908007	7701003	7701003	9906003	79	2516009	2601005	7701003	2205001	2207003	2215013	2223001	9923003	2707005	9923001	7701003	Y92.01	9922001	2807005	2808003
7265450	4917	Nitroglycerin	0.4	3706021	9916001	9905007	9923001	2017-06-24 07:11:00	A3+	9906001	91	7265450	2301021	7701003	Not Recorded	3001001	7701003	7701003	3007001	7701003	7701003	7701003	-1	-1	4212033	4219005	4216005	4221003	7701003	7701003	7701003	7701003	9906001	91	2516009	7701003	7701003	2205001	2207003	2215013	2223001	9923003	2707005	9923001	7701001	Y92.03	9922001	7701003	7701003
7288467	4917	Nitroglycerin	0.4	3706021	9916001	9905013	9923001	2017-11-04 11:25:00	A3+	9906001	53	7288467	2301013	2302007	Not Applicable	3001001	7701001	7701001	7701001	7701001	7701001	7701001	-1	-1	4212033	7701003	4216005	4221003	4222035	9908007	7701003	7701001	9906001	53	2516009	2601001	2650003	2205001	2207003	2215013	2223001	9923003	2707005	9923001	7701001	Y92.51	9922001	2807005	2808019
7397951	4917	Nitroglycerin	0.4	3706021	9916001	9905007	9923001	2017-01-18 04:41:00	A3+	9906001	89	7397951	2301021	2302007	Not Applicable	3001001	7701001	7701001	7701001	7701001	7701001	7701001	-1	-1	4212033	7701003	4216005	4221003	4222035	7701001	7701003	7701001	9906001	89	2516009	2601005	2650003	2205001	2207003	2215013	2223001	9923003	2707005	9923001	7701001	Y92.19	9922001	2807005	2808003
7434795	4917	Nitroglycerin	0.4	3706021	9916001	9905013	9923001	2017-11-08 09:52:00	A3+	9906001	67	7434795	2301021	2302007	Not Applicable	3001001	7701001	7701001	7701001	7701001	7701001	7701001	-1	-1	4212033	7701003	4216005	4221003	4222035	9908007	7701003	7701001	9906001	67	2516009	2601001	2650003	2205001	2207003	2215013	2223001	9923003	2707005	9923001	7701001	Y92.01	9922001	2807005	2808003
7448169	4917	Nitroglycerin	0.4	3706021	9916001	9905007	9923001	2017-04-05 15:00:00	A3+	9906001	70	7448169	2301033	2302001	Not Applicable	3001001	7701001	7701001	7701001	7701001	7701001	7701001	-1	-1	4212033	7701003	4216005	4221003	4222003	9908007	7701003	7701001	9906001	70	2516009	2601005	2650003	2205001	2207003	2215013	2223001	9923003	2707005	9923001	7701001	Y92.39	9922001	2807005	2808003
7551046	4917	Nitroglycerin	0.4	3706021	9916001	9905007	9923001	2017-06-19 14:54:00	A3+	9906003	62	7551046	2301061	2302007	Not Applicable	3001001	7701001	7701001	7701001	7701001	7701001	7701001	-1	-1	4212033	7701003	4216005	4221003	4222035	9908007	7701003	7701001	9906003	62	2516009	2601001	2650003	2205001	2207003	2215013	2223001	9923003	2707005	9923001	7701001	Y92.01	9922001	2807005	2808003
7855623	4917	Nitroglycerin	0.4	3706021	9916001	7701001	9923001	2017-12-01 03:39:00	A3+	9906003	60	7855623	2301051	7701003	Not Applicable	3001001	7701001	7701001	7701001	7701001	7701001	7701001	2715	2717	4212033	7701001	4216005	4221003	7701003	7701003	7701003	7701003	9906003	60	2516009	2601001	7701001	2205001	2207003	2215013	2223001	7701003	7701003	7701001	7701001	7701003	9922001	7701001	7701001
7975017	4917	Nitroglycerin	0.4	3706021	9916001	9905013	7701003	2017-08-19 01:40:00	A3+	9906001	69	7975017	2301021	2302005	Not Recorded	3001001	7701003	7701003	7701003	7701003	7701003	7701003	-1	-1	4212033	4219005	4216005	4221003	7701003	9908007	7701003	7701003	9906001	69	2516009	2601021	7701003	2205001	2207003	2215013	2223001	9923001	2707005	7701003	7701003	Y92.00	9922001	2807005	2808003
8549242	4917	Nitroglycerin	0.4	3706021	9916001	9905013	9923001	2017-12-17 00:38:00	A3+	9906001	102	8549242	2301021	7701003	Not Recorded	3001001	7701003	7701003	7701003	7701003	7701003	7701003	2715	-1	4212033	7701003	4216005	4221003	7701003	7701003	7701003	7701003	9906001	102	2516009	2601005	2650003	2205001	2207003	2215011	2223001	9923003	2707005	9923001	7701003	Y92.10	9922001	2807005	2808003
11431462	4917	Nitroglycerin	0.4	3706021	9916001	9905013	9923001	2017-06-07 04:18:00	A3+2+	9906001	81	11431462	2301021	2302007	Not Applicable	3001001	7701001	7701001	7701001	7701001	7701001	7701001	-1	-1	4212033	4219003	4216005	4221003	4222035	9908007	7701003	7701001	9906001	81	2516009	2601011	2650003	2205001	2207003	2215013	2223001	9923003	2707005	9923001	7701001	Y92.01	9922001	2807005	2808003
12874976	4917	Nitroglycerin	0.4	3706021	9916001	9905001	9923001	2017-08-28 04:44:37	A3+2+	9906001	60	12874976	2301021	7701003	Not Recorded	3001001	7701003	7701003	3007001	7701003	7701003	7701003	-1	-1	4212033	4219001	4216005	4221003	7701003	7701003	7701003	7701003	9906001	60	2516009	2601003	2650003	2205001	2207003	2215009	2223001	9923003	2707005	9923001	7701003	Y92.03	9922001	2807005	2808003
13200827	4917	Nitroglycerin	0.4	3706021	9916001	9905007	7701003	2017-06-26 16:21:00	A3+2+	9906001	77	13200827	2301021	2302007	Not Recorded	3001001	7701003	7701003	7701003	7701003	7701003	7701003	-1	-1	4212033	4219003	4216005	4221003	7701003	9908007	7701001	7701001	9906001	77	2516009	2601011	7701003	2205001	2207003	2215013	2223001	9923003	2707005	7701003	7701003	7701003	9922001	2807005	2808003
13248697	4917	Nitroglycerin	0.4	3706021	9916001	9905013	9923001	2017-08-23 18:18:00	A3+2+	9906003	36	13248697	2301021	2302003	Not Recorded	7701003	7701003	7701001	7701003	7701003	7701003	7701003	-1	-1	4212033	4219005	4216005	4221003	7701001	7701003	7701003	7701003	9906003	36	2516009	2601011	2650003	2205001	2207003	2215013	2223001	7701003	7701003	9923001	7701001	Y92.008	9922001	2807005	2808003
13681952	4917	Nitroglycerin	0.4	3706021	9916001	7701003	9923001	2017-08-22 14:48:59	A3+2+	9906003	75	13681952	2301073	2302007	Not Recorded	3001001	7701003	7701003	7701003	7701003	7701003	7701003	-1	-1	4212033	4219005	4216005	4221003	7701001	7701001	7701003	7701003	9906003	75	2516009	2601021	7701003	2205001	2207003	2215013	2223001	9923001	2707005	9923001	7701003	Y92.03	9922001	2807005	2808003
1376666	4917	Nitroglycerin	0.4	3706021	9916001	9905013	9923001	2017-02-03 11:59:11	A3+2+	9906003	71	1376666	2301021	2302001	Not Recorded	3001001	7701003	7701003	7701003	7701003	7701003	7701003	-1	-1	4212001	7701003	7701003	4221003	7701001	7701003	7701003	7701003	9906003	71	2516009	7701003	7701003	2205001	2207009	2215013	2223001	9923003	2707005	9923001	7701003	Y92.8	9922001	7701003	2808003
14669884	4917	Nitroglycerin	1	3706003	9916001	9905013	9923001	2017-11-21 08:01:00	A3+2+	9906001	53	14669884	2301041	7701003	Not Recorded	3001001	7701003	7701003	7701003	7701003	7701003	7701003	-1	-1	4212033	7701003	4216005	4221003	7701003	9908007	30	30	9906001	53	2516009	2601001	7701003	2205001	2207003	2215013	2223001	7701003	2707005	9923001	7701003	Y92.01	9922001	2807005	2808011
15267101	4917	Nitroglycerin	0.4	3706021	9916001	9905007	9923001	2017-04-03 10:21:10	A3+2+	9906001	65	15267101	2301041	2302001	Not Applicable	3001001	7701001	7701001	7701001	7701001	7701001	7701001	-1	-1	4212033	4219003	4216005	4221003	7701003	7701003	7701003	7701003	9906001	65	2516009	2601005	2650001	2205001	2207003	2215013	2223001	9923003	2707005	9923001	7701001	Y92.03	9922001	2807011	2808003
15280059	4917	Nitroglycerin	0.4	3706021	9916001	9905007	9923001	2017-06-04 03:29:21	A3+2+	9906001	65	15280059	2301041	2302007	Not Applicable	7701001	7701001	7701001	7701001	7701001	7701001	7701001	-1	-1	4212033	4219001	4216005	4221003	7701003	7701003	7701003	7701003	9906001	65	2516009	2601001	2650001	2205001	2207003	2215013	2223001	7701003	7701003	7701001	7701001	Y92.10	9922001	2807005	2808003
15546826	4917	Nitroglycerin	0.04	3706021	9916001	9905007	9923001	2017-09-23 14:46:00	A3+2+	9906003	64	15546826	2301041	2302007	Not Applicable	7701001	7701001	7701001	7701001	7701001	7701001	7701001	-1	-1	4212033	4219001	4216005	4221003	7701003	7701003	7701003	7701003	9906003	64	2516009	7701003	2650001	2205001	2207003	2215013	2223001	7701003	7701003	7701001	7701001	Y92.51	9922001	2807005	2808003
1652505	4917	Nitroglycerin	0.4	3706021	9916001	7701001	9923001	2017-03-12 21:18:00	A3+2+	9906003	67	1652505	2301011	2302007	Not Applicable	3001001	7701001	7701001	7701001	7701001	7701001	7701001	-1	-1	4212033	4219003	4216005	4221003	4222035	9908007	7701003	7701001	9906003	67	2516009	2601005	2650003	2205001	2207003	2215013	2223005	9923003	2707005	9923001	7701001	Y92.538	9922001	2807005	2808003
2284225	4917	Nitroglycerin	0.4	3706021	9916001	9905007	9923001	2017-04-10 21:26:00	A3+2+	9906003	72	2284225	2301051	2302007	Not Applicable	3001001	7701001	7701001	7701001	7701001	7701001	7701001	-1	-1	4212033	4219005	4216005	4221003	4222035	9908007	7701003	7701001	9906003	72	2516009	7701001	2650003	2205001	2207003	2215013	2223001	9923001	2707005	9923001	7701001	Y92.01	9922001	2807005	2808003
2950360	4917	Nitroglycerin	0.4	3706021	9916001	9905013	9923001	2017-03-01 10:35:00	A3+2+	9906003	45	2950360	2301021	2302007	Not Recorded	3001001	7701003	7701003	7701003	7701003	7701003	7701003	-1	-1	4212033	4219005	4216005	4221003	7701001	7701003	7701003	7701003	9906003	45	2516009	2601007	7701003	2205001	2207003	2215003	2223001	9923001	2707005	9923001	7701003	Y92.532	9922001	2807005	2808011
2986712	4917	Nitroglycerin	0.4	3706021	9916001	7701001	9923001	2017-05-03 11:59:00	A3+2+	9906003	41	2986712	2301021	2302007	Not Applicable	3001001	7701001	7701001	7701001	7701001	7701001	7701001	-1	-1	4212033	4219003	4216005	4221003	4222035	9908007	7701003	7701001	9906003	41	2516009	2601011	2650003	2205001	2207003	2215013	2223001	9923001	2707005	9923001	7701001	Y92.01	9922001	2807005	2808003
3435743	4917	Nitroglycerin	0.4	3706021	9916001	9905011	9923001	2017-05-27 20:11:29	A3+2+	9906003	53	3435743	2301021	7701003	Not Recorded	3001001	7701003	7701003	7701003	7701003	7701003	7701003	2715	-1	4212033	7701003	4216005	4221003	7701003	7701003	7701003	7701003	9906003	53	2516009	7701003	7701003	2205001	2207003	2215011	2223001	9923003	2707005	9923001	7701003	Y92.01	9922001	2807005	2808003
4808311	4917	Nitroglycerin	0.4	3706021	9916001	9905013	9923001	2017-06-23 09:33:00	A3+2+	9906003	65	4808311	2301021	2302007	Not Recorded	3001001	7701003	7701003	7701003	7701003	7701003	7701003	-1	-1	4212033	4219003	4216005	4221003	4222035	7701001	7701003	7701003	9906003	65	2516009	2601021	2650003	2205001	2207003	2215013	2223001	9923003	2707005	9923001	7701001	Y92.01	9922001	2807005	2808003
4864607	4917	Nitroglycerin	0.4	3706021	9916001	9905013	9923001	2017-07-23 10:30:24	A3+2+	9906001	50	4864607	2301021	7701003	Not Recorded	3001001	7701003	7701003	7701003	7701003	7701003	7701003	-1	-1	4212033	7701003	4216005	4221005	7701003	7701003	7701003	7701003	9906001	50	2516009	2601011	7701003	2205001	2207003	2215013	2223001	9923001	2707005	9923001	7701003	Y92.2	9922001	2807005	2808011
5763314	4917	Nitroglycerin	0.4	3706021	9916001	9905013	9923001	2017-06-13 04:34:00	A3+2+	9906003	48	5763314	2301021	2302007	Not Applicable	3001001	7701001	7701001	7701001	7701001	7701001	7701001	-1	-1	4212033	4219003	4216005	4221003	4222035	9908007	7701003	7701001	9906003	48	2516009	2601011	2650003	2205001	2207003	2215013	2223001	9923003	2707005	9923001	7701001	Y92.5	9922001	2807005	2808003
5839231	4917	Nitroglycerin	0.4	3706021	9916001	9905013	9923001	2017-08-27 22:31:49	A3+2+	9906003	67	5839231	2301041	2302003	Not Recorded	3001001	7701003	7701003	7701003	7701003	7701003	7701003	-1	-1	4212033	7701003	4216005	4221003	7701003	7701003	7701003	7701003	9906003	67	2516009	7701003	2650005	2205001	2207003	2215013	2223001	9923003	2707005	9923001	7701003	Y92.01	9922001	2807005	2808003
5930226	4917	Nitroglycerin	0.4	3706021	9916001	9905013	9923001	2017-01-14 00:34:00	A3+2+	9906003	75	5930226	2301021	2302007	Not Applicable	3001001	7701001	7701001	7701001	7701001	7701001	7701001	-1	-1	4212033	4219003	4216005	4221003	4222035	7701001	7701003	7701001	9906003	75	2516009	2601011	2650003	2205001	2207003	2215013	2223001	9923003	2707005	9923001	7701001	Y92.01	9922001	2807005	2808003
6018350	4917	Nitroglycerin	0.4	3706021	9916001	9905007	7701003	2017-09-07 08:57:00	A3+2+	9906001	56	6018350	2301021	7701003	Not Recorded	3001001	7701003	7701003	7701003	7701003	7701003	7701003	-1	-1	4212033	4219001	4216005	4221003	4222003	9908007	7701003	7701003	9906001	56	2516009	2601011	7701003	2205001	2207003	2215013	2223001	9923003	2707005	9923001	7701001	Y92.69	9922001	2807005	2808003
6093099	4917	Nitroglycerin	0.4	3706021	9916001	9905013	9923001	2017-09-13 21:43:00	A3+2+	9906003	61	6093099	2301021	2302003	Not Recorded	3001001	7701003	7701003	7701003	7701003	7701003	7701003	-1	-1	4212033	4219005	4216005	4221005	7701003	7701003	7701003	7701003	9906003	61	2516009	7701003	7701003	2205001	2207003	2215013	2223001	9923003	7701003	9923001	7701003	Y92.01	9922001	2807005	2808003
6178252	4917	Nitroglycerin	1	3706003	9916001	7701001	7701001	2017-09-20 03:49:33	A3+2+	9906001	63	6178252	2301019	7701003	Not Applicable	3001001	7701001	7701001	7701001	7701001	7701001	7701001	2715	2717	4212033	7701001	4216005	4221003	7701003	7701003	7701003	7701003	9906001	63	2516009	2601011	7701001	2205001	2207003	2215013	2223001	7701003	7701003	7701001	7701001	7701001	9922001	7701001	7701001
6654006	4917	Nitroglycerin	0.4	3706021	9916001	9905013	9923001	2017-07-10 14:05:00	A3+2+	9906003	36	6654006	2301021	2302001	Not Recorded	3001001	7701003	7701003	7701003	7701003	7701003	7701003	-1	-1	4212033	4219001	4216005	4221003	7701003	9908025	7701003	7701003	9906003	36	2516009	7701003	2650003	2205001	2207003	2215013	2223001	9923003	2707005	9923001	7701003	Y92.29	9922001	2807005	2808003
6898751	4917	Nitroglycerin	0.4	3706021	9916001	9905013	9923001	2017-10-11 16:51:49	A3+2+	9906003	74	6898751	2301021	7701003	Not Recorded	3001001	7701003	7701003	7701003	7701003	7701003	7701003	-1	-1	4212033	4219005	4216005	4221003	7701001	9908031	7701003	7701003	9906003	74	2516009	2601005	7701003	2205001	2207003	2215013	2223001	7701003	2707005	9923001	7701003	Y92.5	9922001	2807005	2808003
7456659	4917	Nitroglycerin	0.4	3706021	9916001	7701001	9923001	2017-05-03 11:59:00	A3+2+	9906003	41	7456659	2301021	2302007	Not Applicable	3001001	7701001	7701001	7701001	7701001	7701001	7701001	-1	-1	4212033	7701003	4216005	4221003	4222035	9908007	7701003	7701001	9906003	41	2516009	2601011	2650003	2205001	2207003	2215013	2223001	9923001	2707005	9923001	7701001	Y92.01	9922001	2807005	2808003
7569993	4917	Nitroglycerin	0.4	3706021	9916001	9905007	9923001	2017-11-10 16:05:00	A3+2+	9906003	86	7569993	2301021	2302001	Not Applicable	3001001	7701001	7701001	7701001	7701001	7701001	7701001	-1	-1	4212033	7701001	4216005	4221003	4222035	9908007	7701003	7701001	9906003	86	2516009	2601005	2650003	2205001	2207003	2215013	2223001	9923003	2707005	9923001	7701001	Y92.01	9922001	2807005	2808003
7593270	4917	Nitroglycerin	0.4	3706021	9916001	9905013	9923001	2017-11-01 12:35:58	A3+2+	9906003	49	7593270	2301021	7701003	Not Recorded	3001001	7701003	7701003	7701003	7701003	7701003	7701003	-1	-1	4212031	7701003	4216005	4221015	7701003	7701003	7701003	7701003	9906003	49	2516009	7701003	7701003	2205001	2207003	2215013	2223001	9923003	2707005	9923001	2708001	Y92.51	9922001	2807005	2808003
7647767	4917	Nitroglycerin	0.4	3706021	9916001	9905013	9923001	2017-11-15 09:40:00	A3+2+	7701003	76	7647767	2301013	7701003	Not Recorded	7701003	7701003	7701003	7701003	7701003	7701003	7701003	-1	-1	4212033	7701003	4216005	4221003	7701003	7701003	7701003	7701003	7701003	76	2516009	7701003	7701003	2205001	2207003	2215013	2223001	9923003	2707005	9923001	7701003	Y92.531	7701003	2807005	2808003
8035388	4917	Nitroglycerin	0.4	3706021	9916001	9905013	7701003	2017-08-28 18:43:00	A3+2+	9906003	73	8035388	2301021	2302001	Not Recorded	3001001	7701003	7701003	7701003	7701003	7701003	7701003	-1	-1	4212031	4219001	4216003	7701003	7701003	7701003	7701003	7701003	9906003	73	2516009	7701003	7701003	2205001	2207003	2215013	2223001	9923003	2707005	7701003	7701003	Y92.00	9922001	2807005	2808003
8098944	4917	Nitroglycerin	0.4	3706021	9916001	9905013	9923001	2017-09-30 21:10:17	A3+2+	9906003	68	8098944	2301033	2302001	Not Recorded	3001001	7701003	7701003	7701003	7701003	7701003	7701003	-1	-1	4212033	4219001	4216005	4221003	7701003	9908031	7701003	7701003	9906003	68	2516009	2601021	7701003	2205001	2207003	2215013	2223001	9923001	2707005	9923003	7701003	Y92.00	9922001	2807011	2808003
9360554	4917	Nitroglycerin	0.4	3706021	9916001	7701003	9923001	2017-01-28 17:22:13	A3+2+	9906001	46	9360554	2301021	7701003	Not Recorded	3001001	7701003	7701003	7701003	7701003	7701003	7701003	-1	-1	4212033	7701003	4216005	4221005	7701003	7701003	7701003	7701003	9906001	46	2516009	7701003	7701003	2205001	2207003	2215013	2223001	7701003	2707005	9923001	7701003	Y92.414	9922001	2807005	2808003
13524540	4917	Nitroglycerin	0.4	3706021	9916001	9905013	9923001	2017-11-14 15:17:00	A3+2+3+	9906001	71	13524540	2301021	2302001	Not Recorded	3001001	7701003	7701003	7701003	7701003	7701003	7701003	-1	-1	4212033	7701003	4216005	4221005	7701003	7701003	7701003	7701003	9906001	71	2516009	7701001	2650001	2205001	2207003	2215013	2223001	7701003	2707005	9923001	7701003	Y92.4	9922001	2807005	2808003
13550656	4917	Nitroglycerin	1	3706003	9916001	9905013	9923001	2017-08-31 10:27:00	A3+2+3+	9906003	71	13550656	2301041	7701003	Not Recorded	3001001	7701003	7701003	7701003	7701003	7701003	7701003	-1	-1	4212033	7701003	4216005	4221003	7701003	9908007	30	30	9906003	71	2516009	2601005	7701003	2205001	2207003	2215013	2223001	7701003	2707005	9923001	7701003	Y92.41	9922001	2807005	2808011
13571450	4917	Nitroglycerin	1	3706003	9916001	9905013	9923001	2017-09-09 12:00:00	A3+2+3+	9906001	78	13571450	2301021	2302003	Not Recorded	7701003	7701003	7701001	7701003	7701003	7701003	7701003	-1	-1	4212033	4219005	4216005	4221003	7701001	7701003	7701003	7701003	9906001	78	2516009	7701003	2650003	2205001	2207003	2215013	2223001	9923003	7701003	9923001	7701001	Y92.008	9922001	2807011	2808003
14251854	4917	Nitroglycerin	0.4	3706021	9916001	9905041	9923001	2017-12-23 11:24:00	A3+2+3+	9906003	62	14251854	2301021	7701003	Not Recorded	3001001	7701003	7701003	3007001	7701003	7701003	7701003	-1	-1	4212033	7701003	4216005	4221003	7701003	7701003	7701003	7701003	9906003	62	2516009	2601001	2650005	2205001	2207003	2215017	2223001	9923001	2707005	9923001	7701003	Y92.01	9922001	2807005	2808003
14547617	4917	Nitroglycerin	0.4	3706021	9916001	9905007	9923001	2017-01-21 12:35:00	A3+2+3+	9906003	58	14547617	2301051	2302001	Not Applicable	3001001	7701001	7701001	7701001	7701001	7701001	7701001	-1	-1	4212033	4219001	4216005	4221003	4222035	9908007	7701003	7701001	9906003	58	2516009	2601011	2650003	2205001	2207003	2215013	2223001	9923003	2707005	9923001	7701001	Y92.51	9922001	2807005	2808003
14627534	4917	Nitroglycerin	0.4	3706021	9916001	9905013	9923001	2017-10-14 05:41:00	A3+2+3+	9906003	79	14627534	2301021	7701003	Not Recorded	3001001	7701003	7701003	7701003	7701003	7701003	7701003	-1	-1	4212033	4219005	4216005	4221003	7701001	9908033	7701003	7701003	9906003	79	2516009	2601005	2650001	2205001	2207003	2215013	2223001	7701003	2707005	9923001	7701003	Y92.0	9922001	7701003	7701003
15707609	4917	Nitroglycerin	0.4	3706021	9916001	9905007	9923001	2017-10-12 21:35:21	A3+2+3+	9906003	74	15707609	2301041	2302007	Not Applicable	3001001	7701001	7701001	7701001	7701001	7701001	7701001	-1	-1	4212033	4219003	4216005	4221003	7701003	7701003	7701003	7701003	9906003	74	2516009	2601001	2650001	2205001	2207003	2215013	2223001	7701003	7701003	7701001	7701001	Y92.01	9922001	2807005	2808003
16538787	4917	Nitroglycerin	0.4	3706021	9916001	9905013	9923001	2017-05-10 13:25:30	A3+2+3+	9906003	52	16538787	2301061	2302001	Not Recorded	3001001	7701003	7701003	7701003	7701003	7701003	7701003	-1	-1	4212033	4219005	4216005	4221003	7701001	7701003	7701003	7701003	9906003	52	2516009	7701003	2650001	2205001	2207003	2215013	2223001	9923003	2707005	9923001	7701003	Y92.8	9922001	2807005	2808011
3436370	4917	Nitroglycerin	0.4	3706021	9916001	9905013	9923001	2017-05-26 22:30:11	A3+2+3+	9906001	65	3436370	2301021	7701003	Not Recorded	3001001	7701003	7701003	7701003	7701003	7701003	7701003	2715	-1	4212033	7701003	4216005	4221003	7701003	7701003	7701003	7701003	9906001	65	2516009	7701003	7701003	2205001	2207003	2215013	2223001	9923001	2707005	9923001	7701003	Y92.01	9922001	2807005	2808003
3443471	4917	Nitroglycerin	0.4	3706021	9916001	9905007	9923001	2017-06-05 14:33:00	A3+2+3+	9906003	60	3443471	2301019	2302007	2017-06-05 14:10:00	3001003	3002001	9923003	3007001	7701001	3016011	3018007	-1	-1	4212033	4219001	4216005	4221003	7701003	9908031	7701003	7701003	9906003	60	2516009	2601001	7701003	2205001	2207003	2215013	2223001	9923003	2707005	9923001	7701003	Y92.531	9922001	2807011	2808003
4367791	4917	Nitroglycerin	0.4	3706021	9916001	9905013	9923001	2017-02-25 02:51:00	A3+2+3+	9906001	51	4367791	2301021	2302001	Not Recorded	3001001	7701003	7701003	7701003	7701003	7701003	7701003	-1	-1	4212033	4219005	4216005	4221005	7701003	7701003	7701003	7701003	9906001	51	2516009	2601001	2650005	2205001	2207003	2215013	2223001	9923003	2707005	9923001	7701003	Y92.8	9922001	2807011	2808003
4521272	4917	Nitroglycerin	0.4	3706021	9916001	7701003	9923001	2017-04-27 19:51:00	A3+2+3+	9906003	86	4521272	2301033	2302001	Not Recorded	3001001	7701003	7701003	7701003	7701003	7701003	7701003	-1	-1	4212033	4219003	4216005	4221005	7701003	7701003	7701003	7701003	9906003	86	2516009	2601005	2650003	2205001	2207003	2215013	2223001	9923003	2707005	9923001	7701003	Y92.8	9922001	2807011	2808003
5831591	4917	Nitroglycerin	0.4	3706021	9916001	9905013	9923001	2017-08-09 15:57:00	A3+2+3+	9906003	46	5831591	2301021	2302003	Not Recorded	7701003	7701003	7701003	7701003	7701003	7701003	7701003	-1	-1	4212033	4219003	4216005	4221003	7701003	7701003	7701003	7701003	9906003	46	2516009	7701003	7701003	2205001	2207003	2215013	2223001	9923001	2707005	9923001	7701003	Y92.01	9922001	2807011	2808003
6171996	4917	Nitroglycerin	0.4	3706021	9916001	9905013	9923001	2017-09-17 20:25:00	A3+2+3+	9906003	61	6171996	2301021	2302007	Not Recorded	7701003	7701003	7701001	7701003	7701003	7701003	7701003	-1	-1	4212031	4219001	4216005	4221015	7701003	7701001	7701003	7701003	9906003	61	2516009	7701003	2650003	2205001	2207003	2215013	2223001	9923003	2707005	9923001	7701001	Y92.00	9922001	2807005	2808003
6382737	4917	Nitroglycerin	0.4	3706021	9916001	9905007	9923001	2017-09-22 15:34:16	A3+2+3+	9906001	71	6382737	2301021	2302003	Not Recorded	3001001	7701003	7701003	7701003	7701003	7701003	7701003	-1	-1	4212033	4219001	4216005	4221003	7701003	9908033	7701003	7701003	9906001	71	2516009	2601005	2650005	2205001	2207003	2215013	2223001	9923003	2707005	9923001	7701003	Y92.01	9922001	2807005	2808003
6467783	4917	Nitroglycerin	0.4	3706021	9916001	9905013	9923001	2017-09-29 22:30:00	A3+2+3+	9906003	70	6467783	2301041	7701003	Not Recorded	3001001	7701003	7701003	7701003	7701003	7701003	7701003	-1	-1	4212033	7701003	4216005	4221003	7701003	7701003	7701003	7701003	9906003	70	2516009	2601001	7701003	2205001	2207003	2215013	2223001	9923003	2707005	9923001	7701003	Y92.01	9922001	2807005	2808003
7597003	4917	Nitroglycerin	0.4	3706021	9916001	9905013	9923001	2017-11-06 06:50:00	A3+2+3+	9906003	45	7597003	2301021	7701003	Not Recorded	3001001	7701003	7701003	7701003	7701003	7701003	7701003	2715	-1	4212033	7701003	4216005	4221003	7701003	7701003	7701003	7701003	9906003	45	2516009	7701003	7701003	2205001	2207003	2215013	2223001	9923003	2707005	9923001	7701003	Y92.29	9922001	2807005	2808003
7679559	4917	Nitroglycerin	0.4	3706021	9916001	9905007	9923001	2017-02-05 14:31:00	A3+2+3+	9906003	44	7679559	2301061	7701003	Not Recorded	3001001	7701003	7701003	3007001	7701003	7701003	7701003	-1	-1	4212033	4219005	4216005	4221003	7701003	7701003	7701003	7701003	9906003	44	2516009	7701003	7701003	2205001	2207003	2215013	2223001	9923003	2707005	9923001	7701003	Y92.02	9922001	2807011	2808003
7778359	4917	Nitroglycerin	0.4	3706021	9916001	9905013	9923001	2017-11-25 06:12:00	A3+2+3+	9906001	48	7778359	2301021	7701003	Not Recorded	3001001	7701003	7701003	7701003	7701003	7701003	7701003	-1	-1	4212033	7701003	4216005	4221005	7701003	7701003	7701003	7701003	9906001	48	2516009	2601003	7701003	2205001	2207003	2215013	2223001	7701003	2707005	9923001	7701003	Y92.0	9922001	2807005	2808003
9008985	4917	Nitroglycerin	0.4	3706021	9916001	7701001	9923001	2017-12-23 18:10:00	A3+2+3+	9906003	83	9008985	2301021	2302007	Not Applicable	3001001	7701001	7701001	7701001	7701001	7701001	7701001	-1	-1	4212033	7701003	4216005	4221003	4222035	9908007	7701003	7701001	9906003	83	2516009	2601009	2650003	2205001	2207003	2215013	2223001	9923001	2707005	9923001	7701001	Y92.01	9922001	2807005	2808003
13637819	4917	Nitroglycerin	0.4	3706021	9916001	9905013	9923001	2017-09-22 12:25:29	A3+2+3+4+5+	9906001	89	13637819	2301041	7701003	Not Recorded	3001001	7701003	7701003	7701003	7701003	7701003	7701003	-1	-1	4212033	4219005	4216005	4221003	7701001	9908005	7701003	7701003	9906001	89	2516009	7701003	7701003	2205001	2207003	2215013	2223001	7701003	2707005	9923001	7701003	Y92.12	9922001	7701003	7701003
4364631	4917	Nitroglycerin	0.4	3706021	9916001	9905013	9923001	2017-02-10 10:05:00	A3+2+3+4+5+	9906003	67	4364631	2301061	2302001	Not Recorded	3001001	7701003	7701003	7701003	7701003	7701003	7701003	-1	-1	4212033	4219003	4216005	4221005	7701003	7701003	7701003	7701003	9906003	67	2516009	2601001	2650005	2205001	2207003	2215013	2223001	9923003	2707005	9923001	7701003	Y92.0	9922001	2807005	2808003
16793915	4917	Nitroglycerin	0.8	3706021	9916003	9905007	9923001	2017-08-15 09:40:00	A3+2+30	9906003	84	16793915	2301021	2302003	Not Recorded	3001001	7701003	7701003	7701003	7701003	7701003	7701003	-1	-1	4212033	4219003	4216005	4221003	4222035	9908007	7701003	7701003	9906003	84	2516009	7701003	7701003	2205001	2207003	2215013	2223001	9923003	2707005	9923001	7701001	Y92.01	9922001	2807011	2808003
7366090	4917	Nitroglycerin	0.4	3706021	9916003	9905013	9923001	2017-10-30 12:04:00	A3+2+30	9906003	68	7366090	2301021	2302007	Not Applicable	3001001	7701001	7701001	7701001	7701001	7701001	7701001	-1	-1	4212033	7701003	4216005	4221003	4222035	9908007	7701003	7701001	9906003	68	2516009	2601005	2650003	2205001	2207003	2215013	2223001	9923001	2707005	9923001	7701001	Y92.01	9922001	2807005	2808003
13871772	4917	Nitroglycerin	0.4	3706021	9916003	9905041	9923001	2017-10-23 14:16:00	A3+2+3040	9906001	78	13871772	2301021	7701003	Not Applicable	3001001	7701001	7701003	7701003	7701001	7701001	7701001	-1	-1	4212033	4219003	4216011	4221003	4222003	9908033	7701003	7701003	9906001	78	2516009	2601005	2650003	2205007	2207003	2215013	2223001	9923003	2707005	9923001	7701001	Y92.02	9922001	2807005	2808003
3077138	4917	Nitroglycerin	0.4	3706021	9916003	9905011	9923001	2017-04-04 16:25:00	A3+20	9906003	59	3077138	2301061	2302003	Not Recorded	3001001	7701003	7701003	7701003	7701003	7701003	7701003	-1	-1	4212033	7701003	4216005	4221003	7701003	7701003	7701003	7701003	9906003	59	2516009	7701003	7701003	2205001	2207003	2215011	2223001	7701003	2707005	9923001	7701003	Y92.01	9922001	2807005	7701003
6022577	4917	Nitroglycerin	0.4	3706021	9916003	7701001	9923001	2017-09-08 16:29:00	A3+20	9906003	76	6022577	2301021	2302007	Not Applicable	3001001	7701001	7701001	7701001	7701001	7701001	7701001	-1	-1	4212033	7701003	4216005	4221003	4222035	9908007	7701003	7701001	9906003	76	2516009	2601005	2650003	2205001	2207003	2215013	2223001	9923003	2707005	9923001	7701001	Y92.531	9922001	2807005	2808003
7213834	4917	Nitroglycerin	0.4	3706021	9916003	7701001	9923001	2017-10-26 07:44:00	A3+20	9906003	79	7213834	2301061	2302007	Not Applicable	3001001	7701001	7701001	7701001	7701001	7701001	7701001	-1	-1	4212033	7701003	4216005	4221003	4222035	9908007	7701003	7701001	9906003	79	2516009	2601005	2650003	2205001	2207003	2215013	2223005	9923003	2707005	9923001	7701001	Y92.39	9922001	2807005	2808003
7416734	4917	Nitroglycerin	0.4	3706021	9916003	9905007	9923001	2017-11-06 11:52:00	A3+20	9906003	49	7416734	2301021	2302007	Not Recorded	3001001	7701003	7701003	7701003	7701003	7701003	7701003	-1	-1	4212033	7701003	4216005	4221003	7701001	7701003	7701003	7701003	9906003	49	2516009	2601011	7701003	2205001	2207003	2215013	2223001	9923003	2707005	7701003	7701003	Y92.512	9922001	2807005	2808003
8294980	4917	Nitroglycerin	0.4	3706021	9916003	9905007	9923001	2017-12-05 22:24:00	A3+20	9906001	83	8294980	2301021	2302007	Not Applicable	3001001	7701001	7701001	7701001	7701001	7701001	7701001	-1	-1	4212033	7701003	4216005	4221003	4222035	9908007	7701003	7701001	9906001	83	2516009	2601023	2650003	2205001	2207003	2215013	2223005	9923003	2707005	9923001	7701001	Y92.01	9922001	2807005	2808003
8313724	4917	Nitroglycerin	0.4	3706021	9916003	9905013	9923001	2017-12-13 15:37:45	A3+20	9906003	28	8313724	2301021	7701003	Not Recorded	3001001	7701003	7701003	7701003	7701003	7701003	7701003	-1	-1	4212033	4219005	7701003	4221003	7701001	9908007	7701003	7701003	9906003	28	2516009	7701003	7701003	2205001	2207003	2215013	2223001	9923003	2707005	9923001	7701003	Y92.8	9922001	2807005	2808003
1431963	4917	Nitroglycerin	400	3706015	9916003	9905013	9923001	2017-01-04 22:16:39	A3+203+4050	9906001	70	1431963	2301021	2302001	Not Recorded	3001001	7701003	7701003	7701003	7701003	7701003	7701003	-1	-1	4212033	7701003	4216005	4221003	7701001	9908031	7701003	7701003	9906001	70	2516009	2601001	2650001	2205001	2207003	2215013	2223001	9923003	2707005	9923001	7701003	Y92.0	9922001	2807011	2808011
3236620	4917	Nitroglycerin	0.4	3706021	9916003	9905011	9923001	2017-05-14 16:46:00	A3+2030	9906003	50	3236620	2301061	7701003	2017-05-14 16:33:00	3001005	3002001	7701001	7701001	3011011	3016003	3018001	-1	-1	4212033	7701003	4216005	4221003	7701001	7701003	20	7701001	9906003	50	2516009	2601001	2650005	2205001	2207003	2215011	2223001	9923003	2707005	9923001	7701003	Y92.01	9922001	2807005	2808003
11189488	4917	Nitroglycerin	0.4	3706021	9916003	9905013	9923001	2017-08-04 04:35:00	A30	9906003	90	11189488	2301021	7701003	Not Recorded	3001001	7701003	7701003	7701003	7701003	7701003	7701003	2715	-1	4212033	7701003	4216005	4221003	7701003	7701003	7701003	7701003	9906003	90	2516009	2601021	7701003	2205001	2207003	2215013	2223001	9923003	2707005	9923001	7701003	Y92.01	7701003	7701003	2808003
11421890	4917	Nitroglycerin	0.4	3706021	9916003	7701001	9923001	2017-06-05 11:54:00	A30	9906003	59	11421890	2301021	2302007	Not Applicable	3001001	7701001	7701001	7701001	7701001	7701001	7701001	-1	-1	4212033	4219001	4216005	4221003	4222035	9908007	7701003	7701001	9906003	59	2516009	2601011	2650003	2205001	2207003	2215013	2223001	9923003	2707005	9923001	7701001	Y92.01	9922001	2807005	2808003
11876306	4917	Nitroglycerin	0.4	3706021	9916003	7701003	9923001	2017-07-10 19:50:28	A30	9906003	73	11876306	2301013	2302003	Not Recorded	3001001	7701003	7701003	7701003	7701003	7701003	7701003	-1	-1	4212033	4219005	4216005	4221005	7701003	7701003	7701003	7701003	9906003	73	2516009	2601005	7701003	2205001	2207003	2215013	2223001	7701003	2707005	7701003	7701003	Y92.8	9922001	2807011	2808011
12230088	4917	Nitroglycerin	0.04	3706021	9916003	9905001	9923001	2017-03-30 14:16:53	A30	9906001	61	12230088	2301061	7701003	Not Recorded	3001001	7701003	7701003	7701003	7701003	7701003	7701003	-1	-1	4212033	7701003	4216005	4221015	7701003	7701003	7701003	7701003	9906001	61	2516009	7701003	7701003	2205001	2207003	2215009	2223001	9923001	2707005	9923001	2708001	Y92.01	9922001	2807005	2808003
12862940	4917	Nitroglycerin	0	3706021	9916003	9905031	9923001	2017-03-09 11:22:00	A30	9906003	81	12862940	2301061	2302001	Not Recorded	3001001	7701003	7701003	7701003	7701003	7701003	7701003	-1	-1	4212033	4219003	4216005	4221003	4222003	7701003	7701003	7701003	9906003	81	2516009	7701003	7701003	2205001	2207003	2215021	2223001	9923003	2707005	9923001	7701003	Y92.414	9922001	2807011	2808005
12921624	4917	Nitroglycerin	0.4	3706021	9916003	9905011	9923001	2017-04-17 08:57:00	A30	9906003	57	12921624	2301021	2302001	Not Recorded	3001001	7701003	7701003	7701003	7701003	7701003	7701003	-1	-1	4212033	4219003	4216005	4221003	7701003	7701003	7701003	7701003	9906003	57	2516009	7701003	7701003	2205001	2207003	2215011	2223001	9923003	2707005	7701003	7701003	Y92.52	9922001	7701003	2808003
13534054	4917	Nitroglycerin	0.4	3706021	9916003	9905007	9923001	2017-08-09 02:36:00	A30	9906001	70	13534054	2301021	2302001	Not Recorded	7701003	7701003	7701003	7701003	7701003	7701003	7701003	-1	-1	4212033	7701003	4216005	4221003	7701003	7701003	7701003	7701003	9906001	70	2516009	2601001	7701003	2205001	2207003	2215013	2223001	7701003	2707005	9923001	7701003	Y92.0	9922001	2807005	2808003
13597133	4917	Nitroglycerin	0.4	3706021	9916003	9905013	9923001	2017-09-05 08:59:00	A30	9906003	47	13597133	2301021	2302003	Not Recorded	3001001	7701003	7701003	7701003	7701003	7701003	7701003	2715	2717	4212005	7701003	4216005	7701003	4222035	7701003	30	30	9906003	47	2516009	7701003	7701003	2205001	2207005	2215013	2223001	9923003	2707005	9923001	7701003	Y92.01	9922001	2807005	2808011
13828664	4917	Nitroglycerin	0.4	3706021	9916003	7701003	9923001	2017-06-03 17:24:00	A30	9906003	49	13828664	2301021	2302007	2017-06-03 17:31:00	3001005	3002001	9923001	7701003	3011011	3016011	3018005	-1	-1	4212033	4219001	4216005	4221005	7701003	7701003	7701003	7701003	9906003	49	2516009	2601021	7701003	2205001	2207003	2215013	2223001	9923001	2707005	9923001	7701003	Y92.0	9922001	7701003	2808003
13912631	4917	Nitroglycerin	0	3706021	9916003	7701003	9923001	2017-09-17 22:03:22	A30	9906003	66	13912631	2301051	2302003	Not Recorded	3001001	7701003	7701003	7701003	7701003	7701003	7701003	-1	-1	4212033	7701003	4216005	4221003	7701003	7701003	7701003	7701003	9906003	66	2516009	7701003	7701003	2205001	2207009	2215013	2223001	9923003	2707005	9923001	7701003	Y92.01	9922001	7701003	7701003
13923088	4917	Nitroglycerin	0	3706021	9916003	7701003	9923001	2017-12-14 10:23:55	A30	9906001	56	13923088	2301051	2302003	Not Recorded	3001001	7701003	7701003	7701003	7701003	7701003	7701003	-1	-1	4212033	7701003	4216005	4221003	7701003	7701003	7701003	7701003	9906001	56	2516009	7701003	7701003	2205001	2207009	2215013	2223001	9923003	2707005	9923001	7701003	Y92.01	9922001	7701003	7701003
14064513	4917	Nitroglycerin	0.4	3706021	9916003	9905013	9923001	2017-07-15 15:21:00	A30	9906001	94	14064513	2301033	2302007	Not Applicable	3001001	7701001	7701001	7701001	7701001	7701001	7701001	-1	-1	4212033	4219005	4216005	4221003	4222035	9908007	7701003	7701001	9906001	94	2516009	2601023	2650003	2205001	2207003	2215013	2223001	9923001	2707005	9923001	7701001	Y92.01	9922001	2807011	2808011
14075659	4917	Nitroglycerin	0.4	3706021	9916003	9905013	9923001	2017-10-20 13:11:00	A30	9906001	85	14075659	2301061	2302007	Not Applicable	3001001	7701001	7701001	7701001	7701001	7701001	7701001	-1	-1	4212033	4219001	4216005	4221003	4222035	9908007	7701003	7701001	9906001	85	2516009	2601005	2650003	2205001	2207003	2215013	2223001	9923003	2707005	9923001	7701001	Y92.51	9922001	2807005	2808003
14426314	4917	Nitroglycerin	0.4	3706021	9916003	9905007	9923001	2017-10-03 14:23:22	A30	9906001	72	14426314	2301021	7701003	Not Recorded	3001001	7701003	7701003	7701003	7701003	7701003	7701003	-1	-1	4212031	7701003	4216005	7701003	7701001	7701001	7701003	7701003	9906001	72	2516009	7701003	7701003	2205001	2207009	2215013	2223001	9923003	2707005	7701003	7701003	Y92.51	9922001	7701003	7701003
14570730	4917	Nitroglycerin	0.4	3706021	9916003	9905007	9923001	2017-06-15 11:18:00	A30	9906003	83	14570730	2301061	2302001	Not Recorded	7701003	7701003	7701003	7701003	7701003	7701003	7701003	-1	-1	4212033	7701003	4216005	4221003	7701003	7701003	7701003	7701003	9906003	83	2516009	2601021	7701003	2205001	2207003	2215013	2223001	7701003	2707005	9923001	7701003	Y92.0	9922001	2807005	2808003
14639764	4917	Nitroglycerin	0.4	3706021	9916003	9905013	9923001	2017-11-22 02:31:00	A30	9906003	48	14639764	2301021	2302003	Not Recorded	7701003	7701003	7701001	7701003	7701003	7701003	7701003	-1	-1	4212033	4219005	4216005	4221003	7701001	7701003	7701003	7701003	9906003	48	2516009	2601011	2650003	2205001	2207003	2215013	2223001	9923003	2707005	9923001	7701001	Y92.008	9922001	2807005	2808003
15258564	4917	Nitroglycerin	0.4	3706013	9916003	9905007	9923001	2017-03-05 17:54:41	A30	9906003	67	15258564	2301041	2302001	Not Applicable	7701001	7701001	7701001	7701001	7701001	7701001	7701001	-1	-1	4212033	4219001	4216005	4221003	7701003	7701003	7701003	7701003	9906003	67	2516009	2601001	2650005	2205001	2207003	2215013	2223001	7701003	7701003	7701001	7701001	Y92.03	9922001	2807005	2808003
15275017	4917	Nitroglycerin	1	3706013	9916003	9905007	9923001	2017-05-12 06:19:00	A30	9906003	42	15275017	2301041	2302007	2017-05-12 06:27:00	3001005	3002001	7701001	7701001	3011011	7701001	3018007	-1	-1	4212033	4219001	4216005	4221003	7701003	7701003	7701003	7701003	9906003	42	2516009	7701003	2650005	2205001	2207003	2215013	2223001	9923003	2707005	9923001	7701001	Y92.01	9922001	2807005	2808003
1542445	4917	Nitroglycerin	0.4	3706021	9916003	7701003	9923001	2017-03-03 11:42:05	A30	9906003	90	1542445	2301021	2302003	Not Recorded	3001001	7701003	7701003	7701003	7701003	7701003	7701003	-1	-1	4212033	7701003	4216005	7701003	7701001	7701001	7701003	7701003	9906003	90	2516009	7701003	7701003	2205001	2207009	2215013	2223001	9923003	2707005	9923001	7701003	Y92.12	9922001	7701003	7701003
15673101	4917	Nitroglycerin	0.4	3706021	9916003	9905013	9923001	2017-06-15 14:32:00	A30	9906001	93	15673101	2301013	7701003	Not Applicable	3001001	7701001	7701001	7701001	7701001	7701001	7701001	-1	-1	4212001	4219001	4216005	4221003	7701001	7701003	7701003	7701003	9906001	93	2516009	2601021	2650013	2205001	2207003	2215013	2223001	9923001	2707005	9923001	2708001	Y92.41	9922001	2807005	2808019
16791427	4917	Nitroglycerin	0.4	3706021	9916003	9905007	9923001	2017-06-25 18:42:00	A30	9906001	43	16791427	2301021	2302003	Not Recorded	3001001	7701003	7701003	7701003	7701003	7701003	7701003	-1	-1	4212033	4219005	4216005	4221003	7701003	9908007	7701003	7701003	9906001	43	2516009	7701003	7701003	2205001	2207003	2215013	2223001	9923003	2707005	9923001	7701001	Y92.01	9922001	7701001	7701001
16984404	4917	Nitroglycerin	0.4	3706021	9916003	9905013	9923001	2017-04-17 00:37:00	A30	9906003	58	16984404	2301021	2302003	Not Recorded	7701003	7701003	7701001	7701003	7701003	7701003	7701003	-1	-1	4212033	7701003	4216005	4221003	7701001	7701003	7701003	7701003	9906003	58	2516009	7701003	2650003	2205001	2207003	2215013	2223001	9923003	7701003	9923001	7701001	Y92.01	9922001	2807005	2808003
1863563	4917	Nitroglycerin	400	3706015	9916003	9905013	9923001	2017-01-18 08:29:00	A30	9906003	41	1863563	2301041	7701003	Not Recorded	3001001	7701003	7701003	7701003	7701003	7701003	7701003	-1	-1	4212033	4219001	4216005	4221003	7701003	9908007	7701003	7701003	9906003	41	2516009	2601021	7701003	2205001	2207003	2215013	2223001	9923003	2707005	9923001	7701003	Y92.6	9922001	2807005	2808003
2450818	4917	Nitroglycerin	0.4	3706021	9916003	9905011	9923001	2017-01-02 20:28:00	A30	9906003	51	2450818	2301021	7701003	Not Recorded	3001001	7701003	7701003	7701003	7701003	7701003	7701003	2715	-1	4212033	7701003	4216005	4221003	7701003	7701003	7701003	7701003	9906003	51	2516009	2601001	2650003	2205001	2207003	2215011	2223001	9923003	2707005	9923001	7701003	Y92.01	9922001	2807005	2808003
2895609	4917	Nitroglycerin	0.4	3706021	9916003	9905013	9923001	2017-04-22 18:20:01	A30	9906003	69	2895609	2301013	7701003	Not Recorded	7701003	7701003	7701003	7701003	7701003	7701003	7701003	2715	-1	4212033	7701003	4216005	4221003	7701003	7701003	7701003	7701003	9906003	69	2516009	7701003	7701003	2205001	2207003	2215013	2223001	9923003	2707005	9923001	2708001	Y92.01	9922001	2807005	2808019
3228862	4917	Nitroglycerin	0.4	3706021	9916003	9905007	9923001	2017-05-18 12:19:00	A30	9906003	55	3228862	2301013	2302007	Not Applicable	3001001	7701001	7701001	7701001	7701001	7701001	7701001	-1	-1	4212033	4219001	4216005	4221003	4222035	9908007	7701003	7701001	9906003	55	2516009	2601003	2650003	2205001	2207003	2215013	2223001	9923001	2707005	9923001	7701001	Y92.531	9922001	2807005	2808003
4667744	4917	Nitroglycerin	0.4	3706021	9916003	9905009	9923001	2017-07-18 08:11:00	A30	9906003	48	4667744	2301079	2302001	Not Recorded	3001001	7701003	7701003	7701003	7701003	7701003	7701003	-1	-1	4212033	7701003	4216005	4221003	7701001	7701003	7701003	7701003	9906003	48	2516009	2601009	7701003	2205001	2207003	2215013	2223001	9923003	2707005	9923001	7701003	Y92.69	9922001	2807001	2808003
4775195	4917	Nitroglycerin	0.4	3706021	9916003	9905013	9923001	2017-02-09 01:04:00	A30	9906003	42	4775195	2301079	2302007	Not Recorded	3001001	7701003	7701003	7701003	7701003	7701003	7701003	-1	-1	4212033	4219001	4216005	4221003	4222035	7701001	7701003	7701003	9906003	42	2516009	7701003	2650003	2205001	2207003	2215021	2223001	9923003	2707005	9923001	7701001	Y92.51	9922001	2807005	2808003
4810913	4917	Nitroglycerin	0.4	3706021	9916003	9905013	9923001	2017-06-27 13:25:00	A30	9906003	34	4810913	2301025	2302007	Not Recorded	3001001	7701003	7701003	7701003	7701003	7701003	7701003	-1	-1	4212033	4219005	4216005	4221003	4222035	7701001	7701003	7701003	9906003	34	2516009	2601021	2650003	2205001	2207003	2215013	2223001	9923003	2707005	9923001	7701001	Y92.39	9922001	2807011	2808005
5197092	4917	Nitroglycerin	0.4	3706021	9916003	7701003	9923001	2017-08-09 11:57:21	A30	9906001	85	5197092	2301033	2302003	Not Recorded	3001001	7701003	7701003	7701003	7701003	7701003	7701003	-1	-1	4212033	7701003	4216005	4221003	7701003	7701003	7701003	7701003	9906001	85	2516009	7701003	7701003	2205001	2207009	2215013	2223001	9923003	2707005	9923001	7701003	Y92.12	9922003	7701003	7701003
5363487	4917	Nitroglycerin	1	3706003	9916003	9905013	9923001	2017-07-26 16:06:00	A30	9906003	47	5363487	2301021	2302003	Not Recorded	3001001	7701003	7701003	7701003	7701003	7701003	7701003	-1	-1	4212033	4219005	4216005	4221005	7701003	9908007	7701003	7701003	9906003	47	2516009	2601001	7701003	2205001	2207003	2215013	2223001	9923001	2707005	9923001	7701003	Y92.531	9922001	2807005	2808003
5435970	4917	Nitroglycerin	0.4	3706021	9916003	9905013	9923001	2017-07-19 06:46:25	A30	9906003	42	5435970	2301067	7701003	Not Recorded	3001001	7701003	7701003	7701003	7701003	7701003	7701003	-1	-1	4212033	4219003	4216005	4221003	7701001	9908007	7701003	7701003	9906003	42	2516009	7701003	7701003	2205001	2207003	2215013	2223001	9923001	2707005	9923001	7701003	Y92.5	9922001	2807005	2808003
5933553	4917	Nitroglycerin	0.4	3706021	9916003	9905013	9923001	2017-01-03 13:19:00	A30	9906003	61	5933553	2301021	2302007	Not Applicable	3001001	7701001	7701001	7701001	7701001	7701001	7701001	-1	-1	4212033	4219001	4216005	4221003	4222035	7701001	7701003	7701001	9906003	61	2516009	2601003	2650003	2205001	2207003	2215013	2223001	9923001	2707005	9923001	7701001	Y92.01	9922001	2807005	2808003
5993395	4917	Nitroglycerin	0.4	3706021	9916003	9905013	9923001	2017-04-23 19:32:00	A30	9906003	82	5993395	2301021	2302007	Not Applicable	3001001	7701001	7701001	7701001	7701001	7701001	7701001	-1	-1	4212033	4219003	4216005	4221003	4222035	9908007	7701003	7701001	9906003	82	2516009	2601001	2650003	2205001	2207005	2215013	2223001	9923003	2707005	9923001	7701001	Y92.01	9922001	2807005	2808003
6104338	4917	Nitroglycerin	0.4	3706021	9916003	9905007	9923001	2017-09-15 12:53:00	A30	9906003	64	6104338	2301021	2302003	Not Recorded	3001001	7701003	7701003	7701003	7701003	7701003	7701003	-1	-1	4212033	4219003	4216005	4221003	7701001	9908031	7701003	7701003	9906003	64	2516009	7701003	2650001	2205001	2207003	2215013	2223001	7701003	2707005	9923001	7701003	Y92.5	9922001	2807005	2808003
6190054	4917	Nitroglycerin	0.4	3706021	9916003	9905013	9923001	2017-09-14 12:10:00	A30	9906003	67	6190054	2301021	7701003	Not Recorded	3001001	7701003	7701003	7701003	7701003	7701003	7701003	-1	-1	4212033	4219001	4216005	4221003	7701003	9908007	7701003	7701003	9906003	67	2516009	7701003	7701003	2205001	2207003	2215013	2223001	9923003	2707005	9923001	7701003	Y92.83	9922001	2807005	2808003
6534303	4917	Nitroglycerin	0.4	3706021	9916003	9905013	9923001	2017-06-03 00:19:00	A30	9906003	69	6534303	2301021	2302007	Not Applicable	3001001	7701001	7701001	7701001	7701001	7701001	7701001	-1	-1	4212033	4219003	4216005	4221003	7701001	9908007	7701003	7701001	9906003	69	2516009	2601005	2650003	2205001	2207003	2215013	2223001	9923003	2707005	9923001	7701001	Y92.01	9922001	2807005	2808003
7179762	4917	Nitroglycerin	0.4	3706021	9916003	9905013	9923001	2017-10-30 21:50:00	A30	9906003	50	7179762	2301061	2302007	Not Applicable	3001001	7701001	7701001	7701001	7701001	7701001	7701001	-1	-1	4212033	7701003	4216005	4221003	4222035	9908007	7701003	7701001	9906003	50	2516009	2601011	2650003	2205001	2207003	2215013	2223001	9923003	2707005	9923001	7701001	Y92.5	9922001	2807015	2808005
7509682	4917	Nitroglycerin	0.4	3706021	9916003	9905009	9923001	2017-11-11 13:12:00	A30	9906003	56	7509682	2301021	2302007	Not Recorded	3001001	7701003	7701003	7701003	7701003	7701003	7701003	-1	-1	4212033	4219005	4216005	4221003	4222035	7701003	7701003	7701003	9906003	56	2516009	7701003	7701003	2205001	2207003	2215013	2223001	9923003	2707005	9923001	7701003	Y92.01	9922001	7701003	7701003
7540820	4917	Nitroglycerin	0.4	3706021	9916003	9905007	9923001	2017-05-18 12:19:00	A30	9906003	55	7540820	2301013	2302007	Not Applicable	3001001	7701001	7701001	7701001	7701001	7701001	7701001	-1	-1	4212033	7701003	4216005	4221003	4222035	9908007	7701003	7701001	9906003	55	2516009	2601003	2650003	2205001	2207003	2215013	2223001	9923001	2707005	9923001	7701001	Y92.531	9922001	2807005	2808003
7555159	4917	Nitroglycerin	0.4	3706021	9916003	9905007	7701003	2017-11-03 20:23:00	A30	9906003	82	7555159	2301021	2302001	Not Recorded	3001001	7701003	7701003	7701003	7701003	7701003	7701003	2715	2717	4212031	7701003	7701003	7701003	7701003	7701003	7701003	7701003	9906003	82	2516009	7701003	7701003	2205001	2207003	2215013	2223001	9923001	2707005	9923001	7701003	Y92.48	9922001	7701003	7701003
8016735	4917	Nitroglycerin	0.4	3706021	9916003	9905001	9923001	2017-11-30 13:03:00	A30	9906001	82	8016735	2301021	2302007	Not Recorded	3001001	7701003	7701003	7701003	7701003	7701003	7701003	-1	-1	4212033	4219003	4216005	4221003	7701003	7701003	7701003	7701003	9906001	82	2516009	2601021	7701003	2205001	2207003	2215013	2223005	9923003	2707005	7701003	7701003	Y92.01	9922001	2807005	2808003
8023727	4917	Nitroglycerin	0.4	3706021	9916003	7701003	9923001	2017-12-02 11:50:35	A30	9906003	65	8023727	2301021	2302003	Not Recorded	3001001	7701003	7701003	7701003	7701003	7701003	7701003	-1	-1	4212033	7701003	4216005	4221003	7701003	7701003	7701003	7701003	9906003	65	2516009	7701003	7701003	2205001	2207009	2215013	2223001	9923003	2707005	9923001	7701003	Y92.41	9922001	7701003	7701003
8157753	4917	Nitroglycerin	0.4	3706021	9916003	9905007	9923001	2017-12-05 12:22:00	A30	9906001	43	8157753	2301021	2302007	Not Applicable	3001001	7701001	7701001	7701001	7701001	7701001	7701001	-1	-1	4212033	7701003	4216005	4221003	4222035	9908007	7701003	7701001	9906001	43	2516009	2601003	2650003	2205001	2207003	2215013	2223001	9923001	2707005	9923001	7701001	Y92.538	9922001	2807005	2808003
8337153	4917	Nitroglycerin	0.4	3706021	9916003	9905007	9923001	2017-01-04 02:13:00	A30	9906003	59	8337153	2301021	2302001	Not Recorded	7701003	7701003	7701003	7701003	7701003	7701003	7701003	-1	-1	4212033	7701003	4216005	4221003	7701003	7701003	7701003	7701003	9906003	59	2516009	2601001	7701003	2205001	2207003	2215013	2223001	7701003	2707005	9923001	7701003	Y92.0	9922001	2807005	2808003
8509526	4917	Nitroglycerin	0.4	3706021	9916003	9905013	9923001	2017-08-21 09:20:00	A30	9906003	63	8509526	2301021	2302007	Not Applicable	3001001	7701001	7701001	7701001	7701001	7701001	7701001	-1	-1	4212033	4219001	4216005	4221003	4222035	9908007	7701003	7701001	9906003	63	2516009	2601011	2650003	2205001	2207003	2215013	2223001	9923001	2707005	9923001	7701001	Y92.01	9922001	2807005	2808003
8560095	4917	Nitroglycerin	0.4	3706021	9916003	9905007	9923001	2017-12-25 17:58:00	A30	9906001	73	8560095	2301001	2302007	Not Recorded	3001001	7701003	7701003	7701003	7701003	7701003	7701001	-1	-1	4212033	7701003	4216005	4221003	7701003	9908007	7701003	7701003	9906001	73	2516009	7701003	7701003	2205001	2207003	2215013	2223001	9923003	2707005	9923001	7701003	Y92.01	9922001	2807001	7701003
9005472	4917	Nitroglycerin	0.4	3706021	9916003	9905013	9923001	2017-12-21 18:12:00	A30	9906003	37	9005472	2301041	2302007	Not Applicable	3001001	7701001	7701001	7701001	7701001	7701001	7701001	-1	-1	4212033	7701003	4216005	4221003	4222035	9908007	7701003	7701001	9906003	37	2516009	2601011	2650003	2205001	2207003	2215013	2223001	9923003	2707005	9923001	7701001	Y92.531	9922001	2807011	2808005
9363277	4917	Nitroglycerin	0.4	3706021	9916003	7701003	9923001	2017-04-06 19:14:00	A30	9906003	54	9363277	2301021	7701003	Not Recorded	3001001	7701003	7701003	7701003	7701003	7701003	7701003	-1	-1	4212033	7701003	4216005	4221005	7701003	9908007	7701003	7701003	9906003	54	2516009	7701003	7701003	2205001	2207003	2215013	2223001	7701003	2707005	9923001	7701003	Y92.414	9922001	2807005	2808003
9682072	4917	Nitroglycerin	0.4	3706021	9916003	9905007	9923001	2017-12-19 09:30:00	A30	9906003	23	9682072	2301021	2302007	Not Applicable	3001001	7701001	7701001	7701001	7701001	7701001	7701001	-1	-1	4212033	7701003	4216005	4221003	4222035	9908007	7701003	7701001	9906003	23	2516009	2601011	2650003	2205001	2207003	2215013	2223005	9923003	2707005	9923001	7701001	Y92.01	9922001	2807005	2808003
10092526	4917	Nitroglycerin	0.4	3706021	9916001	9905013	9923001	2017-07-25 07:22:00	A302+	9906003	34	10092526	2301061	7701003	Not Recorded	3001001	7701003	7701003	7701003	7701003	7701003	7701003	2715	-1	4212031	7701003	4216003	4221003	7701003	7701003	7701003	7701003	9906003	34	2516009	7701003	7701003	2205001	2207003	2215013	2223001	9923001	2707005	9923001	2708001	Y92.32	9922001	2807005	2808003
11601967	4917	Nitroglycerin	0.4	3706021	9916001	9905013	7701003	2017-06-28 11:42:19	A302+	9906001	92	11601967	2301021	7701003	Not Recorded	7701003	7701003	7701003	7701003	7701003	7701003	7701003	-1	-1	4212033	4219001	4216005	4221003	7701003	7701003	7701003	7701003	9906001	92	2516009	2601001	2650003	2205001	2207003	2215003	2223007	9923003	2707005	7701003	7701003	Y92.0	9922001	7701003	7701003
2780925	4917	Nitroglycerin	0.4	3706021	9916001	7701001	9923001	2017-04-22 13:37:00	A302+	9906003	60	2780925	2301021	2302007	Not Applicable	3001001	7701001	7701001	7701001	7701001	7701001	7701001	-1	-1	4212033	4219001	4216005	4221003	4222035	9908007	7701003	7701001	9906003	60	2516009	7701001	2650003	2205001	2207003	2215013	2223001	9923003	2707005	9923001	7701001	Y92.5	9922001	2807005	2808003
2860375	4917	Nitroglycerin	0.4	3706021	9916001	9905013	9923001	2017-04-30 02:49:00	A302+	9906003	70	2860375	2301021	2302007	Not Recorded	3001001	7701003	7701003	7701003	7701003	7701003	7701001	-1	-1	4212033	7701003	4216005	4221003	7701003	9908007	7701003	7701003	9906003	70	2516009	7701003	7701003	2205001	2207003	2215013	2223001	9923003	2707005	9923001	7701003	Y92.09	9922001	2807005	7701003
3887760	4917	Nitroglycerin	0.4	3706021	9916001	9905013	9923001	2017-07-04 19:00:00	A302+	9906003	74	3887760	2301013	2302007	Not Applicable	3001001	7701001	7701001	7701001	7701001	7701001	7701001	-1	-1	4212033	4219003	4216005	4221003	4222035	9908007	7701003	7701001	9906003	74	2516009	7701001	2650003	2205001	2207003	2215003	2223001	9923001	2707005	9923001	7701001	Y92.01	9922001	2807005	2808003
5434246	4917	Nitroglycerin	0.4	3706021	9916001	9905013	9923001	2017-07-19 17:31:00	A302+	9906003	49	5434246	2301021	2302003	Not Recorded	3001001	7701003	7701003	7701003	7701003	7701003	7701003	-1	-1	4212033	4219003	4216005	4221003	7701001	9908007	7701003	7701003	9906003	49	2516009	7701003	7701003	2205001	2207003	2215013	2223001	9923001	2707005	9923001	7701003	Y92.0	9922001	2807005	2808003
5769183	4917	Nitroglycerin	0.4	3706021	9916001	7701001	9923001	2017-07-04 16:48:00	A302+	9906001	64	5769183	2301021	2302007	Not Applicable	3001001	7701001	7701001	7701001	7701001	7701001	7701001	-1	-1	4212033	4219003	4216005	4221003	4222035	9908007	7701003	7701001	9906001	64	2516009	2601011	2650003	2205001	2207005	2215013	2223001	9923001	2707005	9923001	7701001	Y92.59	9922001	2807005	2808003
6173301	4917	Nitroglycerin	0.4	3706021	9916001	9905013	9923001	2017-09-19 22:01:00	A302+	9906003	75	6173301	2301021	2302003	Not Recorded	3001001	7701003	7701003	7701003	7701003	7701003	7701003	-1	-1	4212033	4219005	4216005	4221005	7701003	7701003	7701003	7701003	9906003	75	2516009	7701003	7701003	2205001	2207003	2215013	2223001	9923001	7701003	9923001	7701003	Y92.03	9922003	2807011	2808003
7453305	4917	Nitroglycerin	0.4	3706021	9916001	7701001	9923001	2017-04-22 13:37:00	A302+	9906003	60	7453305	2301021	2302007	Not Applicable	3001001	7701001	7701001	7701001	7701001	7701001	7701001	-1	-1	4212033	7701003	4216005	4221003	4222035	9908007	7701003	7701001	9906003	60	2516009	7701001	2650003	2205001	2207003	2215013	2223001	9923003	2707005	9923001	7701001	Y92.5	9922001	2807005	2808003
8500162	4917	Nitroglycerin	0.4	3706021	9916001	9905013	9923001	2017-12-12 04:06:00	A302+	9906003	46	8500162	2301021	2302007	Not Recorded	3001001	7701003	7701003	7701003	7701003	7701003	7701003	-1	-1	4212033	4219001	4216005	4221003	7701003	7701003	7701003	7701003	9906003	46	2516009	2601021	7701003	2205001	2207003	2215013	2223001	9923003	2707005	7701003	7701003	Y92.01	9922001	2807005	2808003
2473670	4917	Nitroglycerin	0.4	3706021	9916001	9905013	9923001	2017-01-23 15:56:00	A302+3+	9906003	68	2473670	2301021	7701003	Not Recorded	3001001	7701003	7701003	7701003	7701003	7701003	7701003	2715	-1	4212033	7701003	4216005	4221003	7701003	7701003	7701003	7701003	9906003	68	2516009	7701003	7701003	2205001	2207003	2215013	2223001	9923001	2707005	9923001	7701003	Y92.01	9922001	2807005	2808003
6269566	4917	Nitroglycerin	0.4	3706021	9916001	9905007	9923001	2017-09-17 07:40:00	A302+3+	9906003	55	6269566	2301021	2302001	Not Recorded	3001001	7701003	7701003	7701003	7701003	7701003	7701003	-1	-1	4212033	4219001	4216005	4221003	7701003	7701003	7701003	7701003	9906003	55	2516009	7701003	7701003	2205001	2207003	2215009	2223001	9923003	2707005	9923001	7701003	Y92.00	9922001	2807005	2808003
2752334	4917	Nitroglycerin	0.4	3706021	9916001	7701003	9923001	2017-04-23 03:39:11	A302+3+4+5+6+	9906003	65	2752334	2301021	2302001	Not Recorded	3001001	7701003	7701003	7701003	7701003	7701003	7701003	-1	-1	4212033	4219003	4216005	4221003	7701001	9908031	7701003	7701003	9906003	65	2516009	2601005	2650003	2205001	2207003	2215013	2223001	7701003	2707005	9923001	7701003	Y92.0	9922001	2807005	2808003
7073474	4917	Nitroglycerin	0.4	3706021	9916003	7701003	9923001	2017-10-22 00:17:00	A302+30	9906001	75	7073474	2301013	2302001	Not Recorded	3001001	7701003	7701003	7701003	7701003	7701003	7701003	-1	-1	4212033	4219001	4216005	4221003	7701003	9908007	7701003	7701003	9906001	75	2516009	7701003	7701003	2205001	2207003	2215009	2223001	7701003	2707005	9923001	7701003	Y92.01	9922001	7701001	7701003
13613036	4917	Nitroglycerin	0.4	3706021	9916003	9905013	9923001	2017-09-25 08:12:00	A302+3040	9906003	94	13613036	2301021	7701003	Not Recorded	3001001	7701003	7701003	7701003	7701003	7701003	7701003	-1	-1	4212033	4219001	4216005	4221005	4222003	9908033	7701003	7701003	9906003	94	2516009	7701003	7701003	2205001	2207003	2215013	2223001	7701003	2707005	7701003	7701003	Y92.0	9922001	7701003	7701003
1249832	4917	Nitroglycerin	0.4	3706021	9916003	9905013	9923001	2017-01-07 08:32:00	A3020	9906003	72	1249832	2301021	2302007	Not Applicable	3001001	7701001	7701001	7701001	7701001	7701001	7701001	-1	-1	4212033	4219001	4216005	4221003	4222035	7701001	7701003	7701001	9906003	72	2516009	2601011	2650003	2205001	2207003	2215013	2223001	9923003	2707005	9923001	7701001	Y92.01	9922001	2807005	2808003
12880727	4917	Nitroglycerin	0.4	3706021	9916003	9905031	9923001	2017-11-03 21:14:00	A3020	9906003	37	12880727	2301021	7701003	Not Applicable	3001001	7701001	7701001	7701001	7701001	7701001	7701001	-1	-1	4212033	7701003	4216005	4221003	7701003	7701003	7701003	7701003	9906003	37	2516009	7701003	7701003	2205001	2207003	2215013	2223001	9923001	2707005	9923001	7701001	Y92.511	9922001	2807009	2808003
13890609	4917	Nitroglycerin	0.4	3706021	9916003	9905009	9923001	2017-09-24 21:15:00	A3020	9906003	83	13890609	2301021	7701003	Not Recorded	3001001	7701003	7701003	7701003	7701003	7701003	7701003	-1	-1	4212033	4219001	4216005	4221003	7701001	7701003	7701003	7701003	9906003	83	2516009	2601021	7701003	2205001	2207003	2215013	2223001	9923003	2707005	9923001	7701003	Y92.0	9922001	7701003	2808003
13923462	4917	Nitroglycerin	0.4	3706021	9916003	7701003	9923001	2017-12-17 12:54:47	A3020	9906003	47	13923462	2301021	2302003	Not Recorded	3001001	7701003	7701003	7701003	7701003	7701003	7701003	-1	-1	4212033	7701003	4216005	4221003	7701003	7701003	7701003	7701003	9906003	47	2516009	7701003	7701003	2205001	2207009	2215013	2223001	9923003	2707005	9923001	7701003	Y92.01	9922001	2807005	7701003
14070789	4917	Nitroglycerin	0.4	3706021	9916003	9905013	9923001	2017-09-09 15:55:00	A3020	9906003	53	14070789	2301021	2302007	Not Applicable	3001001	7701001	7701001	7701001	7701001	7701001	7701001	-1	-1	4212033	4219001	4216005	4221003	4222035	9908007	7701003	7701001	9906003	53	2516009	2601011	2650003	2205001	2207003	2215013	2223001	9923001	2707005	9923001	7701001	Y92.48	9922001	2807005	2808003
15716839	4917	Nitroglycerin	0.4	3706021	9916003	9905007	9923001	2017-11-26 10:48:00	A3020	9906003	72	15716839	2301041	2302007	Not Applicable	3001001	7701001	7701001	7701001	7701001	7701001	7701001	-1	-1	4212033	4219001	4216005	4221003	7701003	7701003	7701003	7701003	9906003	72	2516009	2601021	2650005	2205001	2207003	2215013	2223001	9923003	2707005	9923001	7701001	Y92.01	9922001	2807005	2808003
16796747	4917	Nitroglycerin	0.4	3706021	9916003	9905007	9923001	2017-10-14 10:05:00	A3020	9906003	65	16796747	2301021	2302003	Not Recorded	3001001	7701003	7701003	7701003	7701003	7701003	7701003	-1	-1	4212033	4219001	4216005	4221003	4222035	9908007	7701003	7701003	9906003	65	2516009	7701003	7701003	2205001	2207003	2215013	2223001	9923003	2707005	9923001	7701001	Y92.481	9922001	2807005	2808003
2494589	4917	Nitroglycerin	0.4	3706021	9916003	9905011	9923001	2017-02-17 08:07:39	A3020	9906001	62	2494589	2301021	7701003	Not Recorded	3001001	7701003	7701003	7701003	7701003	7701003	7701003	2715	-1	4212033	7701003	4216005	4221003	7701003	7701003	7701003	7701003	9906001	62	2516009	7701003	7701003	2205001	2207003	2215011	2223001	9923003	2707005	9923001	7701003	Y92.02	9922001	2807005	2808003
4234999	4917	Nitroglycerin	1	3706003	9916003	9905013	9923001	2017-02-07 16:40:11	A3020	9906001	66	4234999	2301071	2302003	Not Recorded	3001001	7701003	7701003	7701003	7701003	7701003	7701003	-1	-1	4212033	4219003	4216005	4221003	7701001	9908007	7701003	7701003	9906001	66	2516009	7701003	2650001	2205001	2207003	2215013	2223001	9923003	2707005	9923001	7701003	Y92.531	9922001	2807005	2808003
4724798	4917	Nitroglycerin	0.4	3706021	9916003	9905013	9923001	2017-07-03 16:30:08	A3020	9906001	52	4724798	2301021	7701003	Not Recorded	3001001	7701003	7701003	7701003	7701003	7701003	7701003	-1	-1	4212033	7701003	4216005	4221005	7701003	7701003	7701003	7701003	9906001	52	2516009	7701003	7701003	2205001	2207003	2215013	2223001	7701003	2707005	9923001	7701003	Y92.8	9922001	2807005	7701003
4874313	4917	Nitroglycerin	0.4	3706021	9916003	9905007	9923001	2017-02-28 16:39:19	A3020	9906003	72	4874313	2301061	7701003	Not Recorded	3001001	7701003	7701003	7701003	7701003	7701003	7701003	-1	-1	4212033	4219003	4216005	4221003	7701003	9908007	7701003	7701003	9906003	72	2516009	7701003	2650001	2205001	2207003	2215013	2223001	9923003	2707005	7701003	7701001	Y92.01	9922001	2807011	2808011
5169291	4917	Nitroglycerin	0.4	3706021	9916003	9905013	9923001	2017-01-15 11:27:00	A3020	9906001	90	5169291	2301051	2302007	Not Applicable	3001001	7701001	7701001	7701001	7701001	7701001	7701001	-1	-1	4212033	4219003	4216005	4221003	4222035	7701001	7701003	7701001	9906001	90	2516009	2601011	2650003	2205001	2207003	2215013	2223001	9923001	2707005	9923001	7701001	Y92.01	9922001	2807005	2808003
5199478	4917	Nitroglycerin	0.4	3706021	9916003	7701003	9923001	2017-01-22 08:33:00	A3020	9906001	82	5199478	2301041	2302003	Not Recorded	3001001	7701003	7701003	7701003	7701003	7701003	7701003	-1	-1	4212033	4219001	4216005	4221003	7701001	9908023	7701003	7701003	9906001	82	2516009	7701003	7701003	2205001	2207007	2215013	2223001	9923003	2707005	9923001	7701003	Y92.8	9922001	2807005	2808003
5286061	4917	Nitroglycerin	0.4	3706021	9916003	9905013	9923001	2017-02-12 02:44:00	A3020	9906003	66	5286061	2301041	2302007	Not Applicable	3001001	7701001	7701001	7701001	7701001	7701001	7701001	-1	-1	4212033	4219001	4216005	4221003	7701001	7701001	7701003	7701001	9906003	66	2516009	2601001	2650003	2205001	2207005	2215013	2223001	9923003	2707005	9923001	7701001	Y92.01	9922001	2807005	2808003
5757010	4917	Nitroglycerin	0.4	3706021	9916003	9905013	9923001	2017-06-23 00:55:00	A3020	9906003	44	5757010	2301021	2302007	Not Applicable	3001001	7701001	7701001	7701001	7701001	7701001	7701001	-1	-1	4212033	4219001	4216005	4221003	4222035	9908007	7701003	7701001	9906003	44	2516009	2601001	2650003	2205001	2207003	2215021	2223001	9923001	2707005	9923001	7701001	Y92.59	9922001	2807005	2808003
5858144	4917	Nitroglycerin	0.4	3706021	9916003	9905001	9923001	2017-09-04 14:26:00	A3020	9906001	51	5858144	2301021	2302003	2017-09-04 14:28:10	3001005	3002001	9923001	3007001	3011011	7701003	3018001	-1	-1	4212033	4219001	4216005	4221003	7701001	9908005	7701003	7701003	9906001	51	2516009	2601001	2650003	2205001	2207003	2215013	2223001	9923003	2707005	9923001	7701003	Y92.10	9922003	2807005	2808003
7245148	4917	Nitroglycerin	0.4	3706021	9916003	9905007	9923001	2017-03-04 19:50:00	A3020	9906001	59	7245148	2301021	7701003	Not Recorded	3001001	7701003	7701003	3007001	7701003	7701003	7701003	-1	-1	4212033	4219005	4216005	4221003	7701003	7701003	7701003	7701003	9906001	59	2516009	7701003	7701003	2205001	2207003	2215013	2223001	9923003	2707005	9923001	7701003	Y92.03	9922001	2807005	2808003
9323395	4917	Nitroglycerin	1	3706021	9916003	9905011	9923001	2017-11-25 14:02:00	A3020	9906003	67	9323395	2301021	2302001	Not Recorded	3001001	7701003	7701003	7701003	7701003	7701003	7701003	-1	-1	4212033	4219001	4216005	4221005	7701003	7701003	7701003	7701003	9906003	67	2516009	7701003	2650001	2205001	2207003	2215009	2223001	7701003	2707005	9923001	7701003	Y92.01	9922001	2807005	2808003
9684267	4917	Nitroglycerin	0.4	3706021	9916003	9905007	9923001	2017-12-25 21:51:00	A3020	9906003	57	9684267	2301021	2302007	Not Applicable	3001001	7701001	7701001	7701001	7701001	7701001	7701001	-1	-1	4212033	7701003	4216005	4221003	4222035	9908007	7701003	7701001	9906003	57	2516009	7701001	2650003	2205001	2207003	2215013	2223001	9923003	2707005	9923001	7701001	Y92.48	9922001	2807005	2808003
15369994	4917	Nitroglycerin	4	3706013	9916001	9905007	9923001	2017-07-22 14:21:29	A30203+	9906003	51	15369994	2301013	2302001	Not Applicable	3001001	7701001	7701001	7701001	7701001	7701001	7701001	-1	-1	4212033	4219003	4216005	4221003	7701003	7701003	7701003	7701003	9906003	51	2516009	2601001	2650001	2205001	2207003	2215013	2223001	7701003	7701003	7701001	7701001	Y92.538	9922001	2807005	2808003
16125048	4917	Nitroglycerin	0.4	3706021	9916001	9905007	9923001	2017-11-14 10:18:00	A30203+	9906001	72	16125048	2301021	7701003	Not Recorded	3001001	7701003	7701003	3007001	7701003	7701003	7701003	-1	-1	4212033	4219005	4216005	4221003	7701003	7701003	7701003	7701003	9906001	72	2516009	7701003	7701003	2205001	2207003	2215013	2223001	9923003	2707005	9923001	7701003	Y92.01	9922001	7701003	7701003
4214365	4917	Nitroglycerin	0.4	3706021	9916001	9905013	9923001	2017-07-01 05:08:00	A30203+	9906003	44	4214365	2301021	2302007	Not Recorded	3001001	7701003	7701003	7701003	7701003	7701003	7701003	-1	-1	4212033	4219003	4216005	4221003	7701001	7701003	7701003	7701003	9906003	44	2516009	2601011	7701003	2205001	2207003	2215013	2223001	9923003	2707005	7701003	7701003	Y92.24	9922001	2807005	2808003
4240586	4917	Nitroglycerin	0.4	3706021	9916001	9905013	9923001	2017-04-11 10:28:39	A30203+	9906003	46	4240586	2301079	2302001	Not Recorded	3001001	7701003	7701003	7701003	7701003	7701003	7701003	-1	-1	4212033	7701003	4216005	4221003	7701001	9908007	7701003	7701003	9906003	46	2516009	2601011	2650003	2205001	2207003	2215013	2223005	9923001	2707005	9923001	7701003	Y92.2	9922001	2807005	2808003
4879794	4917	Nitroglycerin	0.4	3706021	9916001	9905007	9923001	2017-07-25 20:13:00	A30203+	9906001	61	4879794	2301021	7701003	Not Recorded	3001001	7701003	7701003	7701003	7701003	7701003	7701003	-1	-1	4212033	7701003	4216005	4221003	7701003	9908007	7701003	7701003	9906001	61	2516009	7701003	7701003	2205001	2207003	2215013	2223001	9923003	2707005	9923001	7701001	Y92.01	7701001	2807005	2808003
6426395	4917	Nitroglycerin	0.4	3706021	9916001	9905013	9923001	2017-06-03 11:43:00	A30203+	9906003	76	6426395	2301021	2302003	Not Recorded	3001001	7701003	7701003	7701003	7701003	7701003	7701003	-1	-1	4212031	4219003	4216005	4221015	7701003	7701003	7701003	7701003	9906003	76	2516009	2601005	7701001	2205001	2207003	2215013	2223001	9923003	2707005	9923001	7701003	Y92.2	9922001	2807005	2808003
12205697	4917	Nitroglycerin	0.4	3706021	9916003	9905013	9923001	2017-08-14 23:33:13	A302030	9906001	76	12205697	2301013	2302007	Not Recorded	3001001	7701003	7701003	7701003	7701003	7701003	7701003	-1	-1	4212033	4219001	4216005	4221003	7701001	9908031	7701003	7701003	9906001	76	2516009	7701003	7701003	2205001	2207003	2215013	2223001	9923003	2707005	9923001	7701003	Y92.01	9922001	2807011	2808019
1384638	4917	Nitroglycerin	0.4	3706021	9916003	9905007	9923001	2017-01-29 09:15:00	A302030	9906003	63	1384638	2301021	7701001	Not Recorded	3001001	7701003	7701003	7701003	7701003	7701003	7701003	-1	-1	4212033	7701003	4216005	4221003	4222035	9908007	7701003	7701003	9906003	63	2516009	7701003	7701003	2205001	2207003	2215013	2223001	9923003	2707005	9923001	7701001	Y92.013	9922001	2807005	2808003
15724371	4917	Nitroglycerin	0.4	3706021	9916003	9905007	9923001	2017-12-28 15:29:00	A302030	9906003	71	15724371	2301041	2302001	Not Applicable	7701001	7701001	7701001	7701001	7701001	7701001	7701001	-1	-1	4212033	4219001	4216005	4221003	7701003	7701003	7701003	7701003	9906003	71	2516009	2601001	2650001	2205001	2207003	2215013	2223001	7701003	7701003	9923001	7701001	Y92.41	9922001	2807005	2808003
3137460	4917	Nitroglycerin	0.4	3706021	9916003	7701001	9923001	2017-05-15 01:52:00	A302030	9906001	75	3137460	2301021	2302007	Not Applicable	3001001	7701001	7701001	7701001	7701001	7701001	7701001	-1	-1	4212033	7701003	4216005	4221003	4222035	9908007	7701003	7701001	9906001	75	2516009	2601005	2650003	2205001	2207003	2215013	2223005	9923003	2707005	9923001	7701001	Y92.01	9922001	2807005	2808003
3732693	4917	Nitroglycerin	0.4	3706021	9916003	7701001	9923001	2017-06-14 23:48:00	A302030	9906003	60	3732693	2301021	2302007	Not Applicable	3001001	7701001	7701001	7701001	7701001	7701001	7701001	-1	-1	4212033	4219001	4216005	4221003	4222035	9908007	7701003	7701001	9906003	60	2516009	2601011	2650003	2205001	2207003	2215013	2223001	9923003	2707005	9923001	7701001	Y92.01	9922001	2807005	2808003
4694645	4917	Nitroglycerin	0.4	3706021	9916003	9905007	9923001	2017-07-20 07:35:00	A302030	9906003	54	4694645	2301021	2302007	Not Recorded	3001001	7701003	7701003	7701003	7701003	7701003	7701003	-1	-1	4212033	7701003	4216005	4221003	7701001	7701003	7701003	7701003	9906003	54	2516009	2601011	7701003	2205001	2207003	2215013	2223001	9923003	2707005	7701003	7701003	Y92.512	9922001	2807005	2808003
5534197	4917	Nitroglycerin	0.4	3706021	9916003	9905013	9923001	2017-04-15 14:17:00	A302030	9906003	70	5534197	2301021	2302007	Not Recorded	3001001	7701003	7701003	7701003	7701003	7701003	7701003	-1	-1	4212033	4219001	4216005	4221003	7701003	9908033	7701003	7701003	9906003	70	2516009	7701003	2650005	2205001	2207003	2215013	2223001	9923003	2707005	9923001	7701003	Y92.01	9922001	2807005	2808003
5620880	4917	Nitroglycerin	0.4	3706021	9916003	9905013	9923001	2017-08-27 23:12:00	A302030	9906003	53	5620880	2301021	2302007	Not Recorded	3001001	7701003	7701003	7701003	7701003	7701003	7701003	-1	-1	4212033	7701003	4216005	4221003	7701001	7701003	7701003	7701003	9906003	53	2516009	2601021	7701003	2205001	2207003	2215013	2223001	9923003	2707005	7701003	7701003	Y92.01	9922001	2807005	2808003
6365612	4917	Nitroglycerin	0.4	3706021	9916003	9905007	9923001	2017-08-06 12:02:14	A302030	9906003	52	6365612	2301021	7701003	Not Recorded	3001001	7701003	7701003	7701003	7701003	7701003	7701003	-1	-1	4212033	4219003	4216005	4221003	7701003	9908033	7701003	7701003	9906003	52	2516009	7701003	2650001	2205001	2207003	2215013	2223001	9923003	2707005	7701003	7701003	Y92.01	9922001	7701003	7701003
7215634	4917	Nitroglycerin	0.4	3706021	9916003	9905013	9923001	2017-10-26 07:13:00	A302030	9906001	86	7215634	2301041	2302007	Not Applicable	3001001	7701001	7701001	7701001	7701001	7701001	7701001	-1	-1	4212033	7701003	4216005	4221003	4222035	9908007	7701003	7701001	9906001	86	2516009	7701001	2650003	2205001	2207003	2215013	2223001	9923003	2707005	9923001	7701001	Y92.01	9922001	2807005	2808003
7709466	4917	Nitroglycerin	0.4	3706021	9916003	7701001	9923001	2017-11-06 21:53:00	A302030	9906003	68	7709466	2301021	2302007	Not Applicable	3001001	7701001	7701001	7701001	7701001	7701001	7701001	-1	-1	4212033	7701003	4216005	4221003	4222035	9908007	7701003	7701001	9906003	68	2516009	2601011	2650003	2205001	2207003	2215013	2223001	9923003	2707005	9923001	7701001	Y92.01	9922001	2807005	2808003
8140072	4917	Nitroglycerin	0.4	3706021	9916003	9905013	9923001	2017-12-07 23:10:07	A302030	9906001	64	8140072	2301021	7701003	Not Recorded	3001001	7701003	7701003	7701003	7701003	7701003	7701003	-1	-1	4212033	7701003	4216005	4221005	7701003	7701003	7701003	7701003	9906001	64	2516009	7701003	2650003	2205001	2207003	2215013	2223001	7701003	2707005	9923001	7701003	Y92.0	9922001	7701003	7701003
9684568	4917	Nitroglycerin	0.4	3706021	9916003	9905007	9923001	2017-12-26 18:09:00	A302030	9906003	67	9684568	2301021	2302007	Not Applicable	3001001	7701001	7701001	7701001	7701001	7701001	7701001	-1	-1	4212033	7701003	4216005	4221003	4222035	9908007	7701003	7701001	9906003	67	2516009	7701001	2650003	2205001	2207003	2215013	2223001	9923001	2707005	9923001	7701001	Y92.29	9922001	2807005	2808003
5464744	4917	Nitroglycerin	1	3706003	9916001	9905013	9923001	2017-08-13 00:45:00	A3020304+	9906003	57	5464744	2301013	2302007	Not Recorded	7701003	7701003	7701001	7701003	7701003	7701003	7701003	-1	-1	4212033	4219003	4216005	4221005	4222003	7701003	7701003	7701003	9906003	57	2516009	2601017	2650003	2205001	2207003	2215013	2223001	9923003	2707005	9923001	7701001	Y92.00	9922001	2807005	2808003
4157030	4917	Nitroglycerin	1	3706003	9916003	9905013	9923001	2017-01-21 11:34:30	A30203040	9906003	52	4157030	2301021	2302003	Not Recorded	7701003	7701003	7701003	7701003	7701003	7701003	7701003	-1	-1	4212033	7701003	4216005	4221005	7701003	7701003	7701003	7701003	9906003	52	2516009	2601011	7701003	2205001	2207003	2215013	2223001	7701003	7701003	9923001	7701003	Y92.03	9922003	2807005	2808003
12616899	4917	Nitroglycerin	0.4	3706021	9916001	9905007	9923001	2017-05-26 13:40:08	A302030405+	9906003	69	12616899	2301021	2302007	Not Recorded	3001001	7701003	7701003	7701003	7701003	7701003	7701003	-1	-1	4212033	7701003	4216005	4221003	7701003	7701003	7701003	7701003	9906003	69	2516009	2601005	7701003	2205001	2207003	2215013	2223001	7701003	2707005	9923001	7701003	Y92.0	9922001	2807005	2808003
4533351	4917	Nitroglycerin	0.4	3706021	9916003	9905007	9923001	2017-01-08 03:55:00	A3020304050	9906003	52	4533351	2301021	2302001	Not Recorded	7701003	7701003	7701003	7701003	7701003	7701003	7701003	-1	-1	4212033	7701003	4216005	4221003	7701003	7701003	7701003	7701003	9906003	52	2516009	2601001	7701003	2205001	2207003	2215013	2223001	7701003	2707005	9923001	7701003	Y92.0	9922001	2807005	2808003
2912918	4917	Nitroglycerin	0.4	3706021	9916005	9905013	9923001	2017-04-21 15:56:00	A4-	9906001	66	2912918	2301021	7701003	Not Recorded	3001001	7701003	7701003	7701003	7701003	7701003	7701003	2715	-1	4212033	7701003	4216005	4221003	7701003	7701003	7701003	7701003	9906001	66	2516009	7701003	7701003	2205001	2207003	2215013	2223001	9923003	2707005	9923001	7701001	Y92.02	9922001	2807005	2808003
11857569	4917	Nitroglycerin	0.4	3706021	9916001	9905013	9923001	2017-07-05 03:54:00	A4+	9906001	79	11857569	2301013	2302007	Not Applicable	3001001	7701001	7701001	7701001	7701001	7701001	7701001	-1	-1	4212033	4219003	4216005	4221003	7701001	9908007	7701003	7701001	9906001	79	2516009	2601011	2650003	2205001	2207005	2215013	2223001	9923003	2707005	9923001	7701001	Y92.01	9922001	2807005	2808019
1333764	4917	Nitroglycerin	0.4	3706021	9916001	9905007	9923001	2017-01-18 12:54:00	A4+	9906001	64	1333764	2301021	7701003	Not Recorded	3001001	7701003	7701003	7701003	7701003	7701003	7701003	-1	-1	4212033	4219003	4216005	4221003	7701003	9908007	7701003	7701003	9906001	64	2516009	7701003	7701003	2205001	2207003	2215013	2223001	9923003	2707005	9923001	7701003	7701003	9922001	2807005	2808003
1350554	4917	Nitroglycerin	0.4	3706021	9916001	7701001	9923001	2017-01-30 00:33:00	A4+	9906003	48	1350554	2301021	2302007	Not Applicable	3001001	7701001	7701001	7701001	7701001	7701001	7701001	-1	-1	4212033	4219005	4216005	4221003	4222035	7701001	7701003	7701001	9906003	48	2516009	2601011	2650003	2205001	2207003	2215013	2223001	9923001	2707005	9923001	7701001	Y92.01	9922001	2807005	2808003
13533922	4917	Nitroglycerin	0.4	3706021	9916001	9905007	9923001	2017-07-31 08:10:00	A4+	9906001	86	13533922	2301067	2302001	Not Recorded	3001001	7701003	7701003	7701003	7701003	7701003	7701003	-1	-1	4212033	4219005	4216005	4221003	4222035	9908007	7701003	7701003	9906001	86	2516009	2601005	2650003	2205001	2207003	2215013	2223001	9923003	2707005	9923001	2708003	Y92.0	9922001	2807005	2808003
14621372	4917	Nitroglycerin	0.4	3706021	9916001	9905013	9923001	2017-11-10 19:36:06	A4+	9906003	51	14621372	2301021	7701003	Not Recorded	3001001	7701003	7701003	7701003	7701003	7701003	7701003	2715	2717	4212033	4219001	4216005	4221015	7701003	7701003	7701003	7701003	9906003	51	2516009	2601001	2650003	2205001	2207003	2215013	2223001	7701003	2707005	9923001	7701003	Y92.0	9922001	2807011	2808003
[truncated: 1,590 more rows]
[truncated: 12 more columns]

## Sheet: a1g
9906001
9906001
9906001
9906001
9906001
9906001
9906001
9906001
9906001
9906001
9906001
9906001
9906001
9906001
9906001
9906001
9906001
9906001
9906001
9906001
9906001
9906001
9906001
9906001
9906001
9906001
9906001
9906001
9906001
9906001
9906001
[truncated: 437 more rows]

## Sheet: a1a
56
90
[truncated: 462 more rows]

[truncated: 26 more sheets: a2g, a2a, a3g, a3a, a4g, a4a, a5g, a5a, a6g, a6a, a7g, a7a, a8g, a8a, a9g, a9a, n1g, n1a, n2g, n2a …]
