# Supplementary material for: The timing of administering aspirin and nitroglycerin in patients with STEMI ECG changes alter patient outcome
Source: BMC Emerg Med. 2021 Nov 17;21:137. doi: 10.1186/s12873-021-00523-2 (PMC8597308; doi:10.1186/s12873-021-00523-2)
Supplement: Supplementary file 10 — Additional file 10. [file 12873_2021_523_MOESM10_ESM.xls]

## Sheet: Sheet1
PcrMedicationKey'	PcrKey'	eMedications_03Descr'	eMedications_05'	eMedications_01'
4375891	1211773	Oxygen	6	2017-01-11 08:38:00			If morphine is given before nythrogliceriin value 1
4375897	1211773	Nitroglycerin	0.4	2017-01-11 08:38:00			If morphine is given after nythrogliceriin value 2
4375901	1211773	Aspirin	324	2017-01-11 08:39:50			We count only morphine after nythroglicerin, because othervise
4375893	1211773	Nitroglycerin	0.4	2017-01-11 08:43:00			it may influenced the feeling of pain when nyhtroglicerin was given
4375895	1211773	Nitroglycerin	0.4	2017-01-11 08:48:00			See sheet 2….
4375896	1211773	Ondansetron	4	2017-01-11 08:50:00
4375899	1211773	Morphine	4	2017-01-11 08:50:00			morphine
4375894	1211773	Nitroglycerin	0.4	2017-01-11 08:53:16			fentanyl
4375892	1211773	Morphine	4	2017-01-11 08:56:00			midazolam
4375900	1211773	Nitroglycerin	0.4	2017-01-11 08:58:00
4375898	1211773	Nitroglycerin	0.4	2017-01-11 09:03:00	N102+3+4+5+6+	2
1631706	1213119	Glucose	1	2017-01-02 13:17:44
1631703	1213119	Oxygen	4	2017-01-02 13:22:44
1631704	1213119	Aspirin	324	2017-01-02 13:28:35
1631705	1213119	Nitroglycerin	0.4	2017-01-02 13:29:14	A10
12213221	1227142	Aspirin	324	2017-01-01 15:38:00
12213222	1227142	Nitroglycerin	0.4	2017-01-01 15:40:00	A20
1571952	1227577	Normal saline	125	2017-01-07 18:55:00
1577294	1227577	Aspirin	324	2017-01-07 18:56:00
1580862	1227577	Nitroglycerin	0.4	2017-01-07 18:56:20	A10
1597875	1233781	Aspirin	324	2017-01-08 09:25:00
1592059	1233781	Ondansetron	4	2017-01-08 09:37:00
1591908	1233781	Nitroglycerin	0.4	2017-01-08 09:45:00
1597876	1233781	Nitroglycerin	0.4	2017-01-08 09:51:00	A9+2+
15712584	1239618	Aspirin	324	2017-01-08 09:34:33
15712585	1239618	Nitroglycerin	0.4	2017-01-08 09:34:36	A1+
15712586	1239618	Normal saline	999	2017-01-08 09:35:00
1602123	1240072	Aspirin	324	2017-01-09 00:00:00
1604175	1240072	Nitroglycerin	0.4	2017-01-09 00:05:00	A5+
13728300	1241732	Nitroglycerin	0.4	2017-01-04 05:04:00
13728297	1241732	Aspirin	324	2017-01-04 05:04:00
13728299	1241732	Normal saline	50	2017-01-04 05:07:00
13728301	1241732	Nitroglycerin	0.4	2017-01-04 05:08:00	N102+
13728298	1241732	Normal saline	100	2017-01-04 05:09:00
1607174	1244155	Aspirin	324	2017-01-02 23:55:00
1607347	1244155	Nitroglycerin	0.4	2017-01-03 00:02:00
1606962	1244155	Nitroglycerin	0.4	2017-01-03 00:10:00	A6020
1623389	1245236	Oxygen	2	2017-01-08 23:12:00
1607836	1245236	Aspirin	324	2017-01-08 23:27:00
1608780	1245236	Nitroglycerin	0.4	2017-01-08 23:29:00	A2+
1612124	1249832	Aspirin	324	2017-01-07 08:22:00
1624760	1249832	Nitroglycerin	0.4	2017-01-07 08:25:00
1624761	1249832	Oxygen	2	2017-01-07 08:31:00
1612123	1249832	Nitroglycerin	0.4	2017-01-07 08:32:00	A3020
1611934	1249832	Ondansetron	4	2017-01-07 08:33:00
1613957	1251465	Oxygen	4	2017-01-11 13:41:00
1613158	1251465	Aspirin	324	2017-01-11 13:50:00
1613328	1251465	Nitroglycerin	0.4	2017-01-11 13:54:00
1613958	1251465	Nitroglycerin	0.4	2017-01-11 14:02:00	A402+
1614658	1252903	Aspirin	324	2017-01-11 17:05:00
1625678	1252903	Oxygen	3	2017-01-11 17:06:00
1615057	1252903	Nitroglycerin	0.4	2017-01-11 17:10:00
1614925	1252903	Nitroglycerin	0.4	2017-01-11 17:15:00
1625679	1252903	Morphine	4	2017-01-11 17:18:00
1615058	1252903	Nitroglycerin	0.4	2017-01-11 17:21:00	A502030	2
1614926	1252903	Morphine	4	2017-01-11 17:28:00
1618335	1257820	Oxygen	2	2017-01-02 18:08:00
1627086	1257820	Aspirin	324	2017-01-02 18:10:00
1618879	1257820	Nitroglycerin	0.4	2017-01-02 18:19:00	A7+
1618647	1258256	Oxygen	3	2017-01-09 19:57:00
1621506	1258256	Aspirin	324	2017-01-09 20:01:00
1619177	1258256	Nitroglycerin	0.4	2017-01-09 20:04:00	A3+
1628275	1261832	Aspirin	324	2017-01-04 18:18:00
1622886	1261832	Nitroglycerin	0.4	2017-01-04 18:34:00	A9+
1633182	1265531	Aspirin	324	2017-01-12 14:21:00
1633183	1265531	Nitroglycerin	0.4	2017-01-12 14:27:00	A6+
1633367	1265676	Oxygen	2	2017-01-12 15:02:00
1633368	1265676	Aspirin	324	2017-01-12 15:04:00
1633369	1265676	Nitroglycerin	0.4	2017-01-12 15:09:00
1633370	1265676	Nitroglycerin	0.4	2017-01-12 15:13:00
1633371	1265676	Nitroglycerin	0.4	2017-01-12 15:23:00	A50203+
12991828	1271596	Aspirin	324	2017-01-07 19:22:10
12991830	1271596	Normal saline	1	2017-01-07 19:39:13
12991829	1271596	Nitroglycerin	0.4	2017-01-07 19:40:44	A9+
12991831	1271596	Oxygen	15	2017-01-07 19:49:30
1641220	1271911	Aspirin	324	2017-01-17 07:32:00
1641219	1271911	Oxygen	2	2017-01-17 07:32:00
1641218	1271911	Nitroglycerin	0.4	2017-01-17 07:43:00	A80
1641221	1271911	Oxygen	15	2017-01-17 07:49:00
1642548	1273062	Oxygen	2	2017-01-14 07:56:00
1642547	1273062	Aspirin	324	2017-01-14 07:56:00
1642549	1273062	Nitroglycerin	4	2017-01-14 08:01:00	A50
1643344	1273733	Aspirin	324	2017-01-16 22:08:00
1643345	1273733	Oxygen	2	2017-01-16 22:10:00
1643346	1273733	Nitroglycerin	0.4	2017-01-16 22:20:00
1643347	1273733	Nitroglycerin	0.4	2017-01-16 22:30:00
1643348	1273733	Nitroglycerin	0.4	2017-01-16 22:40:00	A8+2+3+
1645854	1275983	Oxygen	15	2017-01-13 02:31:31
1645856	1275983	Aspirin	324	2017-01-13 02:53:31
1645852	1275983	Nitroglycerin	0.4	2017-01-13 02:53:31
1645853	1275983	Nitroglycerin	0.4	2017-01-13 02:58:31	A1+2+
1645855	1275983	Metoprolol	5	2017-01-13 03:03:31
2645996	1283661	Aspirin	324	2017-01-06 19:47:19
2651769	1283661	Nitroglycerin	0.4	2017-01-06 19:47:59	A1+
1659560	1285559	Aspirin	324	2017-01-18 05:58:00
1659558	1285559	Nitroglycerin	0.4	2017-01-18 06:08:00
1659561	1285559	Oxygen	2	2017-01-18 06:11:00
1659559	1285559	Nitroglycerin	0.4	2017-01-18 06:14:00	A8020
1661355	1286663	Aspirin	324	2017-01-18 04:38:00
1661356	1286663	Nitroglycerin	0.4	2017-01-18 04:41:00	A3+
1663774	1288540	Oxygen	6	2017-01-19 05:02:00
1663775	1288540	Nitroglycerin	0.4	2017-01-19 05:02:00
1663773	1288540	Aspirin	182	2017-01-19 05:02:00	N10
1667266	1291040	Aspirin	324	2017-01-18 18:25:00
1667267	1291040	Oxygen	6	2017-01-18 18:36:00
1667265	1291040	Nitroglycerin	0.4	2017-01-18 18:40:00	A9+
1667268	1291040	Ondansetron	8	2017-01-18 18:44:00
9535850	1308375	Nitroglycerin	0.4	2017-01-12 13:48:00
9535851	1308375	Aspirin	324	2017-01-12 13:49:00	N10
1696180	1314498	Aspirin	325	2017-01-20 19:49:00
1696179	1314498	Nitroglycerin	0.4	2017-01-20 20:01:00
1696181	1314498	Nitroglycerin	0.4	2017-01-20 20:06:00
1696182	1314498	Nitroglycerin	0.4	2017-01-20 20:09:00	A8+2030
1697428	1315577	Aspirin	325	2017-01-20 19:49:00
1697427	1315577	Nitroglycerin	0.4	2017-01-20 20:01:00
1697429	1315577	Nitroglycerin	0.4	2017-01-20 20:06:00
1697430	1315577	Nitroglycerin	0.4	2017-01-20 20:09:00	A8+2030
1777525	1317987	Aspirin	324	2017-01-17 11:06:00
1777526	1317987	Nitroglycerin	0.4	2017-01-17 11:08:00	A2+
16115138	1323756	Oxygen	6	2017-01-16 20:19:00
16115137	1323756	Aspirin	324	2017-01-16 20:20:00
16115139	1323756	Nitroglycerin	0.4	2017-01-16 20:22:00	A2+
1735857	1324848	Aspirin	324	2017-01-16 23:15:35
1735858	1324848	Nitroglycerin	0.4	2017-01-16 23:15:44	A1+
1710951	1325285	Aspirin	324	2017-01-23 11:24:00
1710950	1325285	Oxygen	2	2017-01-23 11:25:00
1710952	1325285	Nitroglycerin	0.4	2017-01-23 11:29:00	A50
1725047	1333764	Aspirin	162	2017-01-18 12:50:00
1725048	1333764	Nitroglycerin	0.4	2017-01-18 12:54:00	A4+
1726400	1334990	Aspirin	162	2017-01-18 17:45:00
1726399	1334990	Nitroglycerin	0.4	2017-01-18 17:48:00	A3+
1726401	1334990	Oxygen	2	2017-01-18 17:50:00
1728938	1337300	Aspirin	324	2017-01-13 09:50:00
1728939	1337300	Nitroglycerin	0.4	2017-01-13 09:51:00
1728940	1337300	Nitroglycerin	0.4	2017-01-13 09:54:00
1728941	1337300	Nitroglycerin	0.4	2017-01-13 09:57:00	A1+2+3+
1735092	1340032	Normal saline	10	2017-01-19 10:31:00
1735093	1340032	Aspirin	324	2017-01-19 10:35:00
1735094	1340032	Nitroglycerin	0.4	2017-01-19 10:35:00	A1+
1736548	1341023	Aspirin	324	2017-01-26 17:57:00
1736551	1341023	Nitroglycerin	0.4	2017-01-26 18:03:00
1736549	1341023	Nitroglycerin	0.4	2017-01-26 18:15:00	A6+20
1736550	1341023	Oxygen	2	2017-01-26 18:20:00
1742558	1345136	Aspirin	324	2017-01-28 05:57:00
1742559	1345136	Nitroglycerin	0.4	2017-01-28 06:05:00
1742557	1345136	Morphine	4	2017-01-28 06:08:00
1742560	1345136	Nitroglycerin	0.4	2017-01-28 06:10:00	A7020	1
1773566	1349207	Aspirin	324	2017-01-28 15:51:00
1773569	1349207	Nitroglycerin	0.4	2017-01-28 15:52:00
1773568	1349207	Nitroglycerin	0.4	2017-01-28 15:58:00
1773565	1349207	Sodium Chloride 0.154 MEQ/ML Injectable Solution	250	2017-01-28 16:01:00
1773570	1349207	Nitroglycerin	0.4	2017-01-28 16:03:00
1773567	1349207	Nitroglycerin	1	2017-01-28 16:10:00	A1+2+3+4-
1749673	1350554	Aspirin	324	2017-01-30 00:29:00
1749672	1350554	Nitroglycerin	0.4	2017-01-30 00:33:00	A4+
1750480	1351243	Aspirin	324	2017-01-30 08:32:00
1750483	1351243	Nitroglycerin	0.4	2017-01-30 08:36:00
1750481	1351243	Oxygen	4	2017-01-30 08:37:00
1750484	1351243	Nitroglycerin	0.4	2017-01-30 08:40:00	A4020	1
1750482	1351243	Morphine	2	2017-01-30 08:49:00
1750485	1351243	Ondansetron	4	2017-01-30 08:50:00
1755125	1355270	Aspirin	324	2017-01-02 00:59:00
1755124	1355270	Oxygen	2	2017-01-02 01:00:00
1755126	1355270	Nitroglycerin	0.4	2017-01-02 01:01:00	A20
1756029	1356035	Oxygen	4	2017-01-07 14:24:46
1756030	1356035	Aspirin	324	2017-01-07 14:28:10
1756031	1356035	Nitroglycerin	0.4	2017-01-07 14:38:37	A8+
1756312	1356279	Aspirin	324	2017-01-11 09:23:17
1756313	1356279	Nitroglycerin	0.4	2017-01-11 09:35:00
1756314	1356279	Nitroglycerin	0.4	2017-01-11 09:40:29	A8+2+
1758349	1358074	Aspirin	162	2017-01-24 20:29:00
1758348	1358074	Nitroglycerin	0.4	2017-01-24 20:30:00	A1+
1759884	1359459	Aspirin	162	2017-01-11 22:26:38
1759886	1359459	Nitroglycerin	0.4	2017-01-11 22:27:39
1759885	1359459	Nitroglycerin	0.4	2017-01-11 22:30:40	A2+2+
1765137	1363020	Aspirin	324	2017-01-23 16:42:00
1765138	1363020	Nitroglycerin	0.4	2017-01-23 16:50:33
1765139	1363020	Nitroglycerin	0.4	2017-01-23 16:52:09
1765140	1363020	Nitroglycerin	0.4	2017-01-23 16:57:09	A7+2+30	2
1765141	1363020	Morphine Sulfate	5	2017-01-23 17:00:14
1765142	1363020	Ondansetron	4	2017-01-23 17:03:07
1765143	1363020	Morphine Sulfate	5	2017-01-23 17:10:57
1765279	1363139	Oxygen	15	2017-01-30 14:52:00
1765278	1363139	Aspirin	162	2017-01-30 15:05:00
1765275	1363139	Nitroglycerin	0.4	2017-01-30 15:07:00
1765276	1363139	Nitroglycerin	0.4	2017-01-30 15:13:00
1765277	1363139	Nitroglycerin	4	2017-01-30 15:18:00	A202030
12041110	1366487	Aspirin	324	2017-01-28 09:19:00
12041111	1366487	Nitroglycerin	0.4	2017-01-28 09:29:00
12041112	1366487	Nitroglycerin	0.4	2017-01-28 09:35:00	A802+
1772738	1367758	Aspirin	324	2017-01-31 15:25:00
1772737	1367758	Oxygen	4	2017-01-31 15:29:00
1772739	1367758	Nitroglycerin	0.4	2017-01-31 15:32:00
1772740	1367758	Nitroglycerin	0.4	2017-01-31 15:37:00	A6+2+
1780119	1371769	Aspirin	324	2017-01-18 20:15:00
1780118	1371769	Oxygen	10	2017-01-18 20:16:00
1780120	1371769	Nitroglycerin	0.4	2017-01-18 20:18:00	A3+
1782119	1373571	Aspirin	324	2017-01-11 19:53:00
1782117	1373571	Nitroglycerin	0.4	2017-01-11 19:59:00
1782118	1373571	Nitroglycerin	0.4	2017-01-11 20:03:00
1782116	1373571	Nitroglycerin	0.4	2017-01-11 20:16:00	A6+2+3+
1785996	1375734	Aspirin	324	2017-02-03 11:50:00
1785998	1375734	Nitroglycerin	0.4	2017-02-03 11:52:00	A2+
1785997	1375734	Oxygen	4	2017-02-03 11:55:00
1786078	1375805	Nitroglycerin	0.4	2017-02-02 14:06:00
1786076	1375805	Aspirin	324	2017-02-02 14:09:00	N20
1786077	1375805	Oxygen	4	2017-02-02 14:13:00
1786826	1376447	Aspirin	324	2017-02-03 12:02:00
1786827	1376447	Nitroglycerin	0.4	2017-02-03 12:14:00	A8+
2371872	1376666	Aspirin	324	2017-02-03 11:50:26
2371873	1376666	Nitroglycerin	0.4	2017-02-03 11:52:52
2371874	1376666	Oxygen	4	2017-02-03 11:55:53
2371875	1376666	Nitroglycerin	0.4	2017-02-03 11:59:11	A3+2+
1792366	1380643	Aspirin	324	2017-02-03 16:44:00
1792367	1380643	Oxygen	4	2017-02-03 16:51:00
1792368	1380643	Nitroglycerin	0.4	2017-02-03 16:54:00
1792369	1380643	Nitroglycerin	0.4	2017-02-03 17:00:00	A8+2+
1792595	1380816	Nitroglycerin	0.4	2017-02-03 16:56:00
1792594	1380816	Oxygen	2	2017-02-03 17:04:00
1792593	1380816	Aspirin	324	2017-02-03 17:04:00	N40
1797778	1384638	Aspirin	324	2017-01-29 09:01:00
1797779	1384638	Nitroglycerin	0.4	2017-01-29 09:04:00
1797780	1384638	Nitroglycerin	0.4	2017-01-29 09:10:00
1797781	1384638	Nitroglycerin	0.4	2017-01-29 09:15:00	A302030
1801476	1387512	Nitroglycerin	0.4	2017-02-06 05:27:00
1801478	1387512	Oxygen	10	2017-02-06 05:29:00
1801479	1387512	Nitroglycerin	0.4	2017-02-06 05:29:00
1801477	1387512	Aspirin	324	2017-02-06 05:29:00	N10
1809546	1391774	Aspirin	243	2017-02-06 10:34:00
1809547	1391774	Nitroglycerin	0.4	2017-02-06 10:47:53	A90	1
1809548	1391774	Morphine	2	2017-02-06 10:54:00
1830573	1392462	Aspirin	324	2017-01-30 19:07:00
1810362	1392462	Aspirin	324	2017-01-30 19:07:00
1828135	1392462	Nitroglycerin	0.4	2017-01-30 19:17:00
1810363	1392462	Nitroglycerin	0.4	2017-01-30 19:17:00
1810364	1392462	Nitroglycerin	0.4	2017-01-30 19:23:00
1828687	1392462	Nitroglycerin	0.4	2017-01-30 19:23:00	A8+2+3+4+
1872916	1396469	Nitroglycerin	0.4	2017-01-13 21:57:00
1872913	1396469	Aspirin	324	2017-01-13 21:57:58
1872915	1396469	Lovenox	70	2017-01-13 23:39:58
1872914	1396469	Nitroglycerin	0.5	2017-01-13 23:55:58	N102+
1821730	1399631	Aspirin	324	2017-02-10 00:07:00
1821909	1399631	Nitroglycerin	0.4	2017-02-10 00:17:00
1821540	1399631	Nitroglycerin	0.4	2017-02-10 00:21:00
1821353	1399631	Nitroglycerin	0.4	2017-02-10 00:25:00	A802030	1
1821910	1399631	Morphine	4	2017-02-10 00:40:00
1828972	1405348	Normal saline	50	2017-02-02 17:22:00
1830857	1405348	Aspirin	324	2017-02-02 17:24:00
1830030	1405348	Nitroglycerin	0.4	2017-02-02 17:26:00
1829820	1405348	Nitroglycerin	0.4	2017-02-02 17:30:00	A2+20
11838394	1406423	Ondansetron	4	2017-02-02 12:42:00
11838395	1406423	Albuterol / Ipratropium Inhalant Solution [DuoNeb]	2.5	2017-02-02 12:51:00
11838396	1406423	Aspirin	324	2017-02-02 12:54:00
11838397	1406423	Nitroglycerin	0.4	2017-02-02 12:57:00	A3+
1838484	1411495	Oxygen	4	2017-02-04 11:48:00
1838485	1411495	Sodium Chloride 0.154 MEQ/ML Injectable Solution	150	2017-02-04 11:50:00
1838487	1411495	Aspirin	325	2017-02-04 11:51:00
1838489	1411495	Nitroglycerin	0.4	2017-02-04 11:52:00
1838490	1411495	Nitroglycerin	0.4	2017-02-04 11:57:00
1838488	1411495	Morphine	4	2017-02-04 12:00:00
1838491	1411495	Nitroglycerin	0.4	2017-02-04 12:02:00	A1+2+3+	1
1840357	1412756	Aspirin	325	2017-02-08 08:10:00
1840359	1412756	Normal saline	300	2017-02-08 08:52:00
1840358	1412756	Nitroglycerin	0.4	2017-02-08 08:52:00
1840360	1412756	Nitroglycerin	0.4	2017-02-08 08:57:00
1840361	1412756	Nitroglycerin	0.4	2017-02-08 09:08:00	A902+3+
1842440	1414510	Aspirin	325	2017-02-11 11:27:14
1842441	1414510	Oxygen	15	2017-02-11 11:27:14
1842442	1414510	Nitroglycerin	0.4	2017-02-11 11:37:14	A8+
1844746	1416213	Oxygen	3	2017-02-12 21:20:00
1844745	1416213	Aspirin	324	2017-02-12 21:31:00
1844747	1416213	Nitroglycerin	0.4	2017-02-12 21:35:00	A40
1845039	1416455	Oxygen	4	2017-02-13 11:49:00
1845038	1416455	Aspirin	324	2017-02-13 11:49:00
1845040	1416455	Nitroglycerin	0.4	2017-02-13 11:51:00	A2+
1853576	1421224	Aspirin	324	2017-01-02 10:44:10
1853577	1421224	Oxygen	4	2017-01-02 10:50:12
1853578	1421224	Nitroglycerin	0.4	2017-01-02 10:52:15
1853579	1421224	Ondansetron	4	2017-01-02 10:53:24
1853580	1421224	Morphine	4	2017-01-02 10:54:46
1853581	1421224	Nitroglycerin	0.4	2017-01-02 10:57:32
1853582	1421224	Nitroglycerin	1	2017-01-02 11:02:23	A7+2+3+	2
1853583	1421224	Morphine	4	2017-01-02 11:06:13
1853924	1421486	Oxygen	4	2017-02-13 19:24:48
1853922	1421486	Aspirin	324	2017-02-13 19:29:48
1853923	1421486	Nitroglycerin	0.4	2017-02-13 19:31:48	A2+
1856026	1422508	Oxygen	4	2017-01-29 03:19:00
1856029	1422508	Aspirin	324	2017-01-29 03:26:00
1856030	1422508	Nitroglycerin	400	2017-01-29 03:45:00
1856031	1422508	Nitroglycerin	400	2017-01-29 03:51:00	A9020
1861357	1425054	Aspirin	324	2017-02-15 13:08:00
1861356	1425054	Oxygen	3	2017-02-15 13:10:00
1861358	1425054	Nitroglycerin	0.4	2017-02-15 13:22:00
1861359	1425054	Nitroglycerin	0.4	2017-02-15 13:26:00	A9+2+
1962849	1426501	Aspirin	324	2017-02-08 11:20:14
1962848	1426501	Oxygen	2	2017-02-08 11:22:12
1962847	1426501	Nitroglycerin	0.4	2017-02-08 11:24:30
1962846	1426501	Nitroglycerin	0.4	2017-02-08 11:30:30	A5020	1
1962850	1426501	Ondansetron	4	2017-02-08 11:30:44
1962845	1426501	Morphine Sulfate	4	2017-02-08 11:42:16
1863138	1426573	Aspirin	324	2017-02-16 01:50:00
1863139	1426573	Nitroglycerin	0.4	2017-02-16 01:55:00
1863140	1426573	Nitroglycerin	0.4	2017-02-16 02:00:00
1863141	1426573	Nitroglycerin	0.4	2017-02-16 02:05:00	A502030	2
1863142	1426573	Fentanyl	50	2017-02-16 02:10:00
1863143	1426573	Fentanyl	50	2017-02-16 02:20:00
6851186	1427732	Oxygen	2	2017-01-02 08:57:00
6851187	1427732	Aspirin	324	2017-01-02 08:59:00
6851188	1427732	Normal saline	250	2017-01-02 09:06:00
6851189	1427732	Nitroglycerin	0.4	2017-01-02 09:09:00	A80
1871719	1431963	Aspirin	324	2017-01-04 21:53:06
1871720	1431963	Nitroglycerin	400	2017-01-04 21:55:48
1871717	1431963	Oxygen	6	2017-01-04 21:56:52
1871722	1431963	Nitroglycerin	400	2017-01-04 22:00:15
1871723	1431963	Nitroglycerin	400	2017-01-04 22:08:42
1871721	1431963	Nitroglycerin	400	2017-01-04 22:10:10
1871724	1431963	Nitroglycerin	400	2017-01-04 22:16:39	A3+203+4050
1895690	1436705	Aspirin	324	2017-02-15 11:50:00
1895691	1436705	Nitroglycerin	0.4	2017-02-15 11:52:00	A2+
1946760	1452877	Aspirin	324	2017-02-02 19:20:00
1946755	1452877	Oxygen	4	2017-02-02 19:30:00
1946757	1452877	Sodium Chloride 0.154 MEQ/ML Injectable Solution	40	2017-02-02 19:36:00
1946761	1452877	Nitroglycerin	0.4	2017-02-02 19:37:00
1946756	1452877	Oxygen	4	2017-02-02 19:40:00
1946762	1452877	Nitroglycerin	0.4	2017-02-02 19:44:00	A9+2+
1948813	1454534	Aspirin	324	2017-02-20 10:28:45
1948811	1454534	Sodium Chloride 0.154 MEQ/ML Injectable Solution	0	2017-02-20 10:34:00
1948812	1454534	Sodium Chloride 0.154 MEQ/ML Injectable Solution	0	2017-02-20 10:36:00
1948814	1454534	Nitroglycerin	0.4	2017-02-20 10:38:00	A80
1948839	1454557	Aspirin	324	2017-02-20 09:48:00
1948840	1454557	Nitroglycerin	0.4	2017-02-20 09:49:00	A10
7676740	1463826	Aspirin	324	2017-02-18 11:10:00
7676739	1463826	Oxygen	2	2017-02-18 11:10:00
7676741	1463826	Nitroglycerin	0.4	2017-02-18 11:12:00	A2+	1
7676742	1463826	Morphine	5	2017-02-18 11:19:00
1978277	1464320	Oxygen	4	2017-02-14 16:02:26
1978278	1464320	Nitroglycerin	0.4	2017-02-14 16:03:38
1978279	1464320	Aspirin	324	2017-02-14 16:04:32	N10
1978668	1464643	Aspirin	324	2017-02-21 13:16:00
1978669	1464643	Nitroglycerin	0.4	2017-02-21 13:20:00
1978670	1464643	Nitroglycerin	0.4	2017-02-21 13:29:00
1978671	1464643	Nitroglycerin	0.4	2017-02-21 13:33:00	A402030
1979059	1464965	Aspirin	162	2017-02-21 16:54:00
1979061	1464965	Nitroglycerin	0.4	2017-02-21 16:55:00
1979062	1464965	Oxygen	2	2017-02-21 17:01:00
1979060	1464965	Nitroglycerin	0.4	2017-02-21 17:06:00	A1020
1979363	1465032	Oxygen	4	2017-02-14 19:43:43
1979364	1465032	Aspirin	324	2017-02-14 19:46:43
1979365	1465032	Nitroglycerin	0.4	2017-02-14 19:47:43
1979366	1465032	Nitroglycerin	0.4	2017-02-14 19:54:43
1979367	1465032	Nitroglycerin	1	2017-02-14 19:55:43	A1+2+30
1979368	1465032	Normal saline	250	2017-02-14 20:02:00
1979693	1465274	Aspirin	324	2017-02-11 18:40:00
1979694	1465274	Nitroglycerin	0.4	2017-02-11 18:44:00
1979695	1465274	Nitroglycerin	0.4	2017-02-11 18:50:00
1979696	1465274	Nitroglycerin	1	2017-02-11 18:57:00	A4+2+3+
1979907	1465425	Nitroglycerin	0.4	2017-02-14 15:00:00
1979908	1465425	Oxygen	15	2017-02-14 15:00:00
1979909	1465425	Aspirin	324	2017-02-14 15:00:25
1979910	1465425	Normal saline	300	2017-02-14 15:07:00
1979911	1465425	Nitroglycerin	0.4	2017-02-14 15:07:13
1979912	1465425	Nitroglycerin	1	2017-02-14 15:08:00	N102+3+	1
1979913	1465425	Morphine	4	2017-02-14 15:15:00
1992252	1468293	Aspirin	324	2017-02-15 10:40:00
1992253	1468293	Nitroglycerin	0.4	2017-02-15 10:42:00	A2+
1992251	1468293	Ondansetron	4	2017-02-15 10:42:00
2025077	1469027	Aspirin	324	2017-02-22 01:44:00
2025078	1469027	Nitroglycerin	0.4	2017-02-22 01:48:00	A40
2035833	1490821	Oxygen	3	2017-01-10 06:34:00
2035835	1490821	Aspirin	324	2017-01-10 06:43:44
2035836	1490821	Nitroglycerin	0.4	2017-01-10 06:48:01	A50
2036263	1491166	Aspirin	324	2017-02-02 02:49:55
2036262	1491166	Sodium Chloride 0.154 MEQ/ML Injectable Solution	10	2017-02-02 02:57:49
2036264	1491166	Nitroglycerin	0.4	2017-02-02 02:59:39	A80
2045098	1493303	Morphine	3	2017-02-25 13:20:00
2045097	1493303	Aspirin	324	2017-02-25 13:20:00
2045096	1493303	Nitroglycerin	0.4	2017-02-25 13:20:00	A10	0
2045551	1493696	Aspirin	325	2017-02-21 14:34:14
2045552	1493696	Nitroglycerin	0.4	2017-02-21 14:39:14	A5+
2045553	1493696	Oxygen	2	2017-02-21 14:41:14
2047018	1494999	Aspirin	325	2017-02-21 06:54:00
2047019	1494999	Nitroglycerin	0.4	2017-02-21 06:55:00	A10	1
2047017	1494999	Oxygen	15	2017-02-21 06:56:00
2047020	1494999	Morphine	3	2017-02-21 07:02:00
2052124	1496838	Oxygen	10	2017-02-18 12:40:00
2052125	1496838	Aspirin	324	2017-02-18 13:01:00
2052126	1496838	Nitroglycerin	0.4	2017-02-18 13:02:00	A1+
2055169	1498706	Nitroglycerin	0.4	2017-02-22 17:39:00
2055170	1498706	Aspirin	324	2017-02-22 17:41:00
2055171	1498706	Nitroglycerin	0.4	2017-02-22 17:46:00	N1020
2055168	1498706	Normal saline	100	2017-02-22 17:46:00
2055873	1499220	Aspirin	324	2017-02-24 08:20:00
2055874	1499220	Oxygen	3	2017-02-24 08:20:00
2055875	1499220	Nitroglycerin	0.4	2017-02-24 08:22:00	A2+
2056587	1499814	Aspirin	243	2017-02-24 04:03:41
2056588	1499814	Nitroglycerin	0.4	2017-02-24 04:08:29
2056586	1499814	Nitroglycerin	0.4	2017-02-24 04:16:02
2056585	1499814	Nitroglycerin	0.4	2017-02-24 04:22:34	A502+3+
2058494	1501458	Aspirin	324	2017-02-24 12:06:00
2058495	1501458	Nitroglycerin	0.4	2017-02-24 12:08:00
2058496	1501458	Nitroglycerin	0.4	2017-02-24 12:15:00	A2+2+
2058761	1501683	Nitroglycerin	0.4	2017-02-26 13:03:00
2058759	1501683	Aspirin	325	2017-02-26 13:03:00	N10
2058760	1501683	Oxygen	2	2017-02-26 13:03:00
2059672	1502457	Oxygen	10	2017-02-26 04:50:00
2059674	1502457	Nitroglycerin	0.4	2017-02-26 04:58:00
2059673	1502457	Aspirin	324	2017-02-26 04:58:00
2059675	1502457	Nitroglycerin	0.4	2017-02-26 05:04:00	N1020
7007063	1515518	Oxygen	4	2017-03-01 11:05:00
7007064	1515518	Aspirin	324	2017-03-01 11:18:00
7007065	1515518	Nitroglycerin	0.4	2017-03-01 11:20:00	A20
2093156	1521998	Oxygen	4	2017-03-02 22:26:00
2093155	1521998	Aspirin	324	2017-03-02 22:29:00
2093157	1521998	Nitroglycerin	0.4	2017-03-02 22:39:00	A8+
4100795	1537955	Nitroglycerin	0.4	2017-02-18 22:45:00
4100794	1537955	Aspirin	324	2017-02-18 23:02:22	N50
3753227	1538510	Oxygen	4	2017-02-20 05:20:00
3753264	1538510	Nitroglycerin	0.04	2017-02-20 05:22:00
3753240	1538510	Aspirin	325	2017-02-20 05:23:00	N10
2126683	1540184	Aspirin	243	2017-01-30 20:38:00
2126684	1540184	Nitroglycerin	0.4	2017-01-30 20:42:00	A4+
2128252	1541202	Oxygen	14	2017-03-02 17:37:00
2128253	1541202	Aspirin	324	2017-03-02 17:39:00
2128254	1541202	Nitroglycerin	0.4	2017-03-02 17:43:00	A4+
2128861	1541709	Oxygen	4	2017-03-02 22:26:00
2128860	1541709	Aspirin	324	2017-03-02 22:29:00
2128862	1541709	Nitroglycerin	0.4	2017-03-02 22:39:00	A8+
2129307	1542085	Aspirin	324	2017-03-03 11:36:00
2129308	1542085	Nitroglycerin	0.4	2017-03-03 11:40:00	A40
2129309	1542085	Oxygen	4	2017-03-03 11:46:00
2129719	1542445	Aspirin	324	2017-03-03 11:39:29
2129720	1542445	Nitroglycerin	0.4	2017-03-03 11:42:05	A30
2130662	1543254	Oxygen	3	2017-03-03 19:25:21
2130663	1543254	Aspirin	182	2017-03-03 19:27:58
2130664	1543254	Nitroglycerin	0.4	2017-03-03 19:28:46
2130665	1543254	Nitroglycerin	0.4	2017-03-03 19:33:21
2130666	1543254	Nitroglycerin	0.4	2017-03-03 19:37:43	A1+2+3+
2141917	1551811	Nitroglycerin	0.4	2017-01-16 20:16:00
2141918	1551811	Aspirin	324	2017-01-16 20:18:00
2141919	1551811	Oxygen	4	2017-01-16 20:20:00
2141920	1551811	Nitroglycerin	0.4	2017-01-16 20:21:00
2141921	1551811	Nitroglycerin	0.4	2017-01-16 20:27:00
2141922	1551811	Nitroglycerin	0.4	2017-01-16 20:33:00
2141923	1551811	Nitroglycerin	0.4	2017-01-16 20:38:00	N1020304050
5829961	1556414	Aspirin	324	2017-01-07 13:14:09
5837337	1556414	Normal saline	250	2017-01-07 13:24:00
5822522	1556414	Oxygen	4	2017-01-07 13:25:00
5844743	1556414	Nitroglycerin	0.4	2017-01-07 13:28:00	A90
2151956	1560832	Oxygen	15	2017-01-23 10:52:00
2151957	1560832	Aspirin	324	2017-01-23 11:04:00
2151958	1560832	Nitroglycerin	0.4	2017-01-23 11:05:00
2151959	1560832	Nitroglycerin	0.4	2017-01-23 11:10:00	A1+2+
2153229	1561598	Oxygen	2	2017-02-28 04:40:00
2153230	1561598	Normal saline	250	2017-02-28 04:45:00
2153231	1561598	Aspirin	324	2017-02-28 04:45:00
2153232	1561598	Nitroglycerin	0.4	2017-02-28 04:48:00	A3+
2161928	1568610	Aspirin	324	2017-01-18 20:12:39
2161927	1568610	Oxygen	4	2017-01-18 20:14:39
2161929	1568610	Normal saline	250	2017-01-18 20:16:39
2161930	1568610	Nitroglycerin	0.4	2017-01-18 20:24:39
2161931	1568610	Nitroglycerin	0.4	2017-01-18 20:29:39	A8+2+
2169493	1575629	Aspirin	324	2017-01-31 21:38:00
2169492	1575629	Oxygen	2	2017-01-31 21:59:00
2169494	1575629	Nitroglycerin	0.4	2017-01-31 22:09:00	A90
2169495	1575629	Ondansetron	8	2017-01-31 22:11:00
2169566	1575678	Oxygen	2	2017-01-27 04:12:00
2169565	1575678	Aspirin	324	2017-01-27 04:16:00
2169567	1575678	Nitroglycerin	0.4	2017-01-27 04:25:00	A70
2169884	1575913	Aspirin	324	2017-01-26 10:39:00
2169883	1575913	Oxygen	4	2017-01-26 10:48:00
2169885	1575913	Nitroglycerin	0.4	2017-01-26 10:49:00
2169886	1575913	Nitroglycerin	0.4	2017-01-26 10:53:00	A8020
2170092	1576071	Aspirin	324	2017-01-24 15:00:00
2170093	1576071	Nitroglycerin	0.4	2017-01-24 15:06:00
2170094	1576071	Oxygen	3	2017-01-24 15:10:00
2170095	1576071	Nitroglycerin	0.4	2017-01-24 15:13:00	A6+2+
2170419	1576336	Aspirin	324	2017-01-27 10:35:00
2170418	1576336	Oxygen	2	2017-01-27 10:37:00
2170420	1576336	Nitroglycerin	0.4	2017-01-27 10:47:00
2170421	1576336	Nitroglycerin	4	2017-01-27 10:53:00	A8020	1
2170422	1576336	Morphine	4	2017-01-27 10:57:00
2172005	1577559	Aspirin	324	2017-01-24 11:38:00
2172006	1577559	Oxygen	2	2017-01-24 11:47:00
2172004	1577559	Nitroglycerin	0.4	2017-01-24 12:01:00	A9+
2274161	1580968	Oxygen	2	2017-03-06 08:00:06
2274125	1580968	Aspirin	324	2017-03-06 08:07:23
2274143	1580968	Nitroglycerin	1.2	2017-03-06 08:08:03	A1+
2190102	1592941	Aspirin	324	2017-02-05 22:45:00
2190103	1592941	Oxygen	3	2017-02-05 22:46:00
2190104	1592941	Nitroglycerin	0.4	2017-02-05 22:55:00	A8+
2190328	1593204	Aspirin	162	2017-02-02 03:25:00
2190329	1593204	Nitroglycerin	0.4	2017-02-02 03:26:00	A10
2190382	1593270	Nitroglycerin	0.4	2017-02-02 15:48:00
2190383	1593270	Aspirin	324	2017-02-02 15:56:00
2190384	1593270	Oxygen	2	2017-02-02 15:56:00
2190385	1593270	Nitroglycerin	0.4	2017-02-02 16:03:00	N4+2+
2194904	1596349	Aspirin	324	2017-03-07 08:57:00
2194906	1596349	Nitroglycerin	0.4	2017-03-07 09:01:00
2194905	1596349	Nitroglycerin	0.4	2017-03-07 09:07:00	A4+2+
2194907	1596349	Oxygen	15	2017-03-07 09:45:00
2200855	1600570	Oxygen	4	2017-02-01 16:23:33
2200859	1600570	Aspirin	324	2017-02-01 16:25:20
2200861	1600570	Nitroglycerin	0.4	2017-02-01 16:25:51
2200860	1600570	Nitroglycerin	0.4	2017-02-01 16:30:10
2200862	1600570	Nitroglycerin	0.4	2017-02-01 16:45:59	A1+2+3+
2205291	1605575	Oxygen	4	2017-02-12 13:43:05
2205292	1605575	Aspirin	324	2017-02-12 13:43:28
2205293	1605575	Nitroglycerin	0.4	2017-02-12 13:51:45
2205294	1605575	Nitroglycerin	0.4	2017-02-12 13:56:31
2205295	1605575	Normal saline	500	2017-02-12 14:01:33
2205296	1605575	Nitroglycerin	0.4	2017-02-12 14:02:48	A702030
2208145	1606857	Aspirin	325	2017-02-08 23:12:00
2208146	1606857	Nitroglycerin	9.4	2017-02-08 23:13:00
2208147	1606857	Oxygen	4	2017-02-08 23:13:00
2208148	1606857	Nitroglycerin	0.4	2017-02-08 23:30:00
2208149	1606857	Morphine	5	2017-02-08 23:35:00
2208150	1606857	Nitroglycerin	0.4	2017-02-08 23:40:00
2208151	1606857	Morphine	5	2017-02-08 23:55:00
2208152	1606857	Morphine	5	2017-02-08 23:56:00
2208153	1606857	Nitroglycerin	0.4	2017-02-09 00:07:00	A102+3+4+	4
2208154	1606857	Morphine	5	2017-02-09 00:15:00
2216220	1611157	Aspirin	324	2017-02-11 02:55:00
2216221	1611157	Nitroglycerin	0.4	2017-02-11 03:05:00	A80
2216005	1611271	Aspirin	324	2017-02-10 11:44:00
2216002	1611271	Fentanyl	50	2017-02-10 11:55:00
2216006	1611271	Oxygen	3	2017-02-10 11:59:00
2216001	1611271	Nitroglycerin	0.4	2017-02-10 12:05:00
2216007	1611271	Ondansetron	4	2017-02-10 12:06:00
2216003	1611271	Fentanyl	50	2017-02-10 12:12:00
2216004	1611271	Nitroglycerin	0.4	2017-02-10 12:12:00	A9+2+	1
2215544	1611469	Oxygen	8	2017-02-09 21:19:00
2215545	1611469	Albuterol	2.5	2017-02-09 21:19:00
2215546	1611469	Aspirin	324	2017-02-09 21:23:00
2215547	1611469	Nitroglycerin	0.4	2017-02-09 21:29:00
2215548	1611469	Dexamethasone	10	2017-02-09 21:34:00
2215550	1611469	Albuterol / Ipratropium	2.5	2017-02-09 21:35:00
2215549	1611469	Nitroglycerin	0.4	2017-02-09 21:35:00	A6+2+
2216492	1612008	Aspirin	324	2017-03-01 13:16:00
2216493	1612008	Nitroglycerin	0.4	2017-03-01 13:20:00	A4+
2217551	1612697	Aspirin	324	2017-03-08 04:06:32
2217550	1612697	Nitroglycerin	0.4	2017-03-08 04:16:53	A8+
2236376	1619872	Aspirin	324	2017-03-08 11:27:33
2236377	1619872	Nitroglycerin	0.4	2017-03-08 11:27:34
2236378	1619872	Nitroglycerin	0.4	2017-03-08 11:33:41	A1020
2238498	1620988	Aspirin	324	2017-03-08 02:31:20
2238497	1620988	Sodium Chloride 0.154 MEQ/ML Injectable Solution	250	2017-03-08 02:45:00
2238499	1620988	Nitroglycerin	0.4	2017-03-08 02:47:21
2238502	1620988	Ondansetron	4	2017-03-08 02:48:00
2238500	1620988	Nitroglycerin	400	2017-03-08 03:07:25
2238501	1620988	Nitroglycerin	400	2017-03-08 03:15:52	A9+2+3+
2250460	1630045	Oxygen	4	2017-02-27 01:01:04
2250461	1630045	Aspirin	324	2017-02-27 01:08:04
2250463	1630045	Nitroglycerin	0.4	2017-02-27 01:10:20	A3+	1
2250464	1630045	Ondansetron	4	2017-02-27 01:15:33
2250462	1630045	Morphine	2	2017-02-27 01:22:52
2250474	1630055	Aspirin	320	2017-03-02 10:12:38
2250475	1630055	Nitroglycerin	0.4	2017-03-02 10:13:45	A2+
2252500	1631771	Oxygen	2	2017-03-04 16:07:10
2252501	1631771	Aspirin	324	2017-03-04 16:09:04
2252502	1631771	Nitroglycerin	0.4	2017-03-04 16:12:41	A4+
2252503	1631771	Ondansetron	4	2017-03-04 16:13:34
2259082	1636525	Oxygen	2	2017-03-10 14:50:00
2259081	1636525	Aspirin	324	2017-03-10 14:50:00
2259083	1636525	Nitroglycerin	0.4	2017-03-10 15:05:00	A90
2270192	1645514	Aspirin	324	2017-02-23 03:20:00
2270193	1645514	Nitroglycerin	0.4	2017-02-23 03:28:00	A7+
2270194	1645514	Ondansetron	8	2017-02-23 03:35:00
2286469	1652505	Aspirin	324	2017-03-12 21:06:00
2286116	1652505	Nitroglycerin	0.4	2017-03-12 21:09:00
2286470	1652505	Nitroglycerin	0.4	2017-03-12 21:18:00	A3+2+
2286666	1652505	Oxygen	4	2017-03-12 21:18:00
2287342	1653633	Oxygen	2	2017-03-13 19:34:00
2287296	1653633	Aspirin	324	2017-03-13 19:46:00
2287360	1653633	Nitroglycerin	0.4	2017-03-13 19:52:00
2287317	1653633	Nitroglycerin	0.4	2017-03-13 19:59:00	A6020
2289120	1655557	Aspirin	324	2017-03-14 20:50:00
2289167	1655557	Nitroglycerin	0.4	2017-03-14 20:56:00
2289143	1655557	Nitroglycerin	0.4	2017-03-14 21:00:00	A6+2+
2308485	1665906	Aspirin	324	2017-03-07 16:15:00
2308486	1665906	Normal saline	150	2017-03-07 16:25:58
2308487	1665906	Nitroglycerin	0.4	2017-03-07 16:26:33	A8+
2311242	1667557	Oxygen	3	2017-02-27 08:22:00
2312486	1667557	Aspirin	324	2017-02-27 08:25:00
2311856	1667557	Nitroglycerin	0.4	2017-02-27 08:29:00	A40
2311243	1667557	Ondansetron	8	2017-02-27 08:31:00
2314022	1668513	Aspirin	324	2017-02-26 13:18:00
2314279	1668513	Nitroglycerin	0.4	2017-02-26 13:22:00
2314106	1668513	Amiodarone	150	2017-02-26 13:25:00
2314192	1668513	Nitroglycerin	0.4	2017-02-26 13:36:00
2314023	1668513	Ondansetron	4	2017-02-26 13:40:00
2314193	1668513	Oxygen	2	2017-02-26 14:05:00
2314105	1668513	Nitroglycerin	0.4	2017-02-26 14:10:00	A4+2+3+
2312154	1669043	Oxygen	4	2017-02-26 22:16:00
2310931	1669043	Aspirin	324	2017-02-26 22:36:00
2311550	1669043	Nitroglycerin	0.4	2017-02-26 22:37:00	A1+
2312362	1669989	Aspirin	324	2017-02-26 10:41:00
2311732	1669989	Oxygen	2	2017-02-26 10:44:00
2311128	1669989	Nitroglycerin	0.4	2017-02-26 10:47:00	A6+
2341095	1689245	Ondansetron	8	2017-03-08 16:55:00
2342325	1689245	Aspirin	324	2017-03-08 17:00:00
2341720	1689245	Nitroglycerin	0.4	2017-03-08 17:08:00	A7+
2344754	1690487	Oxygen	2	2017-03-13 16:50:16
2344755	1690487	Aspirin	324	2017-03-13 16:52:00
2344756	1690487	Nitroglycerin	0.4	2017-03-13 16:56:43
2344757	1690487	Nitroglycerin	0.4	2017-03-13 17:00:31	A502+
2387133	1693616	Aspirin	324	2017-03-17 19:36:00
2386576	1693616	Nitroglycerin	0.4	2017-03-17 19:40:00
2386383	1693616	Nitroglycerin	0.4	2017-03-17 19:45:00
2386765	1693616	Nitroglycerin	0.4	2017-03-17 19:50:00	A402030
2353752	1697602	Aspirin	324	2017-03-16 13:31:00
2353753	1697602	Oxygen	3	2017-03-16 13:36:00
2353758	1697602	Ondansetron	4	2017-03-16 13:39:00
2353754	1697602	Nitroglycerin	0.4	2017-03-16 13:42:00
2353755	1697602	Fentanyl	50	2017-03-16 13:42:00
2353757	1697602	Nitroglycerin	0.4	2017-03-16 13:54:00	A802+	2
2353756	1697602	Fentanyl	50	2017-03-16 13:55:00
2361218	1703078	Aspirin	324	2017-03-19 11:17:00
2361231	1703078	Nitroglycerin	0.4	2017-03-19 11:25:00
2361213	1703078	Fentanyl	50	2017-03-19 11:34:46
2361219	1703078	Nitroglycerin	0.4	2017-03-19 11:38:50	A702+	1
21235049	1710375	Aspirin	324	2017-03-13 03:58:00
21235053	1710375	Oxygen	4	2017-03-13 04:02:00
21235050	1710375	Nitroglycerin	0.4	2017-03-13 04:04:00
21235052	1710375	Nitroglycerin	0.4	2017-03-13 04:09:00
21235054	1710375	Ondansetron	4	2017-03-13 04:12:00
21235051	1710375	Nitroglycerin	0.4	2017-03-13 04:14:00	A60203+
2373134	1711917	Oxygen	15	2017-03-17 08:27:00
2373135	1711917	Oxygen	15	2017-03-17 08:27:00
2373136	1711917	Aspirin	324	2017-03-17 08:30:00
2373137	1711917	Nitroglycerin	0.4	2017-03-17 08:36:00	A6+
2378189	1716297	Oxygen	3	2017-03-17 05:08:00
2378186	1716297	Aspirin	324	2017-03-17 05:22:00
2378187	1716297	Nitroglycerin	0.4	2017-03-17 05:24:00
2378188	1716297	Nitroglycerin	0.4	2017-03-17 05:29:00	A2+20
2382298	1719845	Oxygen	2	2017-03-15 12:17:00
2382299	1719845	Aspirin	324	2017-03-15 12:18:00
2382300	1719845	Nitroglycerin	0.4	2017-03-15 12:22:00	A4+
2383231	1720653	Oxygen	3	2017-03-21 01:58:00
2383229	1720653	Aspirin	324	2017-03-21 02:11:00
2383230	1720653	Nitroglycerin	0.4	2017-03-21 02:13:00
2383232	1720653	Nitroglycerin	0.4	2017-03-21 02:22:00
2383233	1720653	Nitroglycerin	0.4	2017-03-21 02:26:00	A2+2030
2385698	1722810	Aspirin	324	2017-03-15 23:45:23
2385699	1722810	Nitroglycerin	0.4	2017-03-15 23:53:22
2385697	1722810	Oxygen	6	2017-03-15 23:53:46
2385700	1722810	Nitroglycerin	0.4	2017-03-15 23:56:01	A7+2+
2386416	1723506	Nitroglycerin	0.4	2017-03-20 16:50:51
2387178	1723506	Nitroglycerin	0.4	2017-03-20 16:51:34
2386799	1723506	Aspirin	324	2017-03-20 16:52:24
2386417	1723506	Oxygen	4	2017-03-20 16:53:01
2386798	1723506	Nitroglycerin	1	2017-03-20 17:18:27	N102+
2452754	1777563	Aspirin	648	2017-03-18 20:58:35
2452661	1777563	Nitroglycerin	0.4	2017-03-18 21:16:03
2452807	1777563	Nitroglycerin	0.4	2017-03-18 21:23:14	A9+20
2454999	1778886	Oxygen	4	2017-03-25 02:32:00
2455000	1778886	Aspirin	324	2017-03-25 02:38:00
2455001	1778886	Nitroglycerin	0.4	2017-03-25 02:43:00
2455002	1778886	Nitroglycerin	0.4	2017-03-25 02:48:00	A5+2+
2457165	1780760	Aspirin	243	2017-03-21 21:32:50
2457166	1780760	Nitroglycerin	0.4	2017-03-21 21:48:45	A9+
4714839	1783799	Aspirin	324	2017-03-17 17:32:00
4714840	1783799	Nitroglycerin	0.4	2017-03-17 17:54:00	A9+
4714838	1783799	Midazolam	1	2017-03-17 17:56:00
2487928	1807420	Oxygen	2	2017-03-26 01:03:00
2487929	1807420	Aspirin	324	2017-03-26 01:06:00
2487930	1807420	Nitroglycerin	0.4	2017-03-26 01:07:49
2487931	1807420	Calcium Chloride 0.0014 MEQ/ML / K+ Chloride 0.004 MEQ/ML / NaCl 0.103 MEQ/ML / Sodium Lactate 0.028	350	2017-03-26 01:09:00
2487932	1807420	Morphine	2	2017-03-26 01:15:00
2487933	1807420	Ondansetron	4	2017-03-26 01:16:51
2487934	1807420	Nitroglycerin	0.4	2017-03-26 01:19:00	A2+2+	1
3563054	1863563	Oxygen	3	2017-01-18 08:23:00
3607978	1863563	Aspirin	324	2017-01-18 08:26:00
3560994	1863563	Nitroglycerin	400	2017-01-18 08:29:00	A30	1
3489272	1863563	Morphine	5	2017-01-18 08:30:00
3607219	1863563	Ondansetron	4	2017-01-18 08:31:00
3507376	1865464	Aspirin	324	2017-01-31 02:44:00
3594574	1865464	Oxygen	2	2017-01-31 02:48:00
3487717	1865464	Nitroglycerin	0.4	2017-01-31 02:50:00
3596437	1865464	Nitroglycerin	0.4	2017-01-31 02:56:00	A6020
2707214	1868367	Oxygen	2	2017-01-27 07:22:00
2707213	1868367	Normal saline	500	2017-01-27 07:30:00
2707215	1868367	Nitroglycerin	0.4	2017-01-27 07:32:00
2707212	1868367	Aspirin	162	2017-01-27 07:40:00	N40
3606799	1868414	Aspirin	324	2017-02-24 13:19:00
3478624	1868414	Nitroglycerin	0.4	2017-02-24 13:20:00
3554988	1868414	Nitroglycerin	0.4	2017-02-24 13:30:00
3606501	1868414	Nitroglycerin	0.4	2017-02-24 13:40:00
3565691	1868414	Nitroglycerin	0.4	2017-02-24 13:45:00	A1+2+3+4+
3490186	1868769	Oxygen	10	2017-02-24 19:18:00
3523286	1868769	Aspirin	324	2017-02-24 19:20:00
3570226	1868769	Morphine	5	2017-02-24 19:20:00
3474278	1868769	Nitroglycerin	400	2017-02-24 19:20:00	A1+	1
3581748	1870079	Nitroglycerin	400	2017-03-14 16:02:00
3495739	1870079	Aspirin	324	2017-03-14 16:02:00	N1+	1
3465750	1870079	Oxygen	4	2017-03-14 16:09:00
3537430	1870079	Morphine	5	2017-03-14 16:13:00
3531351	1896052	Oxygen	2	2017-02-24 12:25:00
3474439	1896052	Aspirin	324	2017-02-24 12:28:00
3592257	1896052	Nitroglycerin	0.4	2017-02-24 12:35:00
3543124	1896052	Nitroglycerin	0.4	2017-02-24 12:39:00	A6020	2
3589505	1896052	Morphine	3	2017-02-24 12:56:00
3466041	1896052	Morphine	2	2017-02-24 13:01:00
3180059	1924760	Aspirin	324	2017-03-30 12:29:00
3180060	1924760	Ondansetron	4	2017-03-30 12:31:00
3180061	1924760	Nitroglycerin	0.4	2017-03-30 12:32:00	A3+
2652172	1926414	Aspirin	324	2017-03-27 11:05:00
2650145	1926414	Oxygen	2	2017-03-27 11:05:00
2657487	1926414	Nitroglycerin	0.4	2017-03-27 11:10:00	A5+
2649096	1926856	Aspirin	324	2017-03-29 00:35:00
2630785	1926856	Nitroglycerin	0.4	2017-03-29 00:47:00	A80
2642743	1926856	Oxygen	4	2017-03-29 00:48:00
2640463	1928992	Aspirin	324	2017-01-29 10:50:00
2645619	1928992	Nitroglycerin	0.4	2017-01-29 11:00:00	A8+
2655609	1930631	Aspirin	324	2017-03-09 14:29:45
2635380	1930631	Nitroglycerin	0.4	2017-03-09 14:35:09	A6+
2633755	1931522	Aspirin	162	2017-01-28 01:30:00
2642752	1931522	Nitroglycerin	0.4	2017-01-28 01:49:00
2650581	1931522	Nitroglycerin	0.4	2017-01-28 01:55:00	A9020
3028556	1960303	Oxygen	6	2017-02-24 10:50:04
3028557	1960303	Nitroglycerin	0.4	2017-02-24 11:03:11
3028555	1960303	Aspirin	324	2017-02-24 11:05:56	N2+	2
3028558	1960303	Fentanyl	50	2017-02-24 11:15:48
3028559	1960303	Fentanyl	50	2017-02-24 11:25:27
3028659	1960500	Normal saline	100	2017-01-11 11:12:00
3028660	1960500	Aspirin	324	2017-01-11 11:15:00
3028661	1960500	Oxygen	4	2017-01-11 11:20:00
3028662	1960500	Nitroglycerin	0.4	2017-01-11 11:22:00
3028663	1960500	Ondansetron	4	2017-01-11 11:27:00
3028664	1960500	Nitroglycerin	0.4	2017-01-11 11:28:00
3028665	1960500	Fentanyl	100	2017-01-11 11:30:00
3028666	1960500	Nitroglycerin	0.4	2017-01-11 11:34:00
3028667	1960500	Nitroglycerin	0.4	2017-01-11 11:45:00
3028668	1960500	Fentanyl	100	2017-01-11 11:49:00
3028669	1960500	Nitroglycerin	0.4	2017-01-11 12:05:00	A6+2+3+4+5+	2
2758453	1970193	Aspirin	324	2017-03-09 09:49:51
2758452	1970193	Nitroglycerin	0.4	2017-03-09 09:50:21
2758451	1970193	Oxygen	12	2017-03-09 09:54:59
2758450	1970193	Nitroglycerin	0.4	2017-03-09 09:56:14	A1+2+
2774965	1984645	Aspirin	324	2017-02-19 12:31:59
2774964	1984645	Nitroglycerin	0.4	2017-02-19 12:35:45
2774963	1984645	Nitroglycerin	0.4	2017-02-19 12:40:59
2774962	1984645	Nitroglycerin	0.4	2017-02-19 12:46:00	A4+2+30
2787327	1995464	Aspirin	324	2017-03-29 04:11:27
2787329	1995464	Nitroglycerin	0.4	2017-03-29 04:16:27
2787328	1995464	Nitroglycerin	0.4	2017-03-29 04:22:27	A5+2+
2787440	1995560	Nitroglycerin	0.4	2017-03-28 14:35:13
2787439	1995560	Aspirin	324	2017-03-28 14:35:13	N10
2787719	1995808	Aspirin	324	2017-03-25 02:15:34
2787720	1995808	Oxygen	4	2017-03-25 02:36:21
2787721	1995808	Nitroglycerin	0.4	2017-03-25 02:38:34
2787722	1995808	Nitroglycerin	0.4	2017-03-25 02:43:34
2787723	1995808	Nitroglycerin	1	2017-03-25 02:44:34	A9+2+3+
2787868	1995927	Oxygen	4	2017-03-28 16:50:00
2787869	1995927	Morphine	4	2017-03-28 16:58:00
2787870	1995927	Aspirin	324	2017-03-28 17:00:00
2787871	1995927	Nitroglycerin	0.4	2017-03-28 17:01:00
2787872	1995927	Nitroglycerin	0.4	2017-03-28 17:05:00
2787873	1995927	Nitroglycerin	1	2017-03-28 17:06:43	A102030	0
2816198	2013867	Aspirin	324	2017-04-02 15:54:00
2816199	2013867	Nitroglycerin	0.4	2017-04-02 16:01:00
2816200	2013867	Oxygen	4	2017-04-02 16:05:00
2816201	2013867	Nitroglycerin	0.4	2017-04-02 16:08:00	A6+2+
2818192	2015417	Oxygen	4	2017-04-02 21:29:00
2818193	2015417	Aspirin	324	2017-04-02 21:34:00
2818194	2015417	Nitroglycerin	0.4	2017-04-02 21:45:00
2818195	2015417	Nitroglycerin	0.4	2017-04-02 21:53:00	A802+
2818216	2015432	Aspirin	324	2017-04-02 03:10:00
2818217	2015432	Oxygen	12	2017-04-02 03:15:00
2818218	2015432	Nitroglycerin	0.4	2017-04-02 03:20:00	A8+
3183060	2056417	Aspirin	324	2017-03-29 08:25:00
3183061	2056417	Nitroglycerin	0.4	2017-03-29 08:30:00
3183062	2056417	Nitroglycerin	0.4	2017-03-29 08:56:00	A5+2+
2889577	2074177	Aspirin	324	2017-04-01 06:00:00
2889579	2074177	Nitroglycerin	0.4	2017-04-01 06:02:00
2889578	2074177	Oxygen	2	2017-04-01 06:07:00
2889580	2074177	Nitroglycerin	0.4	2017-04-01 06:11:00	A2+2+
2951195	2128833	Oxygen	4	2017-04-06 12:40:00
2951196	2128833	Aspirin	324	2017-04-06 12:41:00
2951197	2128833	Nitroglycerin	0.4	2017-04-06 12:42:00	A1+
2970309	2145479	Oxygen	2	2017-03-02 22:53:00
2970310	2145479	Aspirin	324	2017-03-02 22:55:00
2970311	2145479	Nitroglycerin	0.4	2017-03-02 22:56:00
2970312	2145479	Morphine	2	2017-03-02 22:57:00
2970314	2145479	Morphine	2	2017-03-02 23:00:00
2970313	2145479	Nitroglycerin	0.4	2017-03-02 23:00:00
2970315	2145479	Nitroglycerin	1	2017-03-02 23:01:00	A1+2+3+	2
2987822	2159361	Aspirin	324	2017-04-06 03:43:00
2987823	2159361	Nitroglycerin	0.4	2017-04-06 04:00:00	A90
2988509	2159881	Oxygen	4	2017-04-05 11:57:00
2988508	2159881	Aspirin	324	2017-04-05 11:58:00
2988510	2159881	Nitroglycerin	0.4	2017-04-05 12:10:00	A80
2988826	2160135	Aspirin	324	2017-04-05 14:57:00
2988827	2160135	Oxygen	4	2017-04-05 14:57:00
2988828	2160135	Nitroglycerin	0.4	2017-04-05 15:00:00	A3+	2
2988829	2160135	Morphine	5	2017-04-05 15:15:00
2988830	2160135	Morphine	5	2017-04-05 15:25:00
3030037	2195365	Oxygen	4	2017-04-01 16:07:00
3030038	2195365	Aspirin	324	2017-04-01 16:09:00
3030039	2195365	Nitroglycerin	0.4	2017-04-01 16:18:00
3030040	2195365	Ondansetron	4	2017-04-01 16:19:00
3030041	2195365	Nitroglycerin	0.4	2017-04-01 16:23:00	A7020
3030307	2195600	Aspirin	243	2017-04-01 06:59:00
3030308	2195600	Oxygen	2	2017-04-01 07:10:00
3030309	2195600	Nitroglycerin	0.4	2017-04-01 07:14:00	A90
3034043	2198752	Nitroglycerin	0.4	2017-04-03 16:17:01
3034042	2198752	Aspirin	324	2017-04-03 16:26:57
3034044	2198752	Nitroglycerin	0.4	2017-04-03 16:29:48	N5020
3034473	2199126	Aspirin	324	2017-04-04 03:32:00
3034474	2199126	Nitroglycerin	0.4	2017-04-04 03:38:00
3034475	2199126	Nitroglycerin	0.4	2017-04-04 03:47:00
3034476	2199126	Nitroglycerin	0.4	2017-04-04 03:54:00	A602030	2
3034477	2199126	Fentanyl	50	2017-04-04 03:59:00
3034478	2199126	Fentanyl	50	2017-04-04 04:03:00
3034978	2199536	Aspirin	324	2017-04-02 18:00:00
3034979	2199536	Oxygen	3	2017-04-02 18:00:00
3034980	2199536	Nitroglycerin	0.4	2017-04-02 18:07:00	A6+
3036430	2200789	Oxygen	2	2017-04-04 10:54:00
3036431	2200789	Aspirin	324	2017-04-04 11:00:00
3036429	2200789	Zofran	4	2017-04-04 11:06:00
3036432	2200789	Nitroglycerin	0.4	2017-04-04 11:18:00	A9-
3037818	2201993	Aspirin	324	2017-04-05 17:08:00
3037819	2201993	Nitroglycerin	0.4	2017-04-05 17:16:00
3037820	2201993	Oxygen	4	2017-04-05 17:25:00
3037821	2201993	Nitroglycerin	0.4	2017-04-05 17:26:00
3037822	2201993	Nitroglycerin	0.4	2017-04-05 17:31:00	A7+2+3+
3041208	2204931	Nitroglycerin	0.4	2017-04-07 10:42:00
3041206	2204931	Oxygen	3	2017-04-07 10:42:00
3041209	2204931	Nitroglycerin	0.4	2017-04-07 10:47:00
3041207	2204931	Aspirin	324	2017-04-07 10:48:00	N3+
3042444	2206015	Oxygen	3	2017-04-07 17:47:00
3042443	2206015	Aspirin	324	2017-04-07 17:58:00
3042445	2206015	Nitroglycerin	0.4	2017-04-07 17:59:00	A10
3052164	2214603	Aspirin	324	2017-01-01 02:01:00
3052163	2214603	Oxygen	15	2017-01-01 02:01:00
3052161	2214603	Nitroglycerin	0.4	2017-01-01 02:02:00
3052160	2214603	Morphine	2	2017-01-01 02:07:00
3052162	2214603	Normal saline	10	2017-01-01 02:08:00
3052159	2214603	Nitroglycerin	0.4	2017-01-01 02:13:00	A1+2+	2
3052158	2214603	Morphine	2	2017-01-01 02:18:00
3068086	2228360	Aspirin	324	2017-04-07 21:26:00
3068087	2228360	Oxygen	3	2017-04-07 21:39:00
3068088	2228360	Nitroglycerin	0.4	2017-04-07 21:44:00	A9+
3115635	2270666	Aspirin	324	2017-04-01 15:28:00
3115636	2270666	Nitroglycerin	0.4	2017-04-01 15:35:00
3115637	2270666	Nitroglycerin	0.4	2017-04-01 15:40:00
3115638	2270666	Nitroglycerin	0.4	2017-04-01 15:45:00
3115639	2270666	Nitroglycerin	1	2017-04-01 15:55:00	A6+2+3+4+
3115634	2270666	Ondansetron	4	2017-04-01 15:55:00
3117550	2272107	Aspirin	324	2017-04-08 18:14:00
3117551	2272107	Oxygen	2	2017-04-08 18:22:00
3117552	2272107	Nitroglycerin	0.4	2017-04-08 18:22:00
3117553	2272107	Nitroglycerin	0.4	2017-04-08 18:30:00	A7+2+
3120514	2274680	Oxygen	4	2017-04-08 08:03:00
3120513	2274680	Aspirin	243	2017-04-08 08:05:00
3120515	2274680	Nitroglycerin	0.4	2017-04-08 08:08:00	A3+
7133760	2277598	Oxygen	15	2017-04-10 14:35:00
7133762	2277598	Normal saline	500	2017-04-10 14:36:00
7133761	2277598	Naloxone	0.4	2017-04-10 14:36:00
7133763	2277598	Aspirin	324	2017-04-10 14:45:00
7133764	2277598	Nitroglycerin	1	2017-04-10 14:46:00	A1+
3133144	2284225	Aspirin	324	2017-04-10 21:05:00
3133147	2284225	Nitroglycerin	0.4	2017-04-10 21:08:00
3133145	2284225	Oxygen	2	2017-04-10 21:18:00
3133146	2284225	Nitroglycerin	0.4	2017-04-10 21:26:00	A3+2+
3170819	2316351	Aspirin	324	2017-04-04 14:55:11
3170820	2316351	Nitroglycerin	0.4	2017-04-04 14:55:26
3170821	2316351	Nitroglycerin	0.4	2017-04-04 15:00:27
3170818	2316351	Nitroglycerin	0.4	2017-04-04 15:05:10	A102030
3171677	2317085	Aspirin	325	2017-04-10 08:05:00
3171678	2317085	Nitroglycerin	0.4	2017-04-10 08:07:00	A2+
3171679	2317085	Oxygen	4	2017-04-10 08:10:00
3725532	2324442	Aspirin	324	2017-04-11 11:27:00
3725177	2324442	Nitroglycerin	0.4	2017-04-11 11:50:00	A9+
3725758	2324442	Metoprolol	25	2017-04-11 13:06:00
3725533	2324442	Heparin	4000	2017-04-11 13:07:00
3725757	2324442	Oxygen	2	2017-04-11 14:00:00
3321995	2448034	Aspirin	324	2017-01-01 10:50:49
3321996	2448034	Oxygen	2	2017-01-01 10:51:04
3321997	2448034	Nitroglycerin	0.4	2017-01-01 10:56:18
3321998	2448034	Nitroglycerin	0.4	2017-01-01 11:06:19	A6+2+
3321999	2448034	Normal saline	50	2017-01-01 11:07:39
3325186	2450818	Oxygen	15	2017-01-02 20:24:00
3325187	2450818	Aspirin	324	2017-01-02 20:25:00
3325188	2450818	Normal saline	10	2017-01-02 20:26:00
3325189	2450818	Normal saline	400	2017-01-02 20:27:00
3325190	2450818	Nitroglycerin	0.4	2017-01-02 20:28:00	A30	1
3325191	2450818	Morphine	5	2017-01-02 20:29:00
3325185	2450818	Ondansetron	4	2017-01-02 20:32:00
3327452	2452777	Aspirin	324	2017-01-05 08:44:53
3327453	2452777	Nitroglycerin	0.4	2017-01-05 08:48:26	A40
3330378	2455420	Aspirin	164	2017-01-07 21:57:59
3330379	2455420	Normal saline	10	2017-01-07 22:00:30
3330380	2455420	Nitroglycerin	0.4	2017-01-07 22:05:23
3330381	2455420	Nitroglycerin	0.4	2017-01-07 22:12:12	A7+2+
3330967	2455929	Oxygen	2	2017-01-08 12:17:00
3330968	2455929	Aspirin	324	2017-01-08 12:18:00
3330969	2455929	Normal saline	10	2017-01-08 12:20:00
3330970	2455929	Nitroglycerin	0.4	2017-01-08 12:24:00	A60
3331757	2456622	Oxygen	2	2017-01-08 13:16:00
3331758	2456622	Aspirin	324	2017-01-08 13:17:00
3331756	2456622	Nitroglycerin	1	2017-01-08 13:26:00	A70
3335700	2460174	Aspirin	324	2017-01-11 13:00:39
3335701	2460174	Nitroglycerin	0.4	2017-01-11 13:02:11
3335702	2460174	Nitroglycerin	0.4	2017-01-11 13:07:10	A202+
3339073	2463211	Aspirin	324	2017-01-07 22:01:07
3339074	2463211	Nitroglycerin	0.4	2017-01-07 22:01:49	A1+
3339072	2463211	Normal saline	250	2017-01-07 22:02:32
3340694	2464650	Aspirin	325	2017-01-15 17:25:00
3340695	2464650	Nitroglycerin	0.4	2017-01-15 17:35:00	A8+	1
3340696	2464650	Oxygen	4	2017-01-15 17:40:00
3340697	2464650	Fentanyl	70	2017-01-15 17:42:00
3344177	2467773	Aspirin	325	2017-01-18 19:45:21
3344178	2467773	Nitroglycerin	0.4	2017-01-18 19:59:21	A9+
3350770	2473670	Aspirin	324	2017-01-23 15:37:22
3350771	2473670	Nitroglycerin	0.4	2017-01-23 15:39:46
3350772	2473670	Fentanyl	90	2017-01-23 15:47:00
3350773	2473670	Nitroglycerin	0.4	2017-01-23 15:49:17
3350769	2473670	Nitroglycerin	0.4	2017-01-23 15:56:00	A302+3+	1
3351624	2474414	Aspirin	324	2017-01-23 20:39:24
3351625	2474414	Nitroglycerin	0.4	2017-01-23 20:41:17
3351626	2474414	Nitroglycerin	0.4	2017-01-23 20:47:00
3351623	2474414	Nitroglycerin	0.4	2017-01-23 20:54:36	A202+3+
3355335	2477726	Aspirin	324	2017-01-27 16:55:00
3355336	2477726	Nitroglycerin	0.4	2017-01-27 16:57:00
3355337	2477726	Nitroglycerin	0.4	2017-01-27 17:14:00
3355338	2477726	Nitroglycerin	0.4	2017-01-27 17:23:00	A202030
3360784	2482602	Nitroglycerin	0.4	2017-02-01 09:35:00
3360786	2482602	Aspirin	243	2017-02-01 09:36:00	N1+
3360785	2482602	Oxygen	3	2017-02-01 09:37:00
3360841	2482651	Oxygen	3	2017-01-30 21:04:00
3360842	2482651	Aspirin	243	2017-01-30 21:04:00
3360843	2482651	Nitroglycerin	0.4	2017-01-30 21:09:00	A5+
3362527	2484117	Aspirin	162	2017-02-01 22:11:27
3362528	2484117	Nitroglycerin	0.4	2017-02-01 22:16:25	A50
7668533	2488027	Aspirin	324	2017-02-08 17:41:00
7668534	2488027	Nitroglycerin	0.4	2017-02-08 17:42:00
7668535	2488027	Nitroglycerin	0.4	2017-02-08 17:46:57
7668536	2488027	Oxygen	2	2017-02-08 17:48:00
7668537	2488027	Nitroglycerin	1	2017-02-08 17:50:00	A102030	2
7668538	2488027	Morphine	2	2017-02-08 17:51:00
7668539	2488027	Morphine	2	2017-02-08 18:01:51
10312323	2493970	Oxygen	2	2017-02-16 17:02:00
10312324	2493970	Aspirin	325	2017-02-16 17:03:00
10312325	2493970	Nitroglycerin	0.4	2017-02-16 17:08:00	A5+
10312326	2493970	Ticagrelor 90 MG Oral Tablet	180	2017-02-16 17:12:00
10312327	2493970	Heparin	5000	2017-02-16 17:19:00
3374333	2494589	Aspirin	324	2017-02-17 07:53:42
3374334	2494589	Nitroglycerin	0.4	2017-02-17 07:56:07
3374335	2494589	Nitroglycerin	0.4	2017-02-17 08:07:39	A3020	1
3374336	2494589	Fentanyl	50	2017-02-17 08:08:14
3386140	2505145	Nitroglycerin	0.4	2017-03-04 00:34:02
3386139	2505145	Oxygen	4	2017-03-04 03:31:00
3386141	2505145	Aspirin	325	2017-03-04 03:40:00	N5+
3407466	2524024	Aspirin	324	2017-01-09 15:05:00
3407465	2524024	Nitroglycerin	0.4	2017-01-09 15:11:00	A60
15603645	2527962	Aspirin	324	2017-01-18 22:32:00
15603646	2527962	Nitroglycerin	0.4	2017-01-18 22:40:00	A7+	2
15603647	2527962	Fentanyl	50	2017-01-18 22:45:00
15603644	2527962	Ondansetron	4	2017-01-18 22:46:00
15603648	2527962	Fentanyl	50	2017-01-18 22:52:00
3412518	2528579	Aspirin	324	2017-01-21 18:42:02
3412519	2528579	Oxygen	4	2017-01-21 18:45:01
3412520	2528579	Nitroglycerin	0.4	2017-01-21 18:45:47	A40	1
3412521	2528579	Fentanyl	100	2017-01-21 18:47:43
3412517	2528579	Ondansetron	4	2017-01-21 18:50:46
3416005	2531716	Nitroglycerin	0.4	2017-01-29 03:28:00
3416004	2531716	Aspirin	324	2017-01-29 03:28:00	N10
3416006	2531716	Ondansetron	4	2017-01-29 03:30:00
3416007	2531716	Ondansetron	4	2017-01-29 03:40:00
3429698	2543929	Aspirin	324	2017-03-01 09:57:25
3429699	2543929	Nitroglycerin	0.4	2017-03-01 09:57:30	A1+
3429700	2543929	Ondansetron	4	2017-03-01 09:57:33
3433260	2545398	Aspirin	324	2017-04-12 10:40:00
3455059	2545398	Nitroglycerin	4	2017-04-12 10:44:00	A4+
3455072	2545453	Oxygen	3	2017-04-12 13:31:00
3431829	2545453	Nitroglycerin	0.4	2017-04-12 13:40:00
3431983	2545453	Aspirin	324	2017-04-12 13:40:00	N10
3435587	2548969	Nitroglycerin	0.4	2017-04-15 21:47:00
3435261	2548969	Oxygen	2	2017-04-15 21:47:00
3434873	2548969	Aspirin	324	2017-04-15 21:47:00	N10
3437070	2551574	Aspirin	243	2017-04-17 19:16:00
3456866	2551574	Oxygen	12	2017-04-17 19:16:00
3437499	2551574	Nitroglycerin	0.4	2017-04-17 19:26:00
3437071	2551574	Nitroglycerin	0.4	2017-04-17 19:39:00	A8020
3440232	2555552	Aspirin	324	2017-04-20 16:18:36
3440456	2555552	Nitroglycerin	0.4	2017-04-20 16:30:24
3441675	2555552	Nitroglycerin	0.4	2017-04-20 16:39:38	A8+2+
3458565	2557582	Aspirin	324	2017-04-22 00:29:00
3441941	2557582	Nitroglycerin	0.4	2017-04-22 00:40:00	A8+
3443387	2557582	Oxygen	2	2017-04-22 00:45:00
3443502	2559153	Aspirin	324	2017-04-22 19:05:00
3443755	2559153	Ondansetron	4	2017-04-22 19:10:00
3459017	2559153	Oxygen	2	2017-04-22 19:10:00
3444938	2559153	Nitroglycerin	0.4	2017-04-22 19:40:00	A9+
3445283	2560677	Aspirin	243	2017-04-24 11:48:00
3444668	2560677	Oxygen	10	2017-04-24 11:48:00
3459490	2560677	Nitroglycerin	0.4	2017-04-24 12:01:00	A9+
3447865	2563883	Aspirin	324	2017-04-25 11:40:00
3449031	2563883	Nitroglycerin	0.4	2017-04-25 11:45:00	A50
3447536	2564265	Aspirin	324	2017-04-26 00:41:00
3460453	2564265	Oxygen	2	2017-04-26 00:41:00
3448339	2564265	Nitroglycerin	0.4	2017-04-26 00:42:00
3447537	2564265	Nitroglycerin	0.4	2017-04-26 00:47:00
3460454	2564265	Nitroglycerin	0.4	2017-04-26 00:53:00	A102+3+
3454689	2571696	Oxygen	2	2017-04-26 00:41:00
3462594	2571696	Aspirin	324	2017-04-26 00:41:00
3453889	2571696	Nitroglycerin	0.4	2017-04-26 00:42:00
3462595	2571696	Nitroglycerin	0.4	2017-04-26 00:47:00
3454690	2571696	Nitroglycerin	0.4	2017-04-26 00:53:00	A102+3+
3535119	2588860	Aspirin	324	2017-04-20 15:56:00
3542143	2588860	Oxygen	15	2017-04-20 15:57:00
3473776	2588860	Nitroglycerin	0.4	2017-04-20 15:58:00	A2+
3581230	2589507	Aspirin	324	2017-04-14 19:56:00
3469858	2589507	Nitroglycerin	0.4	2017-04-14 19:57:00	A1+
3522612	2604462	Aspirin	162	2017-03-30 04:56:06
3566714	2604462	Nitroglycerin	0.4	2017-03-30 04:59:15	A4+
3490254	2616118	Nitroglycerin	0.4	2017-04-15 21:49:52
3611762	2616118	Aspirin	162	2017-04-15 21:54:37	N30	2
3518018	2616118	Fentanyl	50	2017-04-15 21:57:45
3486626	2616118	Oxygen	4	2017-04-15 21:59:00
3502738	2616118	Fentanyl	50	2017-04-15 22:05:47
3579445	2687805	Oxygen	2	2017-04-19 16:35:00
3612775	2687805	Aspirin	243	2017-04-19 16:35:00
3484479	2687805	Nitroglycerin	0.4	2017-04-19 16:45:00	A8+
3606465	2693690	Oxygen	4	2017-04-25 11:53:00
3501362	2693690	Aspirin	324	2017-04-25 12:05:00
3479509	2693690	Nitroglycerin	0.4	2017-04-25 12:06:00	A1+
3618826	2696134	Nitroglycerin	0.12	2017-03-03 21:48:16
3618827	2696134	Aspirin	324	2017-03-03 21:49:54	N10
3618828	2696134	Midazolam	5	2017-03-03 21:54:59
3618829	2696134	Amiodarone	300	2017-03-03 21:55:03
3618830	2696134	EPINEPHrine 0.1 MG/ML	1	2017-03-03 21:57:29
3618825	2696134	Amiodarone	150	2017-03-03 22:12:01
10666605	2697979	Aspirin	324	2017-03-09 09:19:00
10666606	2697979	Nitroglycerin	0.4	2017-03-09 10:00:00
10666607	2697979	Nitroglycerin	0.4	2017-03-09 10:06:00
10666608	2697979	Nitroglycerin	0.4	2017-03-09 10:11:00	A902+3+
10666609	2697979	Normal saline	100	2017-03-09 10:20:00
6722000	2707456	Aspirin	324	2017-03-08 15:42:00
6721999	2707456	Nitroglycerin	0.4	2017-03-08 16:00:00	A90
3633208	2708543	Aspirin	324	2017-03-27 16:42:00
3633209	2708543	Nitroglycerin	0.4	2017-03-27 16:46:00
3633210	2708543	Nitroglycerin	0.4	2017-03-27 16:51:00	A4+2+
3633212	2708543	Heparin	5000	2017-03-27 17:03:00
3633211	2708543	Ticagrelor 90 MG Oral Tablet	180	2017-03-27 17:03:00
3737926	2710960	Aspirin	325	2017-03-28 16:40:00
3737901	2710960	Nitroglycerin	0.4	2017-03-28 16:45:00
3737914	2710960	Ondansetron	4	2017-03-28 16:50:00
3737938	2710960	Nitroglycerin	0.4	2017-03-28 16:52:00
3737902	2710960	Nitroglycerin	0.4	2017-03-28 16:57:00	A5+2+3+	1
3737915	2710960	Fentanyl	100	2017-03-28 17:05:00
3737939	2710960	Ondansetron	4	2017-03-28 17:12:00
3737913	2710960	Diphenhydramine	50	2017-03-28 17:13:00
3639458	2714035	Oxygen	2	2017-03-17 04:28:00
3639456	2714035	Aspirin	324	2017-03-17 04:30:00
3639457	2714035	Nitroglycerin	0.4	2017-03-17 04:34:00	A40
6722086	2718797	Aspirin	324	2017-03-25 12:20:00
6722087	2718797	Nitroglycerin	0.4	2017-03-25 12:21:00
6722088	2718797	Oxygen	3	2017-03-25 12:25:00
6722089	2718797	Nitroglycerin	0.4	2017-03-25 12:30:00
6722090	2718797	Nitroglycerin	0.4	2017-03-25 12:42:00	A1+2030
3649100	2722371	Aspirin	324	2017-04-01 02:33:00
3649101	2722371	Nitroglycerin	0.4	2017-04-01 02:34:04
3649102	2722371	Nitroglycerin	0.4	2017-04-01 02:40:00
3649103	2722371	Oxygen	4	2017-04-01 02:40:52
3649104	2722371	Nitroglycerin	0.4	2017-04-01 02:50:00	A20203+	1
3649105	2722371	Fentanyl	100	2017-04-01 02:56:00
3650180	2723296	Aspirin	324	2017-03-29 20:06:30
3650181	2723296	Nitroglycerin	0.4	2017-03-29 20:18:45	A9+	2
3650182	2723296	Ondansetron	4	2017-03-29 20:27:26
3650183	2723296	Fentanyl	50	2017-03-29 20:33:58
3650184	2723296	Fentanyl	50	2017-03-29 20:40:17
3650504	2723590	Aspirin	324	2017-03-30 08:25:38
3650503	2723590	Nitroglycerin	0.4	2017-03-30 08:31:07	A60
3651570	2724504	Aspirin	324	2017-03-07 14:27:00
3651569	2724504	Nitroglycerin	0.4	2017-03-07 14:27:00
3651571	2724504	Fentanyl	100	2017-03-07 14:29:00
3651568	2724504	Ondansetron	4	2017-03-07 14:30:00
3651572	2724504	Nitroglycerin	0.4	2017-03-07 14:36:00	A1+2+	1
3656369	2728652	Oxygen	15	2017-03-18 21:10:00
3656370	2728652	Nitroglycerin	0.4	2017-03-18 21:13:00
3656371	2728652	Aspirin	324	2017-03-18 21:13:00
3656372	2728652	Nitroglycerin	0.4	2017-03-18 21:16:00	N1020
3662883	2734033	Oxygen	2	2017-04-25 04:22:00
3662937	2734033	Aspirin	324	2017-04-25 04:30:00
3662917	2734033	Nitroglycerin	0.4	2017-04-25 04:40:00
3662884	2734033	Nitroglycerin	0.4	2017-04-25 04:47:00
3662854	2734033	Nitroglycerin	0.4	2017-04-25 04:52:00	A8+2030
3685704	2748631	Aspirin	324	2017-04-15 18:04:00
3685046	2748631	Oxygen	4	2017-04-15 18:05:00
3686031	2748631	Nitroglycerin	0.4	2017-04-15 18:07:00	A3+	1
3685378	2748631	Morphine	4	2017-04-15 18:17:00
3682089	2752334	Oxygen	4	2017-04-23 03:00:58
3682033	2752334	Aspirin	324	2017-04-23 03:04:43
3682148	2752334	Nitroglycerin	0.4	2017-04-23 03:07:34
3682035	2752334	Nitroglycerin	0.4	2017-04-23 03:15:57
3682149	2752334	Nitroglycerin	0.4	2017-04-23 03:22:22
3682090	2752334	Nitroglycerin	0.4	2017-04-23 03:27:36
3682210	2752334	Nitroglycerin	0.4	2017-04-23 03:33:52
3682034	2752334	Nitroglycerin	0.4	2017-04-23 03:39:11	A302+3+4+5+6+
3783229	2752830	Aspirin	324	2017-04-24 07:41:00
3783228	2752830	Nitroglycerin	0.4	2017-04-24 07:45:00
3783227	2752830	Oxygen	2	2017-04-24 07:47:00
3783230	2752830	Nitroglycerin	0.4	2017-04-24 07:55:00	A402+
16115497	2754978	Oxygen	4	2017-04-06 19:43:00
16115498	2754978	Aspirin	324	2017-04-06 19:43:00
16115499	2754978	Nitroglycerin	0.4	2017-04-06 19:44:00
16115500	2754978	Nitroglycerin	0.4	2017-04-06 19:54:00
16115501	2754978	Morphine	5	2017-04-06 19:59:00
16115502	2754978	Nitroglycerin	0.4	2017-04-06 20:07:00
16115503	2754978	Morphine	5	2017-04-06 20:18:00
16115496	2754978	Nitroglycerin	0.4	2017-04-06 20:23:00	A1020304+	2
4169890	2757337	Aspirin	324	2017-04-13 22:35:21
4169888	2757337	Nitroglycerin	0.4	2017-04-13 22:40:21	A50
4169889	2757337	Oxygen	4	2017-04-13 22:40:21
12214480	2757992	Ondansetron	4	2017-04-05 09:55:26
12214479	2757992	Aspirin	324	2017-04-05 10:00:26
12214481	2757992	Nitroglycerin	0.4	2017-04-05 10:05:26	A50	1
12214482	2757992	Morphine	2	2017-04-05 10:06:26
3696925	2758718	Aspirin	162	2017-04-11 13:56:11
3695488	2758718	Nitroglycerin	0.4	2017-04-11 14:00:11	A4+
3705987	2763051	Aspirin	324	2017-04-17 04:37:00
3700930	2763051	Nitroglycerin	0.4	2017-04-17 04:48:00
3700763	2763051	Nitroglycerin	0.4	2017-04-17 04:52:00
3700931	2763051	Nitroglycerin	0.4	2017-04-17 05:00:00	A8+2+30
3701700	2764548	Aspirin	324	2017-03-14 20:08:00
3699558	2764548	Nitroglycerin	0.4	2017-03-14 20:10:00
3699557	2764548	Nitroglycerin	0.4	2017-03-14 20:15:00
3701698	2764548	Nitroglycerin	0.4	2017-03-14 20:20:00
3706407	2764548	cloNIDine	0.1	2017-03-14 20:25:00
3702323	2764548	Lantus	73	2017-03-14 21:12:00
3706408	2764548	Nitroglycerin	5	2017-03-14 21:14:00	A2+2+3+40
3701699	2764548	Heparin	950	2017-03-14 21:50:00
4170074	2765627	Aspirin	324	2017-04-15 16:27:16
4170073	2765627	Nitroglycerin	0.4	2017-04-15 16:32:16	A50
4064130	2767192	Aspirin	324	2017-04-14 07:16:00
4064131	2767192	Oxygen	2	2017-04-14 07:18:00
4064129	2767192	Normal saline	100	2017-04-14 07:28:00
4064132	2767192	Fentanyl	25	2017-04-14 07:35:00
4064133	2767192	Nitroglycerin	0.4	2017-04-14 07:41:00	A90	1
4064134	2767192	Ondansetron	4	2017-04-14 07:47:00
4064135	2767192	Fentanyl	25	2017-04-14 07:48:00
3722256	2776434	Oxygen	2	2017-04-21 23:40:00
3718511	2776434	Aspirin	324	2017-04-21 23:42:00
3719736	2776434	Nitroglycerin	0.4	2017-04-21 23:47:00	A50
3722410	2777331	Aspirin	324	2017-04-27 07:45:00
3718684	2777331	Nitroglycerin	0.4	2017-04-27 07:51:00	A60
3721438	2779074	Aspirin	324	2017-04-25 07:46:00
3718956	2779074	Oxygen	4	2017-04-25 07:52:00
3720181	2779074	Nitroglycerin	0.4	2017-04-25 07:58:00	A80
3726467	2779251	Oxygen	2	2017-04-15 18:10:00
3726466	2779251	Aspirin	324	2017-04-15 18:12:00
3726484	2779251	Nitroglycerin	0.4	2017-04-15 18:14:00
3726478	2779251	Nitroglycerin	0.4	2017-04-15 18:18:00
3726494	2779251	Nitroglycerin	0.4	2017-04-15 18:21:00	A202+3+
3721751	2780925	Aspirin	324	2017-04-22 13:29:00
3720493	2780925	Nitroglycerin	0.4	2017-04-22 13:32:00
3719240	2780925	Nitroglycerin	0.4	2017-04-22 13:37:00	A302+
3719559	2782763	Aspirin	324	2017-04-18 21:50:00
3720815	2782763	Nitroglycerin	0.4	2017-04-18 22:00:00	A8+
3723333	2782763	Ondansetron	8	2017-04-18 22:07:00
3985335	2783796	Aspirin	324	2017-04-21 07:32:00
3985334	2783796	Nitroglycerin	0.4	2017-04-21 07:35:00	A3+
3738588	2788235	Nitroglycerin	0.4	2017-04-02 23:58:07
3738584	2788235	Aspirin	324	2017-04-03 00:04:12
3738569	2788235	Morphine	2	2017-04-03 00:12:45
3738570	2788235	Nitroglycerin	0.4	2017-04-03 00:15:53	N402+	1
7105758	2790467	Aspirin	324	2017-01-15 23:00:09
7105762	2790467	Normal saline	100	2017-01-15 23:01:00
7105759	2790467	Nitroglycerin	0.4	2017-01-15 23:01:44
7105760	2790467	Nitroglycerin	0.4	2017-01-15 23:07:15	A2020
7105761	2790467	Oxygen	10	2017-01-16 00:25:42
3737222	2791478	Aspirin	324	2017-01-20 19:30:00
3737223	2791478	Sodium Chloride 0.154 MEQ/ML Injectable Solution	200	2017-01-20 19:32:00
3737219	2791478	Nitroglycerin	0.4	2017-01-20 19:38:00
3737221	2791478	Oxygen	4	2017-01-20 19:40:00
3737224	2791478	Nitroglycerin	0.4	2017-01-20 19:50:00	A702+
21435822	2791576	Aspirin	325	2017-04-01 23:50:00
21435823	2791576	Nitroglycerin	1	2017-04-01 23:55:47	A60	2
21435824	2791576	Normal saline	30	2017-04-01 23:58:00
21435825	2791576	Ondansetron	4	2017-04-02 00:12:39
21435826	2791576	Morphine	1	2017-04-02 00:15:00
21435827	2791576	Morphine	1	2017-04-02 00:25:08
3745751	2792659	Aspirin	324	2017-01-18 13:01:39
3745503	2792659	Nitroglycerin	0.4	2017-01-18 13:04:47
3745242	2792659	Nitroglycerin	0.4	2017-01-18 13:10:37	A4020
3753410	2801732	Aspirin	324	2017-04-05 23:28:00
3753585	2801732	Nitroglycerin	0.4	2017-04-05 23:35:00
3753680	2801732	Nitroglycerin	0.4	2017-04-05 23:40:00
3753679	2801732	Nitroglycerin	0.4	2017-04-05 23:45:00	A6+2+3+
3756443	2802552	Albuterol	2.5	2017-04-16 17:50:00
3756380	2802552	Ipratropium	0.5	2017-04-16 17:50:00
3756379	2802552	Normal saline	150	2017-04-16 19:12:53
3756442	2802552	Aspirin	324	2017-04-16 19:21:03
3756408	2802552	Nitroglycerin	0.4	2017-04-16 19:23:00	A20
3756381	2802552	Albuterol	2.5	2017-04-16 19:25:00
3756474	2802552	Albuterol	2.5	2017-04-18 19:05:00
3760315	2804130	Ibuprofen	160	2017-04-16 10:23:55
3760363	2804130	Aspirin	162	2017-04-16 11:11:09
3760418	2804130	Nitroglycerin	0.4	2017-04-16 11:14:18
3760364	2804130	Oxygen	1	2017-04-16 11:23:26
3760316	2804130	Nitroglycerin	0.4	2017-04-16 11:29:35	A4+2+
3797042	2828799	Aspirin	324	2017-04-09 07:22:00
3789602	2828799	Nitroglycerin	0.4	2017-04-09 07:25:00	A3+
3805432	2833722	Oxygen	3	2017-04-13 17:24:00
3789270	2833722	Aspirin	243	2017-04-13 17:36:00
3796086	2833722	Nitroglycerin	0.4	2017-04-13 17:38:00	A2+
3794524	2833722	Furosemide	40	2017-04-13 17:40:00
3788704	2834626	Oxygen	3	2017-02-03 02:53:00
3791483	2834626	Aspirin	81	2017-02-03 02:54:00
3797845	2834626	Nitroglycerin	0.4	2017-02-03 02:58:00
3805773	2834626	Nitroglycerin	0.4	2017-02-03 03:15:00	A4+2+
6625478	2834635	Aspirin	324	2017-02-06 07:33:00
6625479	2834635	Nitroglycerin	0.4	2017-02-06 07:34:00
6625481	2834635	Nitroglycerin	0.4	2017-02-06 07:40:00	A1+2+
6625480	2834635	Ondansetron	4	2017-02-06 07:40:00
6625482	2834635	nitroglycerin 2 % Topical Ointment	1	2017-02-06 07:41:00
3795176	2835376	Normal saline	0	2017-01-05 11:16:00
3788701	2835376	Aspirin	324	2017-01-05 11:19:00
3801051	2835376	Nitroglycerin	0.4	2017-01-05 11:19:00	A1+
3803598	2841780	Aspirin	324	2017-04-15 09:59:00
3797434	2841780	Nitroglycerin	0.4	2017-04-15 10:00:00	A10
14130811	2843055	Oxygen	4	2017-04-24 16:01:03
14130798	2843055	Aspirin	325	2017-04-24 16:06:49
14130799	2843055	Nitroglycerin	10	2017-04-24 16:10:09
14130800	2843055	Heparin	1000	2017-04-24 16:15:37
14130801	2843055	Ondansetron	4	2017-04-24 16:25:45
14130802	2843055	Fentanyl	100	2017-04-24 16:27:06
14130803	2843055	Nitroglycerin	15	2017-04-24 16:30:19
14130812	2843055	Normal saline	120	2017-04-24 16:40:14
14130804	2843055	Fentanyl	50	2017-04-24 16:54:46
14130805	2843055	Nitroglycerin	20	2017-04-24 17:00:54
14130806	2843055	Fentanyl	50	2017-04-24 17:24:46
14130807	2843055	Fentanyl	50	2017-04-24 17:46:53
14130808	2843055	Lorazepam	2	2017-04-24 18:00:02
14130809	2843055	Nitroglycerin	10	2017-04-24 18:20:12	A402+3+40	4
14130810	2843055	Ondansetron	4	2017-04-24 18:30:50
3827808	2860375	Aspirin	162	2017-04-30 02:40:00
3827809	2860375	Nitroglycerin	0.4	2017-04-30 02:43:00
3827810	2860375	Nitroglycerin	0.4	2017-04-30 02:49:00	A302+
3857301	2883717	Aspirin	324	2017-04-29 19:54:00
3857305	2883717	Ondansetron	4	2017-04-29 19:55:00
3857302	2883717	Nitroglycerin	0.4	2017-04-29 20:01:00
3857303	2883717	Nitroglycerin	0.4	2017-04-29 20:06:00
3857304	2883717	Nitroglycerin	0.4	2017-04-29 20:14:00	A6+2+3+
3857634	2883984	Aspirin	324	2017-04-28 16:30:00
3857635	2883984	Nitroglycerin	0.4	2017-04-28 16:43:00	A9+
3870280	2885879	Aspirin	324	2017-04-11 09:10:00
3859897	2885879	Ondansetron	4	2017-04-11 09:30:00
3884886	2885879	Nitroglycerin	0.4	2017-04-11 09:36:00
3893925	2885879	Fentanyl	50	2017-04-11 09:38:00
3886250	2885879	Nitroglycerin	0.4	2017-04-11 09:41:00	A9+20	2
3871452	2885879	Fentanyl	50	2017-04-11 09:41:00
3859833	2887708	Oxygen	2	2017-04-18 19:33:00
3901287	2887708	Normal saline	300	2017-04-18 19:33:00
3883381	2887708	Aspirin	324	2017-04-18 19:33:00
3883570	2887708	Nitroglycerin	1	2017-04-18 19:34:00
3902073	2887708	Ondansetron	4	2017-04-18 19:37:00
3859790	2887708	Nitroglycerin	0.4	2017-04-18 19:58:00	A102+
3893628	2891441	Normal saline	10	2017-01-16 17:11:18
3871031	2891441	Aspirin	325	2017-01-16 17:11:18
3876568	2891441	Normal saline	200	2017-01-16 17:12:00
3871163	2891441	Nitroglycerin	0.4	2017-01-16 17:21:00
3889246	2891441	Nitroglycerin	0.4	2017-01-16 17:26:00
3882648	2891441	Nitroglycerin	0.4	2017-01-16 17:35:00	A8+2+3+
3888335	2895609	Oxygen	6	2017-04-22 18:10:31
3869891	2895609	DuoNeb	3	2017-04-22 18:15:15
3859427	2895609	Aspirin	324	2017-04-22 18:17:36
3893965	2895609	Nitroglycerin	0.4	2017-04-22 18:20:01	A30
3866977	2901658	Aspirin	324	2017-01-02 20:17:18
3877326	2901658	Nitroglycerin	0.4	2017-01-02 20:19:18	A2+
3895725	2901658	Normal saline	250	2017-01-02 20:35:44
3882745	2902334	Aspirin	324	2017-01-30 14:07:21
3872830	2902334	Normal saline	10	2017-01-30 14:31:02
3862578	2902334	Nitroglycerin	0.4	2017-01-30 14:32:02	A90
3872902	2902334	Ondansetron	4	2017-01-30 14:38:59
3860604	2902896	Aspirin	324	2017-02-18 10:18:00
3890985	2902896	Nitroglycerin	0.4	2017-02-18 10:32:21	A90
7105967	2903333	Normal saline	80	2017-01-27 03:32:51
7105968	2903333	Oxygen	2	2017-01-27 03:37:51
7105966	2903333	Aspirin	324	2017-01-27 03:40:51
7105969	2903333	Nitroglycerin	0.4	2017-01-27 03:52:51	A8+	1
7105970	2903333	Morphine	3	2017-01-27 03:57:51
8195984	2904771	Nitroglycerin	0.4	2017-01-25 18:29:31
8195983	2904771	Aspirin	324	2017-01-25 18:30:00
8195985	2904771	Nitroglycerin	0.4	2017-01-25 18:36:46	N102+
3865303	2905912	Sodium Chloride 0.154 MEQ/ML Injectable Solution	400	2017-02-20 09:47:00
3901620	2905912	Aspirin	324	2017-02-20 09:49:00
3870333	2905912	Nitroglycerin	0.4	2017-02-20 09:50:00
3877732	2905912	Fentanyl	50	2017-02-20 09:52:00
3896619	2905912	Ondansetron	4	2017-02-20 09:54:00
3860789	2905912	Nitroglycerin	0.4	2017-02-20 09:57:00
3867601	2905912	Fentanyl	50	2017-02-20 09:58:00
3891952	2905912	Nitroglycerin	0.4	2017-02-20 10:03:00	A10203+	3
3890801	2905912	Morphine	4	2017-02-20 10:07:00
3900762	2905912	Oxygen	4	2017-02-20 10:10:00
3883714	2905912	Oxygen	10	2017-02-20 10:14:00
3878924	2906119	Oxygen	3	2017-04-23 05:36:51
3895763	2906119	Aspirin	324	2017-04-23 05:38:09
3885208	2906119	Nitroglycerin	0.4	2017-04-23 05:42:03
3883504	2906119	Nitroglycerin	0.4	2017-04-23 05:47:05	A4+2+
3878438	2908979	Normal saline	250	2017-02-15 19:19:00
3900284	2908979	Aspirin	324	2017-02-15 19:20:00
3865297	2908979	Nitroglycerin	0.4	2017-02-15 19:21:00	A1+
3879593	2908979	Oxygen	4	2017-02-15 19:34:00
3900780	2908979	Ondansetron	4	2017-02-15 19:35:00
3875486	2908979	Atropine	0.5	2017-02-15 19:37:00
3891853	2909972	Oxygen	4	2017-01-19 19:49:00
3863887	2909972	Normal saline	0	2017-01-19 19:50:00
3895614	2909972	Aspirin	243	2017-01-19 19:55:00
3885528	2909972	Nitroglycerin	0.4	2017-01-19 20:00:00	A5+
3899920	2910525	Aspirin	324	2017-01-30 09:52:44
3860786	2910525	Nitroglycerin	0.4	2017-01-30 09:53:25
3890227	2910525	Nitroglycerin	1	2017-01-30 09:53:54	A1+2+
3879914	2912003	Aspirin	324	2017-04-19 18:03:00
3861496	2912003	Ondansetron	2	2017-04-19 18:14:00
3867936	2912003	Nitroglycerin	0.4	2017-04-19 18:20:00	A9+
3890385	2912003	Oxygen	2	2017-04-19 18:33:00
4555443	2912918	Aspirin	324	2017-04-21 15:52:27
4555444	2912918	Nitroglycerin	0.4	2017-04-21 15:56:00	A4-
4555445	2912918	Normal saline	500	2017-04-21 16:11:00
3902852	2913360	Oxygen	4	2017-04-21 02:28:00
3860676	2913360	Aspirin	324	2017-04-21 02:30:00
3871577	2913360	Nitroglycerin	0.4	2017-04-21 02:34:00	A4+
3873250	2913360	Normal saline	50	2017-04-21 22:31:00
4179214	2921962	Aspirin	324	2017-04-27 22:20:00
4179215	2921962	Nitroglycerin	0.4	2017-04-27 22:30:00	A8+
4179216	2921962	Normal saline	50	2017-04-27 22:38:00
3906762	2923345	Aspirin	81	2017-05-02 19:32:34
3906761	2923345	Nitroglycerin	0.4	2017-05-02 19:36:16	A4+
3906760	2923345	Ondansetron	4	2017-05-02 19:36:41
3914424	2929997	Aspirin	162	2017-05-01 17:16:00
3914425	2929997	Nitroglycerin	0.4	2017-05-01 17:20:00	A40
3930071	2942620	Aspirin	324	2017-05-02 04:18:00
3930070	2942620	Nitroglycerin	0.4	2017-05-02 04:22:00	A40
3932386	2944483	Aspirin	324	2017-05-02 18:21:00
3932387	2944483	Nitroglycerin	0.4	2017-05-02 18:32:00
3932389	2944483	Oxygen	2	2017-05-02 18:41:00
3932388	2944483	Nitroglycerin	0.4	2017-05-02 18:42:00	A8020
21375523	2945555	Normal saline	0	2017-05-01 09:26:00
21375524	2945555	Aspirin	324	2017-05-01 09:31:00
21375525	2945555	Ondansetron	4	2017-05-01 09:32:00
21375522	2945555	Nitroglycerin	0.4	2017-05-01 09:43:47	A90
3943965	2946504	Nitroglycerin	0.4	2017-03-01 16:35:00
3941751	2946504	Aspirin	324	2017-03-01 16:44:00	N50
3954391	2947878	Oxygen	15	2017-02-26 00:26:19
3953735	2947878	Aspirin	324	2017-02-26 00:45:00
3955042	2947878	Nitroglycerin	0.4	2017-02-26 00:46:29	A20
3949848	2948073	Aspirin	324	2017-03-01 09:06:00
3950413	2948073	Nitroglycerin	0.4	2017-03-01 09:10:00	A4+	1
3950238	2948073	Ondansetron	4	2017-03-01 09:11:00
3950050	2948073	Fentanyl	50	2017-03-01 09:14:00
3950414	2948073	Normal saline	500	2017-03-01 09:15:00
3953836	2950360	Aspirin	324	2017-03-01 10:27:00
3955150	2950360	Normal saline	10	2017-03-01 10:29:00
3954498	2950360	Nitroglycerin	0.4	2017-03-01 10:30:00
3954497	2950360	Nitroglycerin	0.4	2017-03-01 10:35:00	A3+2+
3949272	2951217	Aspirin	324	2017-03-06 10:31:07
3949104	2951217	Nitroglycerin	0.4	2017-03-06 10:31:32
3949623	2951217	Nitroglycerin	0.4	2017-03-06 10:35:59	A1+2+
3949457	2951217	Normal saline	10	2017-03-06 10:38:24
3954554	2952267	Aspirin	324	2017-03-03 10:40:00
3953253	2952267	Nitroglycerin	0.4	2017-03-03 10:46:00	A6+
3937223	2954052	Aspirin	324	2017-04-25 13:18:00
3937249	2954052	Nitroglycerin	0.4	2017-04-25 13:40:00
3937275	2954052	Nitroglycerin	0.4	2017-04-25 13:45:00	A9+2+
3936819	2956219	Aspirin	81	2017-03-13 01:58:02
3936278	2956219	Aspirin	81	2017-03-13 02:09:48
3937084	2956219	Oxygen	3	2017-03-13 02:10:02
3936279	2956219	Normal saline	100	2017-03-13 02:16:02
3936280	2956219	Aspirin	81	2017-03-13 02:19:48
3936566	2956219	Nitroglycerin	0.4	2017-03-13 02:20:02
3937085	2956219	Nitroglycerin	0.4	2017-03-13 02:24:02	A9020
3936567	2956219	Aspirin	81	2017-03-13 02:31:48
3936293	2957584	Aspirin	324	2017-03-02 09:44:15
3936830	2957584	Normal saline	10	2017-03-02 09:48:15
3937097	2957584	Nitroglycerin	0.4	2017-03-02 09:50:15	A6+
3953491	2958675	Aspirin	324	2017-02-17 21:29:46
3954144	2958675	Nitroglycerin	0.4	2017-02-17 21:35:58	A6-
3957529	2964909	Aspirin	325	2017-05-03 22:10:00
3957530	2964909	Nitroglycerin	0.4	2017-05-03 22:10:00	A1+
3984255	2986712	Aspirin	324	2017-05-03 11:47:00
3984256	2986712	Nitroglycerin	0.4	2017-05-03 11:50:00
3984257	2986712	Nitroglycerin	0.4	2017-05-03 11:59:00	A3+2+
3984258	2986712	Oxygen	4	2017-05-03 11:59:00
3985143	2987409	Aspirin	162	2017-05-04 11:20:00
3985144	2987409	Nitroglycerin	0.4	2017-05-04 11:34:00
3985145	2987409	Oxygen	4	2017-05-04 11:36:00
3985146	2987409	Nitroglycerin	0.4	2017-05-04 11:42:00	A9+2+
3989808	2991040	Oxygen	3	2017-03-25 13:34:00
3989809	2991040	Aspirin	324	2017-03-25 13:40:28
3989810	2991040	Nitroglycerin	0.4	2017-03-25 13:41:00
3989807	2991040	Normal saline	150	2017-03-25 13:45:00
3989811	2991040	Nitroglycerin	0.4	2017-03-25 13:45:00
3989812	2991040	Nitroglycerin	0.4	2017-03-25 13:49:00	A102030	2
3989813	2991040	Morphine	5	2017-03-25 13:50:00
3989814	2991040	Ondansetron	4	2017-03-25 13:50:41
3989815	2991040	Morphine	5	2017-03-25 13:54:00
3990464	2991582	Nitroglycerin	0.4	2017-03-22 12:50:00
3990465	2991582	Nitroglycerin	0.4	2017-03-22 12:50:00
3990466	2991582	Aspirin	324	2017-03-22 13:00:00	N50
3990537	2991642	Nitroglycerin	0.4	2017-03-25 13:42:00
3990536	2991642	Aspirin	324	2017-03-25 13:45:00
3990538	2991642	Nitroglycerin	0.4	2017-03-25 13:46:00
3990540	2991642	Morphine	2.5	2017-03-25 13:55:00
3990539	2991642	Nitroglycerin	0.4	2017-03-25 13:56:00	N20203-	2
3990541	2991642	Morphine	2.5	2017-03-25 14:02:00
3990960	2992012	Aspirin	324	2017-03-27 20:12:41
3990961	2992012	Normal saline	10	2017-03-27 20:17:23
3990962	2992012	Nitroglycerin	0.4	2017-03-27 20:19:41	A60
8623213	2992743	Aspirin	325	2017-01-18 04:05:30
8623212	2992743	Normal saline	200	2017-01-18 04:10:20
8623214	2992743	Nitroglycerin	0.4	2017-01-18 04:14:13	A70	1
8623215	2992743	Fentanyl	50	2017-01-18 04:17:43
7080746	2992936	Oxygen	6	2017-03-18 00:52:00
7080747	2992936	Aspirin	324	2017-03-18 00:56:00
7080748	2992936	Normal saline	2	2017-03-18 01:08:00
7080749	2992936	Nitroglycerin	0.4	2017-03-18 01:10:00	A90
3992840	2993635	Nitroglycerin	0.4	2017-03-24 08:51:19
3992839	2993635	Aspirin	324	2017-03-24 08:53:19
3992841	2993635	Nitroglycerin	0.4	2017-03-24 08:55:19	N1020
4001308	3000811	Aspirin	324	2017-04-28 11:07:04
4001309	3000811	Nitroglycerin	0.4	2017-04-28 11:08:43
4001310	3000811	Nitroglycerin	0.4	2017-04-28 11:13:18
4001307	3000811	Nitroglycerin	0.4	2017-04-28 11:19:59	A202030
7080874	3005500	Aspirin	325	2017-03-23 13:18:00
7080876	3005500	Oxygen	4	2017-03-23 13:20:00
7080875	3005500	Nitroglycerin	0.4	2017-03-23 13:40:00	A9+
7080877	3005500	Ondansetron	4	2017-03-23 13:45:00
4012246	3009710	Nitroglycerin	0.4	2017-04-30 13:25:00
4012245	3009710	Aspirin	324	2017-04-30 13:25:00	N1+
4013795	3010947	Aspirin	324	2017-05-08 02:31:00
4013796	3010947	Nitroglycerin	0.4	2017-05-08 02:40:00	A70
4013797	3010947	Ondansetron	4	2017-05-08 02:41:00
4014410	3011486	Nitroglycerin	0.4	2017-05-05 15:07:00
4014409	3011486	Aspirin	324	2017-05-05 15:07:00	N10
4067063	3055645	Oxygen	4	2017-05-07 19:50:00
4067064	3055645	Oxygen	15	2017-05-07 20:00:00
4067065	3055645	Aspirin	324	2017-05-07 20:08:00
4067066	3055645	Nitroglycerin	0.4	2017-05-07 20:19:00	A80
4068159	3056246	Aspirin	324	2017-05-07 09:57:00
4068160	3056246	Oxygen	6	2017-05-07 10:07:00
4068161	3056246	Nitroglycerin	0.4	2017-05-07 10:07:00	A8+
4090922	3059787	Aspirin	324	2017-04-05 16:50:00
4079996	3059787	Nitroglycerin	1	2017-04-05 17:15:00
4096544	3059787	Nitroglycerin	0.4	2017-04-05 18:03:29	A9020
4082995	3059787	Normal saline	0	2017-04-05 18:05:42
4076900	3061331	Aspirin	324	2017-01-31 17:19:00
4087258	3061331	Lopressor	5	2017-01-31 17:41:00
4078408	3061331	Heparin	60	2017-01-31 17:45:00
4091882	3061331	Nitroglycerin	0.4	2017-01-31 17:48:00
4085060	3061331	Nitroglycerin	0.4	2017-01-31 18:10:00	A902+
4091917	3062297	Aspirin	324	2017-04-06 21:23:00
4075446	3062297	Nitroglycerin	0.4	2017-04-06 21:25:00	A2+
4076414	3065589	Aspirin	324	2017-04-19 15:08:50
4083715	3065589	Nitroglycerin	0.4	2017-04-19 15:13:25	A5+
7081161	3067607	Aspirin	325	2017-04-17 11:08:58
7081162	3067607	Nitroglycerin	0.4	2017-04-17 11:21:00
7081166	3067607	Ondansetron	4	2017-04-17 11:21:13
7081160	3067607	Normal saline	300	2017-04-17 11:22:00
7081163	3067607	Ondansetron	4	2017-04-17 11:24:25
7081164	3067607	Nitroglycerin	0.4	2017-04-17 11:25:24	A9020	1
7081165	3067607	Morphine	5	2017-04-17 11:27:05
4096486	3068652	Aspirin	325	2017-04-12 23:18:55
4073740	3068652	Normal saline	10	2017-04-12 23:18:55
4080468	3068652	Nitroglycerin	0.4	2017-04-12 23:20:55	A2+	1
4098436	3068652	Normal saline	10	2017-04-12 23:20:55
4071723	3068652	Fentanyl	100	2017-04-12 23:25:55
4077189	3068652	Normal saline	300	2017-04-12 23:28:11
8623229	3073471	Aspirin	81	2017-05-01 15:30:00
8623230	3073471	Nitroglycerin	0.4	2017-05-01 15:35:00
8623233	3073471	Normal saline	20	2017-05-01 15:35:00
8623231	3073471	Ondansetron	4	2017-05-01 15:37:00
8623232	3073471	Morphine	4	2017-05-01 15:38:00
8623228	3073471	Nitroglycerin	0.4	2017-05-01 15:45:27	A5020	1
4077477	3073987	Oxygen	12	2017-04-04 12:12:00
4096339	3073987	Aspirin	325	2017-04-04 12:14:00
4074680	3073987	Nitroglycerin	1	2017-04-04 12:16:00	A2+
4273314	3077138	Oxygen	3	2017-04-04 16:15:00
4273315	3077138	Aspirin	324	2017-04-04 16:15:00
4273316	3077138	Nitroglycerin	0.4	2017-04-04 16:18:00
4273317	3077138	Nitroglycerin	0.4	2017-04-04 16:25:00	A3+20	1
4273318	3077138	Fentanyl	50	2017-04-04 16:32:00
4273319	3077138	Ondansetron	4	2017-04-04 16:35:00
4583362	3078545	Aspirin	324	2017-04-21 22:28:00
4583363	3078545	Nitroglycerin	0.4	2017-04-21 22:32:00	A4+
4583361	3078545	Normal saline	0	2017-04-21 22:43:18
8072334	3083047	Aspirin	324	2017-05-04 20:10:00
8072335	3083047	Nitroglycerin	0.4	2017-05-04 20:25:00	A90
4114988	3092681	Aspirin	324	2017-05-08 13:24:06
4114989	3092681	Nitroglycerin	0.4	2017-05-08 13:26:06	A2+
4118366	3095622	Aspirin	324	2017-05-09 13:54:00
4118365	3095622	Ondansetron	4	2017-05-09 13:55:00
4118364	3095622	Nitroglycerin	0.4	2017-05-09 13:56:00
4118367	3095622	Oxygen	15	2017-05-09 13:57:00
4118362	3095622	Nitroglycerin	0.4	2017-05-09 14:01:00
4118363	3095622	Fentanyl	50	2017-05-09 14:03:00
4118361	3095622	Nitroglycerin	0.4	2017-05-09 14:06:00
4118360	3095622	Fentanyl	50	2017-05-09 14:10:00
4118359	3095622	Nitroglycerin	0.4	2017-05-09 14:11:00
4118358	3095622	Nitroglycerin	0.4	2017-05-09 14:16:00	A20203+4+5+	2
4118381	3095627	Aspirin	324	2017-05-09 15:07:29
4118377	3095627	Oxygen	4	2017-05-09 15:08:00
4118380	3095627	Nitroglycerin	0.4	2017-05-09 15:08:01
4118379	3095627	Nitroglycerin	0.4	2017-05-09 15:14:00	A102+	1
4118378	3095627	Fentanyl	25	2017-05-09 15:21:00
4122633	3099339	Oxygen	4	2017-05-10 04:50:00
4122635	3099339	Aspirin	324	2017-05-10 04:53:00
4122634	3099339	Nitroglycerin	0.4	2017-05-10 04:54:00	A1+
4131703	3105656	Aspirin	324	2017-05-09 13:15:00
4131706	3105656	Nitroglycerin	0.4	2017-05-09 13:19:00
4131704	3105656	Oxygen	2	2017-05-09 13:22:00
4131707	3105656	Ondansetron	8	2017-05-09 13:24:00
4131705	3105656	Nitroglycerin	0.4	2017-05-09 13:27:00	A4020
4133273	3107284	Aspirin	324	2017-04-23 21:13:00
4133274	3107284	Nitroglycerin	0.4	2017-04-23 21:19:00	A6+
4133172	3107731	Oxygen	4	2017-05-02 01:41:00
4133173	3107731	Aspirin	324	2017-05-02 01:49:00
4133174	3107731	Nitroglycerin	0.4	2017-05-02 01:52:45	A4+
4146720	3110022	Normal saline	100	2017-05-06 14:03:00
4146725	3110022	Nitroglycerin	0.4	2017-05-06 14:05:00
4146717	3110022	Aspirin	324	2017-05-06 14:09:00	N20
7751676	3111035	Oxygen	15	2017-05-06 17:14:09
7751677	3111035	Aspirin	324	2017-05-06 17:14:09
7751680	3111035	Nitroglycerin	0.4	2017-05-06 17:18:09
7751678	3111035	Nitroglycerin	0.4	2017-05-06 17:20:09	A4020
7751679	3111035	Normal saline	25	2017-05-06 18:10:00
4148153	3111152	Aspirin	324	2017-05-10 11:25:00
4148154	3111152	Nitroglycerin	0.4	2017-05-10 11:27:00	A2+
4148571	3111519	Aspirin	324	2017-05-11 17:20:00
4148572	3111519	Fentanyl	100	2017-05-11 17:24:00
4148570	3111519	Oxygen	4	2017-05-11 17:25:00
4148573	3111519	Ondansetron	4	2017-05-11 17:27:00
4148574	3111519	Nitroglycerin	0.4	2017-05-11 17:30:00
4148575	3111519	Nitroglycerin	0.4	2017-05-11 17:39:00	A8+20	0
4233994	3128950	Oxygen	2	2017-05-10 15:06:00
4234121	3128950	Aspirin	324	2017-05-10 15:08:00
4234242	3128950	Nitroglycerin	0.4	2017-05-10 15:19:00	A8+
4234243	3128950	Ondansetron	4	2017-05-10 15:22:00
4233867	3128950	Dopamine	5	2017-05-10 15:34:00
4175405	3132871	Oxygen	4	2017-05-04 01:47:13
4175406	3132871	Nitroglycerin	0.4	2017-05-04 01:47:52
4175407	3132871	Aspirin	324	2017-05-04 01:49:41
4175408	3132871	Nitroglycerin	0.4	2017-05-04 01:51:32
4175409	3132871	Nitroglycerin	0.4	2017-05-04 01:55:05	N102+3+
4178671	3135726	Nitroglycerin	0.4	2017-05-04 16:40:00
4178670	3135726	Aspirin	325	2017-05-04 16:40:00
4178672	3135726	Nitroglycerin	0.4	2017-05-04 16:50:00	N102+
4181228	3137460	Aspirin	324	2017-05-15 01:37:00
4181230	3137460	Nitroglycerin	0.4	2017-05-15 01:40:00
4181231	3137460	Nitroglycerin	0.4	2017-05-15 01:46:00
4181229	3137460	Oxygen	4	2017-05-15 01:51:00
4181233	3137460	Ondansetron	4	2017-05-15 01:51:00
4181232	3137460	Nitroglycerin	0.4	2017-05-15 01:52:00	A302030
4184711	3140478	Oxygen	3	2017-05-12 23:20:00
4184710	3140478	Aspirin	324	2017-05-12 23:28:00
4184712	3140478	Nitroglycerin	0.4	2017-05-12 23:34:00	A6-
4184837	3140584	Oxygen	2	2017-05-13 08:50:00
4184838	3140584	Nitroglycerin	0.4	2017-05-13 08:54:00
4184836	3140584	Aspirin	324	2017-05-13 08:56:00
4184839	3140584	Nitroglycerin	0.4	2017-05-13 09:01:00	N1020
4193655	3161888	Oxygen	15	2017-05-14 13:05:00
4189101	3161888	Nitroglycerin	0.4	2017-05-14 13:09:00
4211509	3161888	Aspirin	325	2017-05-14 13:13:00
4193262	3161888	Nitroglycerin	0.4	2017-05-14 13:20:00	N2020
4239340	3184733	Oxygen	10	2017-05-14 03:18:00
4239240	3184733	Aspirin	324	2017-05-14 03:21:00
4239278	3184733	Nitroglycerin	0.4	2017-05-14 03:42:00
4239241	3184733	Nitroglycerin	0.4	2017-05-14 04:00:00	A9+20	1
4239341	3184733	Morphine	2	2017-05-14 04:03:00
4241671	3189092	Aspirin	324	2017-05-06 13:00:59
4241681	3189092	Nitroglycerin	0.4	2017-05-06 13:08:22
4241700	3189092	Nitroglycerin	0.4	2017-05-06 13:13:56
4241692	3189092	Nitroglycerin	0.4	2017-05-06 13:18:31	A7+2+3+
4241682	3189092	EPINEPHrine 0.1 MG/ML	1	2017-05-06 13:31:13
4244526	3191829	Oxygen	2	2017-05-07 07:16:00
4244518	3191829	Aspirin	324	2017-05-07 07:18:00
4244531	3191829	Normal saline	250	2017-05-07 07:27:00
4244539	3191829	Nitroglycerin	0.4	2017-05-07 07:28:00
4244519	3191829	Ondansetron	4	2017-05-07 07:30:00
4244530	3191829	Nitroglycerin	0.4	2017-05-07 07:40:00	A8+2+
4252884	3195417	Aspirin	324	2017-05-15 01:40:51
4252888	3195417	Nitroglycerin	0.4	2017-05-15 01:42:23
4252885	3195417	Nitroglycerin	0.4	2017-05-15 01:47:47
4252886	3195417	Ondansetron	4	2017-05-15 01:52:17
4252887	3195417	Nitroglycerin	0.4	2017-05-15 01:53:32	A202030
4254636	3196933	Aspirin	162	2017-05-15 21:44:00
4254637	3196933	Oxygen	2	2017-05-15 21:45:00
4254638	3196933	Nitroglycerin	0.4	2017-05-15 21:46:00	A2+
4272084	3211034	Aspirin	324	2017-05-16 06:15:00
4272085	3211034	Oxygen	3	2017-05-16 06:20:00
4272086	3211034	Nitroglycerin	0.4	2017-05-16 06:28:00
4272087	3211034	Nitroglycerin	0.4	2017-05-16 06:33:00	A9020	2
4272088	3211034	Fentanyl	50	2017-05-16 06:45:00
4272089	3211034	Fentanyl	50	2017-05-16 06:50:00
4272696	3211411	Aspirin	324	2017-05-09 16:00:00
4272697	3211411	Nitroglycerin	0.4	2017-05-09 16:02:00
4272698	3211411	Nitroglycerin	0.4	2017-05-09 16:09:00
4272695	3211411	Nitroglycerin	0.4	2017-05-09 16:24:00	A2+2+3+
4272752	3211457	Nitroglycerin	0.4	2017-05-05 23:15:00
4272754	3211457	Ondansetron	4	2017-05-05 23:19:00
4272753	3211457	Nitroglycerin	0.4	2017-05-05 23:20:00
4272755	3211457	Aspirin	324	2017-05-05 23:22:00	N40
4282795	3219268	Aspirin	324	2017-05-17 12:00:00
4282794	3219268	Oxygen	4	2017-05-17 12:00:00
4282796	3219268	Nitroglycerin	0.4	2017-05-17 12:13:00	A9+
4285898	3221950	Aspirin	424	2017-05-17 06:08:00
4285899	3221950	Nitroglycerin	0.4	2017-05-17 06:09:00	A10
10873362	3227563	Oxygen	4	2017-05-11 15:08:00
10873363	3227563	Normal saline	500	2017-05-11 15:13:00
10873360	3227563	Aspirin	324	2017-05-11 15:16:09
10873361	3227563	Nitroglycerin	0.4	2017-05-11 15:21:34	A6+
4294574	3228862	Aspirin	324	2017-05-18 12:16:00
4294575	3228862	Nitroglycerin	0.4	2017-05-18 12:19:00	A30
4300564	3233808	Oxygen	2	2017-05-09 09:17:41
4300565	3233808	Nitroglycerin	0.4	2017-05-10 09:21:18
4300566	3233808	Aspirin	324	2017-05-10 09:23:46	N2+
4300567	3233808	Ondansetron	4	2017-05-10 09:25:46
4364830	3236512	Aspirin	324	2017-05-15 13:05:00
4364833	3236512	Oxygen	15	2017-05-15 13:06:00
4364835	3236512	Normal saline	10	2017-05-15 13:10:00
4364831	3236512	Nitroglycerin	0.4	2017-05-15 13:10:00	A50	1
4364832	3236512	Morphine	2	2017-05-15 13:13:00
4364834	3236512	Ondansetron	4	2017-05-15 13:14:00
4523551	3236620	Oxygen	15	2017-05-14 15:57:00
4523548	3236620	Aspirin	324	2017-05-14 15:57:00
4523552	3236620	Nitroglycerin	0.4	2017-05-14 16:00:00
4523556	3236620	Normal saline	250	2017-05-14 16:21:00
4523553	3236620	Nitroglycerin	0.4	2017-05-14 16:24:00
4523549	3236620	Ondansetron	4	2017-05-14 16:25:00
4523550	3236620	Fentanyl	25	2017-05-14 16:27:00
4523555	3236620	Epinephrine 1 MG/ML	1	2017-05-14 16:39:00
4523554	3236620	Nitroglycerin	0.4	2017-05-14 16:46:00	A3+2030	1
4308898	3239612	Oxygen	3	2017-05-17 00:35:00
4308897	3239612	Aspirin	324	2017-05-17 00:41:00
4308896	3239612	Nitroglycerin	0.4	2017-05-17 01:05:00	A90
4319620	3247385	Aspirin	324	2017-05-11 20:18:00
4319621	3247385	Normal saline	600	2017-05-11 20:27:00
4319622	3247385	Nitroglycerin	0.5	2017-05-11 20:37:00	A90
4323309	3250203	Aspirin	324	2017-05-18 18:07:00
4323307	3250203	Nitroglycerin	0.4	2017-05-18 18:08:00
4323310	3250203	Oxygen	4	2017-05-18 18:12:00
4323308	3250203	Nitroglycerin	0.4	2017-05-18 18:14:00	A1+20
4349554	3273236	Oxygen	3	2017-05-16 03:30:00
4349555	3273236	Aspirin	324	2017-05-16 03:31:00
4349556	3273236	Nitroglycerin	400	2017-05-16 03:36:00	A5+
4360479	3280917	Aspirin	243	2017-04-23 14:22:02
4360480	3280917	Nitroglycerin	0.4	2017-04-23 14:32:09	A80	1
4360481	3280917	Fentanyl	100	2017-04-23 14:38:00
4360880	3281268	Aspirin	325	2017-05-15 00:13:35
4360881	3281268	Nitroglycerin	0.2	2017-05-15 00:37:02	A9+
4361490	3281798	Aspirin	324	2017-05-13 09:57:59
4361491	3281798	Nitroglycerin	0.4	2017-05-13 10:01:49	A40
4362974	3283143	Aspirin	325	2017-04-21 15:50:52
4362975	3283143	Nitroglycerin	0.4	2017-04-21 15:55:13	A5+
4362976	3283143	Oxygen	4	2017-04-21 17:17:58
4362973	3283143	Normal saline	800	2017-04-21 17:18:32
11024496	3283235	Normal saline	1000	2017-04-24 01:05:00
11024495	3283235	Oxygen	2	2017-04-24 01:08:00
11024497	3283235	Aspirin	324	2017-04-24 01:11:00
11024498	3283235	Nitroglycerin	0.4	2017-04-24 01:15:00
11024499	3283235	Nitroglycerin	0.4	2017-04-24 01:25:00	A4020
4366412	3285649	Aspirin	324	2017-05-21 21:05:00
4366414	3285649	Nitroglycerin	0.4	2017-05-21 21:07:00
4366413	3285649	Oxygen	4	2017-05-21 21:07:00
4366415	3285649	Nitroglycerin	0.4	2017-05-21 21:15:00
4366416	3285649	Nitroglycerin	0.4	2017-05-21 21:19:00	A2+2030
4375107	3293196	Nitroglycerin	0.4	2017-05-23 08:42:26
4375105	3293196	Oxygen	2	2017-05-23 08:45:00
4375106	3293196	Aspirin	324	2017-05-23 08:47:18	N30
4402883	3294008	Oxygen	4	2017-05-22 16:06:00
4402884	3294008	Aspirin	324	2017-05-22 16:10:00
4402885	3294008	Nitroglycerin	0.4	2017-05-22 16:12:00
4402886	3294008	Nitroglycerin	0.4	2017-05-22 16:18:00	A2+20
4547709	3294563	Sodium Chloride 0.154 MEQ/ML Injectable Solution	150	2017-05-23 03:12:54
4547704	3294563	Nitroglycerin	0.04	2017-05-23 03:16:19
4547706	3294563	Oxygen	4	2017-05-23 03:16:48
4547708	3294563	Aspirin	324	2017-05-23 03:18:28
4547703	3294563	Morphine	2	2017-05-23 03:20:37
4547707	3294563	Morphine	2	2017-05-23 03:21:35
4547705	3294563	Nitroglycerin	0.04	2017-05-23 03:22:26	N2020	2
4381822	3297200	Aspirin	324	2017-05-16 13:42:00
4381823	3297200	Glucose 500 MG/ML Injectable Solution	12.5	2017-05-16 14:02:58
4381824	3297200	Nitroglycerin	0.4	2017-05-16 14:05:50	A90	1
4381825	3297200	Fentanyl	50	2017-05-16 14:19:36
4381826	3297200	Normal saline	600	2017-05-16 14:24:49
4505956	3301465	Aspirin	324	2017-05-23 20:14:00
4505955	3301465	Nitroglycerin	0.4	2017-05-23 20:15:00	A1+
4394434	3306220	Aspirin	324	2017-05-22 15:32:00
4394435	3306220	Nitroglycerin	1	2017-05-22 15:33:00	A10
4547765	3326839	Aspirin	324	2017-05-26 10:08:00
4547762	3326839	Nitroglycerin	0.4	2017-05-26 10:19:04
4547764	3326839	Nitroglycerin	0.4	2017-05-26 10:24:00	A8020	1
4547763	3326839	Morphine	2	2017-05-26 10:25:00
6222247	3327068	Aspirin	324	2017-05-26 02:30:00
6222248	3327068	Nitroglycerin	0.4	2017-05-26 02:33:00	A3+
4421154	3327636	Oxygen	2	2017-05-18 02:26:12
4421150	3327636	Aspirin	324	2017-05-18 12:15:44
4421152	3327636	Nitroglycerin	400	2017-05-18 12:16:44
4421153	3327636	Nitroglycerin	400	2017-05-18 12:25:37
4421151	3327636	Nitroglycerin	400	2017-05-18 12:34:44	A1+2+3+
4555579	3329533	Fentanyl	50	2017-05-18 15:21:00
4555580	3329533	Aspirin	324	2017-05-18 15:25:00
4555581	3329533	Nitroglycerin	0.4	2017-05-18 15:27:00	A20	1
4555578	3329533	Fentanyl	50	2017-05-18 15:42:00
12820390	3332495	Fentanyl	25	2017-05-20 22:47:45
12820391	3332495	Oxygen	4	2017-05-20 22:49:48
12820392	3332495	Aspirin	324	2017-05-20 22:50:15
12820393	3332495	Fentanyl	50	2017-05-20 22:51:07
12820394	3332495	Ondansetron	4	2017-05-20 23:00:27
12820395	3332495	Nitroglycerin	0.4	2017-05-20 23:05:14	A90	1
12820396	3332495	Fentanyl	25	2017-05-20 23:07:48
6160783	3375779	Aspirin	324	2017-05-29 20:26:00
6160782	3375779	Oxygen	2	2017-05-29 20:27:00
6160785	3375779	Nitroglycerin	0.4	2017-05-29 20:33:00
6160784	3375779	Nitroglycerin	0.4	2017-05-29 20:38:00	A6+2+
4481416	3376762	Ondansetron	4	2017-05-29 18:10:00
4481417	3376762	Aspirin	324	2017-05-29 18:16:00
4481418	3376762	Oxygen	4	2017-05-29 18:17:00
4481419	3376762	Nitroglycerin	0.4	2017-05-29 18:20:00	A40
4484149	3378717	Nitroglycerin	0.4	2017-05-22 11:10:00
4484147	3378717	Aspirin	324	2017-05-22 19:10:00
4484148	3378717	Nitroglycerin	0.4	2017-05-22 19:24:00	N502+
4570867	3378798	Aspirin	324	2017-05-22 15:40:00
4570868	3378798	Nitroglycerin	0.04	2017-05-22 15:45:00	A5+
4570869	3378798	Normal saline	100	2017-05-22 15:59:00
4485442	3379529	Aspirin	324	2017-05-25 16:46:00
4485443	3379529	Nitroglycerin	0.4	2017-05-25 16:47:00	A1+
4520208	3387733	Oxygen	4	2017-05-30 19:53:00
4520207	3387733	Aspirin	324	2017-05-30 20:02:00
4520210	3387733	Calcium Chloride / Lactate / Potassium Chloride / Sodium Chloride	500	2017-05-30 20:10:00
4520209	3387733	Nitroglycerin	0.4	2017-05-30 20:24:00	A9+
15891086	3388951	Aspirin	324	2017-05-24 05:25:00
15891087	3388951	Normal saline	400	2017-05-24 05:35:00
15891088	3388951	Fentanyl	100	2017-05-24 05:38:00
15891085	3388951	Nitroglycerin	0.4	2017-05-24 05:50:00	A90	0
4506403	3396034	Aspirin	325	2017-05-24 17:42:00
4506402	3396034	Nitroglycerin	0.4	2017-05-24 17:43:00
4506400	3396034	Oxygen	4	2017-05-24 17:45:00
4506401	3396034	Nitroglycerin	0.4	2017-05-24 17:48:00	A1+2+
4520355	3404768	Aspirin	324	2017-06-02 01:13:00
4520356	3404768	Nitroglycerin	0.4	2017-06-02 01:25:00
4520357	3404768	Oxygen	4	2017-06-02 01:30:00
4520358	3404768	Nitroglycerin	0.4	2017-06-02 01:31:00
4520359	3404768	Nitroglycerin	0.4	2017-06-02 01:38:00	A802030	1
4520360	3404768	Fentanyl	50	2017-06-02 01:39:00
4717250	3406631	Aspirin	162	2017-05-25 14:49:00
4717252	3406631	Normal saline	500	2017-05-25 15:07:00
4717251	3406631	Nitroglycerin	0.4	2017-05-25 15:08:00	A9+
4524505	3407523	Aspirin	324	2017-05-27 10:16:00
4524506	3407523	Nitroglycerin	0.4	2017-05-27 10:17:00
4524507	3407523	Nitroglycerin	0.4	2017-05-27 10:23:00
4524508	3407523	Nitroglycerin	0.4	2017-05-27 10:28:00	A102+3+
4740983	3419750	Aspirin	324	2017-06-02 15:01:00
4740984	3419750	Nitroglycerin	0.4	2017-06-02 15:03:00	A20	1
4740982	3419750	Normal saline	250	2017-06-02 15:11:15
4740985	3419750	Morphine	4	2017-06-02 15:12:00
5262911	3430073	Oxygen	4	2017-06-01 16:04:00
5262912	3430073	Aspirin	324	2017-06-01 16:05:00
5262913	3430073	Nitroglycerin	0.4	2017-06-01 16:06:00	A1+
4552158	3430712	Aspirin	324	2017-06-03 05:37:00
4552159	3430712	Oxygen	4	2017-06-03 05:42:00
4552155	3430712	Nitroglycerin	0.4	2017-06-03 05:42:00
4552157	3430712	Fentanyl	100	2017-06-03 05:47:00
4552156	3430712	Nitroglycerin	0.4	2017-06-03 05:52:00	A5+2+	1
4552770	3431168	Aspirin	162	2017-06-03 16:24:00
4552772	3431168	Morphine	5	2017-06-03 16:31:00
4552771	3431168	Nitroglycerin	0.4	2017-06-03 16:42:00	A9+	1
4552773	3431168	Morphine	5	2017-06-03 16:45:00
4556117	3433515	Aspirin	324	2017-05-26 19:02:00
4556118	3433515	Nitroglycerin	0.4	2017-05-26 19:03:00
4556119	3433515	Nitroglycerin	0.4	2017-05-26 19:08:00
4556120	3433515	Fentanyl	50	2017-05-26 19:10:00
4556121	3433515	Ondansetron	4	2017-05-26 19:11:00
4556122	3433515	Nitroglycerin	1	2017-05-26 19:15:00	A102030	2
4556116	3433515	Normal saline	250	2017-05-26 19:20:00
4556123	3433515	Fentanyl	50	2017-05-26 19:50:00
4558596	3435743	Oxygen	3	2017-05-27 19:30:00
4558597	3435743	Aspirin	324	2017-05-27 19:57:43
4558598	3435743	Nitroglycerin	0.4	2017-05-27 20:00:40
4558599	3435743	Nitroglycerin	0.4	2017-05-27 20:11:29	A3+2+	2
4558600	3435743	Fentanyl	50	2017-05-27 20:16:57
4558601	3435743	Fentanyl	50	2017-05-27 20:42:37
4559308	3436370	Aspirin	324	2017-05-26 22:08:08
4559309	3436370	Nitroglycerin	0.4	2017-05-26 22:10:27
4559310	3436370	Nitroglycerin	0.4	2017-05-26 22:14:16
4559311	3436370	Nitroglycerin	0.4	2017-05-26 22:30:11	A3+2+3+
4559312	3436370	Oxygen	2	2017-05-26 22:30:22
4560377	3437073	Aspirin	324	2017-05-27 17:50:00
4560378	3437073	Nitroglycerin	0.4	2017-05-27 17:52:00
4560379	3437073	Nitroglycerin	0.4	2017-05-27 17:56:00
4560382	3437073	Ondansetron	4	2017-05-27 18:00:00
4560380	3437073	Nitroglycerin	0.4	2017-05-27 18:02:00	A2+2+3+	2
4560381	3437073	Fentanyl	50	2017-05-27 18:05:00
4560383	3437073	Fentanyl	50	2017-05-27 18:11:00
4679353	3443471	Oxygen	25	2017-06-05 14:08:00
4679351	3443471	Aspirin	324	2017-06-05 14:15:00
4679352	3443471	Nitroglycerin	0.4	2017-06-05 14:18:00
4679354	3443471	Oxygen	6	2017-06-05 14:18:00
4679358	3443471	Nitroglycerin	0.4	2017-06-05 14:25:00
4679355	3443471	Morphine	2	2017-06-05 14:28:00
4679359	3443471	Sodium Chloride 0.154 MEQ/ML Injectable Solution	300	2017-06-05 14:33:00
4679357	3443471	Nitroglycerin	0.4	2017-06-05 14:33:00	A3+2+3+	2
4679356	3443471	Morphine	2	2017-06-05 14:35:00
4777586	3451545	Aspirin	81	2017-06-05 03:10:36
4777587	3451545	Aspirin	243	2017-06-05 03:11:44
4777588	3451545	Nitroglycerin	0.4	2017-06-05 03:11:53	A20
4777601	3451554	Nitroglycerin	0.4	2017-06-02 14:22:22
4777602	3451554	Aspirin	324	2017-06-02 14:23:30
4777604	3451554	Nitroglycerin	1	2017-06-02 14:28:00
4777603	3451554	Morphine	4	2017-06-02 14:28:00
4777605	3451554	Nitroglycerin	0.4	2017-06-02 14:30:00	N1+2+3+	1
4581754	3453658	Aspirin	324	2017-05-31 23:08:00
4581755	3453658	Nitroglycerin	0.4	2017-05-31 23:12:00	A40
4584655	3455448	Aspirin	324	2017-05-30 19:20:00
4584656	3455448	Nitroglycerin	0.4	2017-05-30 19:29:00	A7+
7689945	3458752	Aspirin	324	2017-05-13 14:00:00
7689946	3458752	Nitroglycerin	0.4	2017-05-13 14:38:00
7689947	3458752	Nitroglycerin	0.4	2017-05-13 14:45:00	A9+2+
7689948	3458752	Oxygen	2	2017-05-13 14:48:00
16828705	3459161	Aspirin	324	2017-05-13 00:26:00
16828706	3459161	Nitroglycerin	0.4	2017-05-13 00:40:00
16828708	3459161	Oxygen	15	2017-05-13 00:44:00
16828704	3459161	Nitroglycerin	100	2017-05-13 00:44:00	A9+2+	1
16828707	3459161	Normal saline	500	2017-05-13 00:45:00
16828703	3459161	Morphine	7	2017-05-13 00:46:00
16829007	3459652	Aspirin	324	2017-05-09 13:31:09
16829005	3459652	Nitroglycerin	0.4	2017-05-09 13:32:17	A2+
16829006	3459652	Oxygen	2	2017-05-09 13:36:12
4648083	3506810	Aspirin	324	2017-06-07 11:49:00
4648084	3506810	Oxygen	4	2017-06-07 11:50:00
4648085	3506810	Nitroglycerin	0.4	2017-06-07 11:57:00	A7+
4658701	3515006	Oxygen	12	2017-06-08 14:57:00
4658700	3515006	Aspirin	324	2017-06-08 15:08:00
4658702	3515006	Nitroglycerin	0.4	2017-06-08 15:13:00	A5+
4660044	3516030	Aspirin	81	2017-06-01 08:16:39
4660045	3516030	Aspirin	243	2017-06-01 11:16:12
4660046	3516030	Nitroglycerin	0.4	2017-06-01 11:17:00	A9+
4660047	3516030	Normal saline	100	2017-06-01 11:20:35
4661800	3517281	Aspirin	324	2017-05-28 20:18:00
4661799	3517281	Oxygen	3	2017-05-28 20:35:00
4661801	3517281	Nitroglycerin	0.4	2017-05-28 20:35:00	A9+
4869552	3525049	Aspirin	324	2017-06-09 17:24:00
4869553	3525049	Nitroglycerin	1	2017-06-09 17:25:00	A10
4681061	3532957	Aspirin	162	2017-06-07 09:46:00
4681062	3532957	Oxygen	4	2017-06-07 09:46:00
4681066	3532957	Nitroglycerin	0.4	2017-06-07 09:53:00
4681063	3532957	Morphine	5	2017-06-07 09:57:00
4681067	3532957	Nitroglycerin	0.4	2017-06-07 10:00:00	A6020	2
4681065	3532957	Ondansetron	4	2017-06-07 10:03:00
4681064	3532957	Morphine	5	2017-06-07 10:10:00
4681074	3532963	Oxygen	2	2017-06-10 16:48:00
4681073	3532963	Aspirin	324	2017-06-10 16:48:00
4681075	3532963	Nitroglycerin	0.4	2017-06-10 16:52:00
4681076	3532963	Nitroglycerin	0.4	2017-06-10 17:01:00
4681077	3532963	Fentanyl	50	2017-06-10 17:09:00
4681078	3532963	Nitroglycerin	0.4	2017-06-10 17:15:00	A4+2+3+	2
4681079	3532963	Fentanyl	50	2017-06-10 17:17:00
4683776	3534926	Aspirin	324	2017-06-03 11:39:00
4683777	3534926	Nitroglycerin	0.4	2017-06-03 11:44:00
4683778	3534926	Nitroglycerin	0.4	2017-06-03 11:59:00	A5+2+
4698665	3546267	Oxygen	2	2017-05-29 03:04:00
4698664	3546267	Aspirin	324	2017-05-29 03:04:00
4698666	3546267	Nitroglycerin	0.4	2017-05-29 03:19:00	A90
4998324	3547989	Aspirin	324	2017-05-17 17:51:00
4998325	3547989	Nitroglycerin	0.4	2017-05-17 17:54:00	A3+
4713016	3555896	Aspirin	324	2017-06-12 14:47:00
4713017	3555896	Nitroglycerin	0.4	2017-06-12 14:49:00
4713018	3555896	Nitroglycerin	0.4	2017-06-12 15:05:00
4713019	3555896	Nitroglycerin	0.4	2017-06-12 15:11:00	A202+3+
9183620	3558289	Aspirin	243	2017-06-06 21:25:00
9183622	3558289	Normal saline	500	2017-06-06 21:29:00
9183621	3558289	Nitroglycerin	0.4	2017-06-06 21:30:00	A5+
4720365	3559911	Aspirin	324	2017-05-30 11:03:00
4720366	3559911	Oxygen	4	2017-05-30 11:03:00
4720367	3559911	Nitroglycerin	0.4	2017-05-30 11:07:00
4720368	3559911	Nitroglycerin	0.4	2017-05-30 11:14:00	A4+2+
4853072	3559978	Oxygen	4	2017-06-09 09:26:30
4853073	3559978	Aspirin	324	2017-06-09 09:27:22
4853074	3559978	Nitroglycerin	0.4	2017-06-09 09:28:44
4853075	3559978	Nitroglycerin	0.4	2017-06-09 09:33:23	A2020	1
4853071	3559978	Fentanyl	100	2017-06-09 09:37:33
4853070	3559978	Ondansetron	4	2017-06-09 09:40:53
4734385	3571113	Aspirin	324	2017-05-30 22:56:00
4734386	3571113	Oxygen	2	2017-05-30 22:56:00
4734387	3571113	Nitroglycerin	0.4	2017-05-30 23:23:00
4734388	3571113	Nitroglycerin	0.4	2017-05-30 23:28:00	A9020
4769119	3594083	Aspirin	324	2017-06-18 17:45:00
4769120	3594083	Nitroglycerin	0.4	2017-06-18 17:47:00
4769121	3594083	Nitroglycerin	0.4	2017-06-18 17:57:00	A2+2+
4770224	3594948	Aspirin	324	2017-06-19 14:51:00
4770225	3594948	Nitroglycerin	0.4	2017-06-19 14:54:00	A3+
4770226	3594948	Oxygen	2	2017-06-19 14:56:00
4770244	3594965	Oxygen	4	2017-06-19 12:29:00
4770246	3594965	Nitroglycerin	0.4	2017-06-19 12:32:00
4770245	3594965	Aspirin	324	2017-06-19 12:32:00	N10
4770523	3595177	Oxygen	2	2017-06-18 15:38:00
4770522	3595177	Aspirin	324	2017-06-18 15:49:00
4770524	3595177	Nitroglycerin	0.4	2017-06-18 15:50:00
4770525	3595177	Nitroglycerin	0.4	2017-06-18 15:57:00
4770526	3595177	Nitroglycerin	0.4	2017-06-18 16:04:00	A1+2030
4775551	3598511	Aspirin	324	2017-06-14 06:13:00
4775552	3598511	Nitroglycerin	0.4	2017-06-14 06:13:38	A10
4775553	3598511	Oxygen	15	2017-06-14 06:15:00
4779591	3600167	Nitroglycerin	1	2017-06-19 10:08:00
4779590	3600167	Aspirin	324	2017-06-19 10:10:00	N10
4781603	3601952	Oxygen	4	2017-01-28 14:11:00
4781604	3601952	Aspirin	324	2017-01-28 14:15:00
4781605	3601952	Nitroglycerin	0.04	2017-01-28 14:16:00	A10	1
4781606	3601952	Morphine	2	2017-01-28 14:18:00
4856559	3631422	Nitroglycerin	0.4	2017-06-08 05:41:15
4856558	3631422	Aspirin	324	2017-06-08 05:42:31	N1+
4859346	3633618	Aspirin	324	2017-01-01 08:05:00
4859344	3633618	Oxygen	2	2017-01-01 08:10:00
4859345	3633618	Calcium Chloride / Lactate / Potassium Chloride / Sodium Chloride	150	2017-01-01 08:18:00
4859347	3633618	Nitroglycerin	0.4	2017-01-01 08:19:00
4859348	3633618	Nitroglycerin	0.4	2017-01-01 08:24:00	A902+
4859471	3633700	Oxygen	4	2017-03-31 07:44:42
4859472	3633700	Aspirin	324	2017-03-31 07:52:46
4859473	3633700	Nitroglycerin	0.4	2017-03-31 07:56:00
4859474	3633700	Nitroglycerin	0.4	2017-03-31 08:01:00
4859475	3633700	Nitroglycerin	0.4	2017-03-31 08:06:00	A402030
4863108	3636915	Aspirin	324	2017-06-21 06:26:00
4863109	3636915	Oxygen	6	2017-06-21 06:30:00
4863110	3636915	Nitroglycerin	0.4	2017-06-21 06:44:00	A90
4863111	3636915	Dopamine	2	2017-06-21 06:55:00
6418059	3637425	Nitroglycerin	0.4	2017-06-14 16:07:00
6418060	3637425	Aspirin	324	2017-06-14 16:07:00	N10	1
6418057	3637425	Oxygen	10	2017-06-14 16:08:00
6418058	3637425	Normal saline	100	2017-06-14 16:10:00
6418061	3637425	Morphine	4	2017-06-14 16:20:00
6418062	3637425	Amiodarone	300	2017-06-14 16:38:00
4878473	3646834	Oxygen	2	2017-06-06 00:01:00
4878474	3646834	Aspirin	324	2017-06-06 00:04:00
4878471	3646834	Morphine	2	2017-06-06 00:10:00
4878472	3646834	Nitroglycerin	0.4	2017-06-06 00:13:00	A7+	0
4879736	3647895	Aspirin	325	2017-06-05 18:58:00
4879735	3647895	Nitroglycerin	0.4	2017-06-05 19:17:00	A90
4879737	3647895	Oxygen	4	2017-06-05 19:24:00
4895292	3658205	Oxygen	2	2017-06-03 13:23:00
4895291	3658205	Aspirin	324	2017-06-03 13:23:00
4895293	3658205	Normal saline	500	2017-06-03 13:24:00
4895294	3658205	Nitroglycerin	0.4	2017-06-03 13:27:00	A4+
6416753	3670109	Aspirin	324	2017-06-23 07:10:00
6416756	3670109	Oxygen	2	2017-06-23 07:11:00
6416752	3670109	Nitroglycerin	0.4	2017-06-23 07:18:00	A7+	1
6416754	3670109	Fentanyl	50	2017-06-23 07:22:00
6416755	3670109	Albuterol / Ipratropium	3	2017-06-23 07:35:00
4911429	3670116	Nitroglycerin	0.4	2017-06-24 21:47:00
4911428	3670116	Aspirin	324	2017-06-24 21:47:00	N10
4912253	3670776	Nitroglycerin	0.4	2017-06-24 23:52:00
4912255	3670776	Heparin	1000	2017-06-24 23:52:00
4912251	3670776	Nitroglycerin	0.4	2017-06-24 23:52:00
4912252	3670776	Nitroglycerin	0.4	2017-06-24 23:52:00
4912254	3670776	Aspirin	324	2017-06-24 23:52:00
4912250	3670776	Sodium Chloride 0.154 MEQ/ML Injectable Solution	1	2017-06-24 23:52:00
4912249	3670776	Oxygen	2	2017-06-24 23:52:00
4912256	3670776	Sodium Chloride 0.154 MEQ/ML Injectable Solution	1	2017-06-25 00:12:00
4912257	3670776	Nitroglycerin	5	2017-06-25 00:18:00	N1020
4913032	3671050	Aspirin	324	2017-05-15 13:18:00
4913033	3671050	Nitroglycerin	0.4	2017-05-15 13:53:00
4913034	3671050	Ondansetron	4	2017-05-15 13:54:00
4913035	3671050	Fentanyl	50	2017-05-15 13:55:00
4913036	3671050	Nitroglycerin	0.4	2017-05-15 13:59:00	A902+	2
4913031	3671050	Fentanyl	50	2017-05-15 14:02:00
4913435	3671393	Aspirin	324	2017-06-18 10:35:00
4913436	3671393	Nitroglycerin	0.4	2017-06-18 10:36:00
4913437	3671393	Nitroglycerin	0.4	2017-06-18 10:53:00
4913434	3671393	Nitroglycerin	0.4	2017-06-18 11:00:00	A102+3+
7058703	3672552	Nitroglycerin	0.4	2017-06-19 09:30:00
7058702	3672552	Aspirin	324	2017-06-19 09:30:00	N10	1
7058701	3672552	Normal saline	500	2017-06-19 09:45:00
7058704	3672552	Ondansetron	4	2017-06-19 10:05:00
7058705	3672552	Fentanyl	50	2017-06-19 10:20:00
4946239	3686192	Aspirin	324	2017-06-22 20:42:00
4946237	3686192	Nitroglycerin	0.4	2017-06-22 20:52:00
4946238	3686192	Nitroglycerin	0.4	2017-06-22 20:56:00	A8020
4940836	3692023	Normal saline	100	2017-06-19 21:30:00
4940838	3692023	Nitroglycerin	0.4	2017-06-19 21:33:00
4940837	3692023	Aspirin	324	2017-06-19 21:34:00	N1+
4943123	3693490	Oxygen	15	2017-06-11 08:30:00
4943122	3693490	Aspirin	324	2017-06-11 08:43:00
4943124	3693490	Nitroglycerin	0.4	2017-06-11 08:46:00	A3+
4943785	3694051	Oxygen	4	2017-06-11 04:45:00
4943784	3694051	Aspirin	324	2017-06-11 04:46:00
4943786	3694051	Nitroglycerin	0.4	2017-06-11 05:04:00	A90
4965046	3711702	Aspirin	324	2017-06-10 19:48:00
4965045	3711702	Nitroglycerin	0.4	2017-06-10 19:50:00	A20
4965047	3711702	Oxygen	2	2017-06-10 19:50:00
4967635	3713911	Oxygen	4	2017-01-27 11:25:00
4967638	3713911	Aspirin	324	2017-01-27 11:30:00
4967636	3713911	Sodium Chloride 0.154 MEQ/ML Injectable Solution	200	2017-01-27 11:34:00
4967639	3713911	Nitroglycerin	0.4	2017-01-27 11:39:00	A70
4969051	3714728	Aspirin	162	2017-01-28 20:57:00
4969053	3714728	Nitroglycerin	0.4	2017-01-28 20:59:00
4969052	3714728	Nitroglycerin	1	2017-01-28 21:00:00
4969054	3714728	Nitroglycerin	0.4	2017-01-28 21:04:00
4969055	3714728	Nitroglycerin	0.4	2017-01-28 21:09:00	A20203040
4969311	3714871	Sodium Chloride 0.154 MEQ/ML Injectable Solution	1000	2017-01-06 15:36:53
[truncated: 8,529 more rows]

## Sheet: Sheet2
6666342	5045119	Nitroglycerin	0.4	2017-08-05 06:15:00	A1-
12537399	8959201	Nitroglycerin	0.4	2017-11-24 11:10:00	A1-
20828520	14545261	Nitroglycerin	0.4	2017-06-02 16:42:00	A1-
21224270	14868541	Nitroglycerin	0.4	2017-06-02 04:38:00	A1-
15712585	1239618	Nitroglycerin	0.4	2017-01-08 09:34:36	A1+
2651769	1283661	Nitroglycerin	0.4	2017-01-06 19:47:59	A1+
1735858	1324848	Nitroglycerin	0.4	2017-01-16 23:15:44	A1+
1735094	1340032	Nitroglycerin	0.4	2017-01-19 10:35:00	A1+
1758348	1358074	Nitroglycerin	0.4	2017-01-24 20:30:00	A1+
2052126	1496838	Nitroglycerin	0.4	2017-02-18 13:02:00	A1+
2274143	1580968	Nitroglycerin	1.2	2017-03-06 08:08:03	A1+
2311550	1669043	Nitroglycerin	0.4	2017-02-26 22:37:00	A1+
3474278	1868769	Nitroglycerin	400	2017-02-24 19:20:00	A1+	1
2951197	2128833	Nitroglycerin	0.4	2017-04-06 12:42:00	A1+
7133764	2277598	Nitroglycerin	1	2017-04-10 14:46:00	A1+
3339074	2463211	Nitroglycerin	0.4	2017-01-07 22:01:49	A1+
3429699	2543929	Nitroglycerin	0.4	2017-03-01 09:57:30	A1+
3469858	2589507	Nitroglycerin	0.4	2017-04-14 19:57:00	A1+
3479509	2693690	Nitroglycerin	0.4	2017-04-25 12:06:00	A1+
3801051	2835376	Nitroglycerin	0.4	2017-01-05 11:19:00	A1+
3865297	2908979	Nitroglycerin	0.4	2017-02-15 19:21:00	A1+
3957530	2964909	Nitroglycerin	0.4	2017-05-03 22:10:00	A1+
4122634	3099339	Nitroglycerin	0.4	2017-05-10 04:54:00	A1+
4505955	3301465	Nitroglycerin	0.4	2017-05-23 20:15:00	A1+
4485443	3379529	Nitroglycerin	0.4	2017-05-25 16:47:00	A1+
5262913	3430073	Nitroglycerin	0.4	2017-06-01 16:06:00	A1+
5073303	3793980	Nitroglycerin	0.4	2017-06-25 16:44:00	A1+
5724570	4050483	Nitroglycerin	0.4	2017-07-07 14:19:30	A1+
5440127	4079463	Nitroglycerin	0.4	2017-05-07 17:18:00	A1+
5731214	4309052	Nitroglycerin	0.4	2017-01-30 05:45:00	A1+
8759351	4484680	Nitroglycerin	0.4	2017-07-16 13:30:15	A1+	0
5955773	4496208	Nitroglycerin	0.4	2017-02-10 21:40:00	A1+	0
6102151	4613802	Nitroglycerin	0.4	2017-05-19 08:41:00	A1+
7010325	4696149	Nitroglycerin	0.4	2017-07-23 14:34:23	A1+
6228189	4707301	Nitroglycerin	0.4	2017-06-17 03:40:00	A1+	1
6244563	4721202	Nitroglycerin	0.4	2017-06-28 09:42:00	A1+
6276065	4746508	Nitroglycerin	0.4	2017-07-25 09:14:41	A1+
6503419	4933451	Nitroglycerin	0.4	2017-04-08 05:58:00	A1+	1
8846079	5089693	Nitroglycerin	0.4	2017-07-01 17:16:20	A1+
6786508	5130839	Nitroglycerin	0.4	2017-01-03 21:37:00	A1+
6818918	5155161	Nitroglycerin	0.4	2017-07-11 18:21:00	A1+
6972069	5270380	Nitroglycerin	0.4	2017-02-07 00:55:00	A1+
6982432	5279082	Nitroglycerin	0.4	2017-02-10 12:10:00	A1+
7160622	5381657	Nitroglycerin	1	2017-08-17 22:39:03	A1+
7176097	5411433	Nitroglycerin	0.4	2017-01-01 01:09:07	A1+
8512240	5707319	Nitroglycerin	0.4	2017-01-01 14:18:00	A1+	1
8544145	5734668	Nitroglycerin	0.4	2017-04-13 15:09:00	A1+
8547636	5737626	Nitroglycerin	0.4	2017-04-15 12:04:00	A1+
8549042	5738787	Nitroglycerin	0.4	2017-03-13 23:26:00	A1+
8553810	5742859	Nitroglycerin	0.8	2017-03-31 08:50:00	A1+
8562489	5750344	Nitroglycerin	0.4	2017-05-28 03:42:00	A1+
8575565	5761676	Nitroglycerin	0.4	2017-06-02 04:17:00	A1+
8586591	5771405	Nitroglycerin	0.4	2017-07-09 10:23:00	A1+
8846400	5831620	Nitroglycerin	0.4	2017-08-31 16:14:43	A1+
7889959	5958295	Nitroglycerin	0.4	2017-06-04 14:38:00	A1+
7899663	5966258	Nitroglycerin	0.4	2017-07-16 06:42:00	A1+
8174177	6032604	Nitroglycerin	0.4	2017-09-08 10:44:00	A1+
8131194	6128127	Nitroglycerin	0.4	2017-09-14 14:09:24	A1+
8216157	6184270	Nitroglycerin	0.4	2017-09-17 16:46:07	A1+
8782285	6356266	Nitroglycerin	0.4	2017-09-24 11:13:00	A1+
8867631	6383904	Nitroglycerin	0.4	2017-09-29 04:08:57	A1+
8893505	6436586	Nitroglycerin	0.4	2017-10-03 14:37:54	A1+
8952329	6478491	Nitroglycerin	0.4	2017-01-12 11:01:00	A1+
8955376	6481026	Nitroglycerin	0.4	2017-06-28 00:51:00	A1+
8991126	6506728	Nitroglycerin	0.4	2017-03-09 13:59:51	A1+
9037976	6545646	Nitroglycerin	0.4	2017-05-18 11:00:40	A1+
9114169	6602143	Nitroglycerin	0.4	2017-10-09 03:49:00	A1+
9664419	6674826	Nitroglycerin	0.4	2017-02-14 15:28:00	A1+
9221011	6675293	Nitroglycerin	0.8	2017-01-14 20:45:00	A1+
9317094	6759337	Nitroglycerin	0.4	2017-05-09 23:43:00	A1+
9401408	6828508	Nitroglycerin	0.4	2017-10-10 10:13:00	A1+
9520597	6916796	Nitroglycerin	0.4	2017-10-14 12:54:00	A1+
9597760	6971219	Nitroglycerin	0.4	2017-10-23 22:19:00	A1+
9830817	7138333	Nitroglycerin	0.4	2017-10-30 00:46:00	A1+
9838476	7142999	Nitroglycerin	1	2017-10-30 11:30:00	A1+
9854131	7153623	Nitroglycerin	0.4	2017-09-21 22:24:07	A1+
10197663	7161462	Nitroglycerin	4	2017-10-30 19:56:00	A1+
9889819	7179784	Nitroglycerin	0.4	2017-10-30 19:55:00	A1+
9953581	7191871	Nitroglycerin	0.4	2017-11-02 12:56:00	A1+
10247052	7436906	Nitroglycerin	0.4	2017-02-26 22:37:00	A1+
10461938	7552823	Nitroglycerin	0.4	2017-06-24 21:47:00	A1+
10504460	7587442	Nitroglycerin	0.4	2017-10-24 13:09:00	A1+
10628235	7675234	Nitroglycerin	0.4	2017-06-29 19:33:00	A1+
10843051	7826690	Nitroglycerin	0.4	2017-11-12 22:18:56	A1+
12779825	7865720	Nitroglycerin	0.4	2017-11-18 21:52:00	A1+
11112600	8009283	Nitroglycerin	0.4	2017-12-06 13:07:00	A1+
11143416	8033725	Nitroglycerin	0.4	2017-08-26 16:43:00	A1+
11146072	8035987	Nitroglycerin	0.4	2017-08-29 00:30:15	A1+
11206817	8088500	Nitroglycerin	0.4	2017-09-25 16:51:00	A1+
11253414	8125775	Nitroglycerin	0.4	2017-12-09 12:41:00	A1+
11476664	8293773	Nitroglycerin	0.4	2017-12-11 21:08:00	A1+
11756055	8451903	Nitroglycerin	0.4	2017-01-19 22:46:00	A1+	1
11799504	8482662	Nitroglycerin	0.4	2017-12-14 10:26:00	A1+
12135963	8549163	Nitroglycerin	0.8	2017-12-17 22:40:19	A1+
12317153	8628832	Nitroglycerin	0.4	2017-12-28 01:33:00	A1+
12257905	8822336	Nitroglycerin	0.4	2017-04-17 07:14:00	A1+
12327578	8865131	Nitroglycerin	0.4	2017-06-27 16:43:00	A1+
12333558	8870096	Nitroglycerin	0.4	2017-07-22 13:53:00	A1+
12416341	8931407	Nitroglycerin	0.4	2017-07-01 20:10:56	A1+
12417881	8932736	Nitroglycerin	0.4	2017-07-28 09:45:00	A1+
12693071	9132655	Nitroglycerin	5	2017-06-04 23:17:00	A1+
16908401	9923045	Nitroglycerin	0.4	2017-11-17 23:08:07	A1+
16944323	10153516	Nitroglycerin	0.4	2017-01-28 13:57:30	A1+
14317329	10254122	Nitroglycerin	0.4	2017-07-27 12:53:30	A1+
15623033	11203389	Nitroglycerin	0.4	2017-05-14 14:14:00	A1+
15738737	11289796	Nitroglycerin	0.4	2017-05-22 11:22:00	A1+
16074803	11546993	Nitroglycerin	0.4	2017-06-19 08:15:00	A1+
16078974	11550690	Nitroglycerin	1	2017-06-20 09:39:00	A1+
18456246	12867192	Nitroglycerin	0.4	2017-06-05 22:00:00	A1+	2
18466516	12876154	Nitroglycerin	0.4	2017-09-14 09:06:00	A1+	1
20108681	13249058	Nitroglycerin	0.4	2017-08-22 19:27:00	A1+
20519670	13650338	Nitroglycerin	0.4	2017-10-06 10:12:00	A1+
22109912	13774142	Nitroglycerin	0.4	2017-11-18 20:58:00	A1+	1
19728494	13869094	Nitroglycerin	0.4	2017-12-21 12:59:00	A1+
19801398	13913778	Nitroglycerin	0	2017-09-13 15:34:08	A1+
19804533	13916007	Nitroglycerin	0.4	2017-10-17 11:48:55	A1+
19817867	13925579	Nitroglycerin	0.4	2017-11-29 12:33:00	A1+
20333378	14191852	Nitroglycerin	400	2017-07-14 13:28:00	A1+
20978443	14668430	Nitroglycerin	0.4	2017-11-30 01:21:00	A1+
21222720	14867258	Nitroglycerin	0.4	2017-04-21 14:38:00	A1+
21223567	14867973	Nitroglycerin	0.4	2017-05-14 08:54:00	A1+
21225145	14869276	Nitroglycerin	0.4	2017-06-24 05:30:00	A1+
21364013	14977528	Nitroglycerin	0.4	2017-11-23 13:52:00	A1+	1
21544595	15119067	Nitroglycerin	0.4	2017-02-19 04:22:00	A1+
21701642	15240561	Nitroglycerin	1	2017-07-21 23:20:00	A1+
21744245	15274633	Nitroglycerin	1	2017-05-11 01:21:05	A1+
22070669	15528941	Nitroglycerin	0.4	2017-12-21 06:55:00	A1+
22256627	15673850	Nitroglycerin	0.4	2017-02-21 08:48:00	A1+	1
22317739	15723091	Nitroglycerin	0.4	2017-12-22 09:20:00	A1+
22628416	15976624	Nitroglycerin	400	2017-02-07 22:17:00	A1+	1
24291961	17199179	Nitroglycerin	0.4	2017-05-12 19:59:00	A1+
1645853	1275983	Nitroglycerin	0.4	2017-01-13 02:58:31	A1+2+
2151959	1560832	Nitroglycerin	0.4	2017-01-23 11:10:00	A1+2+
2758450	1970193	Nitroglycerin	0.4	2017-03-09 09:56:14	A1+2+
3052159	2214603	Nitroglycerin	0.4	2017-01-01 02:13:00	A1+2+	2
3651572	2724504	Nitroglycerin	0.4	2017-03-07 14:36:00	A1+2+	1
6625481	2834635	Nitroglycerin	0.4	2017-02-06 07:40:00	A1+2+
3890227	2910525	Nitroglycerin	1	2017-01-30 09:53:54	A1+2+
3949623	2951217	Nitroglycerin	0.4	2017-03-06 10:35:59	A1+2+
4506401	3396034	Nitroglycerin	0.4	2017-05-24 17:48:00	A1+2+
4993651	3733204	Nitroglycerin	0.4	2017-06-14 06:17:00	A1+2+	1
4995717	3735027	Nitroglycerin	0.4	2017-06-15 08:41:00	A1+2+
5527545	4152157	Nitroglycerin	0.4	2017-01-23 18:36:40	A1+2+
5648572	4244664	Nitroglycerin	1	2017-05-10 05:40:00	A1+2+
5973465	4511117	Nitroglycerin	0.4	2017-04-08 01:00:00	A1+2+
6388742	4529938	Nitroglycerin	0.4	2017-07-07 20:45:00	A1+2+
8321793	4772248	Nitroglycerin	0.4	2017-01-08 16:20:00	A1+2+	0
6610559	4929773	Nitroglycerin	0.4	2017-07-29 09:08:00	A1+2+
10396244	4948537	Nitroglycerin	0.4	2017-07-30 14:13:00	A1+2+
7114097	5062134	Nitroglycerin	0.4	2017-08-04 20:54:24	A1+2+
6809046	5147395	Nitroglycerin	0.4	2017-08-01 22:40:00	A1+2+	2
6811620	5149280	Nitroglycerin	0.4	2017-08-08 13:41:33	A1+2+
7072675	5187345	Nitroglycerin	0.4	2017-08-09 22:32:23	A1+2+
6901598	5220381	Nitroglycerin	0.4	2017-01-29 12:07:06	A1+2+
6983378	5279822	Nitroglycerin	0.4	2017-02-10 17:51:00	A1+2+
7196037	5428381	Nitroglycerin	0.4	2017-06-04 14:10:00	A1+2+
8510461	5705805	Nitroglycerin	0.4	2017-01-07 04:27:00	A1+2+
8599081	5782987	Nitroglycerin	0.4	2017-08-11 23:40:00	A1+2+
8037433	6034661	Nitroglycerin	0.4	2017-09-09 15:25:00	A1+2+
8041249	6073295	Nitroglycerin	0.4	2017-09-12 08:52:00	A1+2+
8724496	6322323	Nitroglycerin	0.4	2017-01-30 13:00:03	A1+2+
9072217	6573133	Nitroglycerin	0.4	2017-10-06 04:37:43	A1+2+
9597739	6971199	Nitroglycerin	0.4	2017-10-23 14:55:00	A1+2+
9983160	7246746	Nitroglycerin	0.4	2017-03-18 20:20:00	A1+2+	1
10275650	7459344	Nitroglycerin	0.4	2017-01-23 11:10:00	A1+2+
10741919	7754809	Nitroglycerin	0.4	2017-11-13 21:58:00	A1+2+	2
11080176	7986926	Nitroglycerin	0.4	2017-11-30 00:45:47	A1+2+	1
11228737	8107222	Nitroglycerin	0.4	2017-10-04 20:00:00	A1+2+
12485576	8131115	Nitroglycerin	1	2017-12-09 11:28:22	A1+2+
11743572	8389369	Nitroglycerin	0.4	2017-03-05 18:31:10	A1+2+
14443655	10299746	Nitroglycerin	0.4	2017-11-21 05:59:00	A1+2+
14482972	10408083	Nitroglycerin	0.4	2017-11-07 06:07:00	A1+2+
16028985	11513819	Nitroglycerin	0.4	2017-06-17 10:49:00	A1+2+
16083541	11554704	Nitroglycerin	0.4	2017-06-21 06:22:12	A1+2+
16634827	11963111	Nitroglycerin	0.4	2017-07-30 05:00:00	A1+2+
17972146	12521067	Nitroglycerin	0.4	2017-10-01 10:39:47	A1+2+
18099610	12615175	Nitroglycerin	0.4	2017-04-28 19:36:38	A1+2+
18694789	13047186	Nitroglycerin	0.4	2017-09-30 22:20:00	A1+2+
19295151	13523204	Nitroglycerin	0.4	2017-11-26 10:51:00	A1+2+
19311747	13536162	Nitroglycerin	0.4	2017-08-19 17:22:00	A1+2+
20150905	13571313	Nitroglycerin	0.4	2017-09-09 10:48:00	A1+2+
20187517	13603703	Nitroglycerin	0.4	2017-09-22 12:08:00	A1+2+
19665486	13821998	Nitroglycerin	0.4	2017-05-18 15:34:40	A1+2+	2
20228295	14115914	Nitroglycerin	0.4	2017-08-16 21:58:00	A1+2+
20573024	14349779	Nitroglycerin	0.04	2017-10-26 03:24:00	A1+2+
20999224	14686587	Nitroglycerin	0.4	2017-12-11 17:25:00	A1+2+
21019555	14704526	Nitroglycerin	0.4	2017-12-15 20:28:58	A1+2+
21063804	14743400	Nitroglycerin	0.4	2017-12-30 15:35:00	A1+2+
21225461	14869545	Nitroglycerin	0.4	2017-07-02 00:16:00	A1+2+
21691472	15231797	Nitroglycerin	1	2017-05-16 09:25:11	A1+2+
21717649	15254007	Nitroglycerin	0.4	2017-02-03 03:04:00	A1+2+
21719092	15255144	Nitroglycerin	0.4	2017-01-29 09:15:00	A1+2+
21728797	15262700	Nitroglycerin	0.4	2017-03-13 17:52:40	A1+2+	2
21957442	15441868	Nitroglycerin	0.4	2017-11-01 09:34:00	A1+2+
22069333	15527792	Nitroglycerin	0.4	2017-12-15 15:39:00	A1+2+
24464801	17329888	Nitroglycerin	0.4	2017-06-23 07:21:00	A1+2+
1728941	1337300	Nitroglycerin	0.4	2017-01-13 09:57:00	A1+2+3+
1838491	1411495	Nitroglycerin	0.4	2017-02-04 12:02:00	A1+2+3+	1
2130666	1543254	Nitroglycerin	0.4	2017-03-03 19:37:43	A1+2+3+
2200862	1600570	Nitroglycerin	0.4	2017-02-01 16:45:59	A1+2+3+
2970315	2145479	Nitroglycerin	1	2017-03-02 23:01:00	A1+2+3+	2
4421151	3327636	Nitroglycerin	400	2017-05-18 12:34:44	A1+2+3+
14629616	4068409	Nitroglycerin	0.4	2017-01-23 12:25:00	A1+2+3+	1
5548093	4168707	Nitroglycerin	1	2017-05-23 07:24:00	A1+2+3+	2
5730514	4308469	Nitroglycerin	0.4	2017-01-21 18:05:00	A1+2+3+
5967441	4506002	Nitroglycerin	0.4	2017-03-28 13:05:00	A1+2+3+	2
6256793	4731391	Nitroglycerin	0.4	2017-07-07 10:46:09	A1+2+3+
8333492	4783100	Nitroglycerin	0.4	2017-03-14 13:09:00	A1+2+3+
6618706	5010764	Nitroglycerin	0.4	2017-07-26 18:25:00	A1+2+3+	4
6652565	5034871	Nitroglycerin	0.4	2017-06-01 17:58:39	A1+2+3+
6681656	5056969	Nitroglycerin	0.4	2017-05-07 11:06:00	A1+2+3+	1
6747024	5103166	Nitroglycerin	0.4	2017-07-07 11:59:49	A1+2+3+
7013340	5301487	Nitroglycerin	1	2017-08-07 13:49:00	A1+2+3+
7103391	5361885	Nitroglycerin	0.4	2017-08-15 19:38:00	A1+2+3+
7948345	6006138	Nitroglycerin	0.4	2017-09-07 08:06:15	A1+2+3+
8245554	6202434	Nitroglycerin	0.4	2017-09-22 00:50:26	A1+2+3+	1
9644681	7007848	Nitroglycerin	0.4	2017-09-30 03:13:00	A1+2+3+	3
9701798	7047665	Nitroglycerin	0.4	2017-10-26 16:46:00	A1+2+3+
9852016	7152154	Nitroglycerin	0.4	2017-10-12 19:11:00	A1+2+3+	2
10881065	7564243	Nitroglycerin	4	2017-10-29 12:35:00	A1+2+3+
11082814	7728441	Nitroglycerin	0.4	2017-11-21 19:20:27	A1+2+3+
10831382	7818746	Nitroglycerin	0.4	2017-11-27 04:25:00	A1+2+3+
11895411	7933064	Nitroglycerin	0.4	2017-12-03 18:03:00	A1+2+3+
11377423	8222412	Nitroglycerin	0.04	2017-12-05 16:16:00	A1+2+3+
11483483	8298015	Nitroglycerin	0.4	2017-11-12 06:52:00	A1+2+3+	2
11739799	8386610	Nitroglycerin	0.4	2017-01-24 15:48:00	A1+2+3+
11932731	8565403	Nitroglycerin	0.4	2017-12-25 11:51:00	A1+2+3+
12079243	8674407	Nitroglycerin	0.4	2017-12-29 10:18:00	A1+2+3+	2
14310133	10248355	Nitroglycerin	0.4	2017-06-07 21:33:30	A1+2+3+
14523306	10315016	Nitroglycerin	0.4	2017-11-23 14:25:00	A1+2+3+	1
16648051	11893907	Nitroglycerin	0.4	2017-07-14 12:25:00	A1+2+3+
16650117	11898093	Nitroglycerin	4	2017-07-15 09:11:00	A1+2+3+
19042476	13321058	Nitroglycerin	0.4	2017-09-29 21:15:52	A1+2+3+
19264425	13497946	Nitroglycerin	0.4	2017-08-25 02:30:00	A1+2+3+
21219171	14864641	Nitroglycerin	0.4	2017-09-12 12:35:30	A1+2+3+
21720668	15256379	Nitroglycerin	0.4	2017-01-23 18:03:00	A1+2+3+
21735220	15267652	Nitroglycerin	0.4	2017-04-05 21:54:00	A1+2+3+
22250968	15669713	Nitroglycerin	400	2017-03-15 12:46:44	A1+2+3+	1
23357852	16538835	Nitroglycerin	0.4	2017-04-16 06:53:00	A1+2+3+	1
1773567	1349207	Nitroglycerin	1	2017-01-28 16:10:00	A1+2+3+4-
3565691	1868414	Nitroglycerin	0.4	2017-02-24 13:45:00	A1+2+3+4+
5600032	4210445	Nitroglycerin	0.4	2017-05-19 09:18:00	A1+2+3+4+
7721056	5828058	Nitroglycerin	0.4	2017-09-01 09:23:48	A1+2+3+4+
7740886	5841375	Nitroglycerin	0.4	2017-09-04 22:20:00	A1+2+3+4+
9141409	6622278	Nitroglycerin	4	2017-07-18 12:25:00	A1+2+3+4+
20967392	14658708	Nitroglycerin	1	2017-11-30 21:16:00	A1+2+3+4+
21720266	15256072	Nitroglycerin	0.4	2017-01-25 01:55:37	A1+2+3+4+5+6+	1
1979367	1465032	Nitroglycerin	1	2017-02-14 19:55:43	A1+2+30
5528814	4153139	Nitroglycerin	1.5	2017-01-08 01:27:00	A1+2+30
5660609	4253242	Nitroglycerin	1	2017-07-02 04:41:00	A1+2+30
6794123	5137527	Nitroglycerin	0.4	2017-01-08 04:20:00	A1+2+30
6829042	5163142	Nitroglycerin	0.4	2017-01-01 22:16:00	A1+2+30
7042073	5323369	Nitroglycerin	0.4	2017-07-13 12:05:00	A1+2+30
10702119	7728340	Nitroglycerin	1	2017-11-21 20:27:00	A1+2+30
4323308	3250203	Nitroglycerin	0.4	2017-05-18 18:14:00	A1+20
7870826	5942742	Nitroglycerin	0.4	2017-05-01 12:25:00	A1+20
10422807	6144190	Nitroglycerin	0.4	2017-09-15 20:40:00	A1+20
9528520	6923378	Nitroglycerin	0.4	2017-10-16 12:39:30	A1+20
11739702	8386540	Nitroglycerin	0.4	2017-01-27 10:52:00	A1+20	1
12962713	9323092	Nitroglycerin	0.4	2017-11-19 18:28:00	A1+20
13530174	9689970	Nitroglycerin	0.4	2017-12-11 12:38:00	A1+20
21733056	15266017	Nitroglycerin	0.4	2017-03-29 07:05:00	A1+20
6790066	5133943	Nitroglycerin	0.4	2017-01-05 12:20:00	A1+203+	1
6722090	2718797	Nitroglycerin	0.4	2017-03-25 12:42:00	A1+2030
4770526	3595177	Nitroglycerin	0.4	2017-06-18 16:04:00	A1+2030
5677139	4265758	Nitroglycerin	0.4	2017-01-01 23:36:20	A1+2030
5825495	4383853	Nitroglycerin	0.4	2017-05-06 11:40:02	A1+2030
10459273	7550723	Nitroglycerin	0.4	2017-06-18 16:04:00	A1+2030
24082240	9307527	Nitroglycerin	0.4	2017-03-28 13:43:00	A1+2030
20018709	14085095	Nitroglycerin	0.4	2017-03-30 11:08:00	A1+2030
1631705	1213119	Nitroglycerin	0.4	2017-01-02 13:29:14	A10
1580862	1227577	Nitroglycerin	0.4	2017-01-07 18:56:20	A10
1948840	1454557	Nitroglycerin	0.4	2017-02-20 09:49:00	A10
2045096	1493303	Nitroglycerin	0.4	2017-02-25 13:20:00	A10	0
2047019	1494999	Nitroglycerin	0.4	2017-02-21 06:55:00	A10	1
2190329	1593204	Nitroglycerin	0.4	2017-02-02 03:26:00	A10
3042445	2206015	Nitroglycerin	0.4	2017-04-07 17:59:00	A10
3797434	2841780	Nitroglycerin	0.4	2017-04-15 10:00:00	A10
4285899	3221950	Nitroglycerin	0.4	2017-05-17 06:09:00	A10
4394435	3306220	Nitroglycerin	1	2017-05-22 15:33:00	A10
4869553	3525049	Nitroglycerin	1	2017-06-09 17:25:00	A10
4775552	3598511	Nitroglycerin	0.4	2017-06-14 06:13:38	A10
4781605	3601952	Nitroglycerin	0.04	2017-01-28 14:16:00	A10	1
5151625	3856018	Nitroglycerin	0.4	2017-06-30 20:23:00	A10
5226886	3915447	Nitroglycerin	0.4	2017-06-02 21:04:38	A10
13602810	4081322	Nitroglycerin	0.4	2017-06-11 21:05:45	A10	2
5676913	4265604	Nitroglycerin	0.4	2017-01-02 14:46:00	A10
5688294	4274257	Nitroglycerin	0.4	2017-07-11 09:48:41	A10
6101022	4612823	Nitroglycerin	0.08	2017-05-19 18:17:00	A10
6501257	4931701	Nitroglycerin	0.4	2017-07-30 22:29:15	A10
6793083	5136608	Nitroglycerin	0.4	2017-01-07 11:51:00	A10
6826429	5160864	Nitroglycerin	0.4	2017-01-11 07:18:00	A10
6974533	5272448	Nitroglycerin	0.4	2017-02-08 06:40:00	A10
6979733	5276871	Nitroglycerin	0.4	2017-02-09 21:00:00	A10
6991152	5286321	Nitroglycerin	0.4	2017-02-12 17:18:00	A10
7200525	5432255	Nitroglycerin	0.4	2017-07-03 17:34:42	A10
7201721	5433255	Nitroglycerin	0.4	2017-06-15 08:58:33	A10
7217077	5446833	Nitroglycerin	0.4	2017-08-18 07:35:45	A10
7364075	5550423	Nitroglycerin	0.4	2017-08-20 11:06:00	A10
7389371	5568098	Nitroglycerin	0.4	2017-08-27 23:49:00	A10
8561745	5749691	Nitroglycerin	0.4	2017-05-22 03:47:00	A10
8596078	5780326	Nitroglycerin	0.4	2017-08-04 00:16:00	A10
7850213	5926160	Nitroglycerin	0.4	2017-02-08 12:52:00	A10
8053833	6082772	Nitroglycerin	0.4	2017-09-10 21:28:54	A10
8945736	6473794	Nitroglycerin	0.04	2017-10-02 20:25:00	A10
8991595	6507083	Nitroglycerin	0.8	2017-02-17 20:35:00	A10
9000425	6514419	Nitroglycerin	0.4	2017-02-03 19:45:00	A10
9050497	6555975	Nitroglycerin	0.4	2017-03-03 20:40:00	A10
9137010	6618585	Nitroglycerin	0.4	2017-03-07 20:35:00	A10
9154550	6633575	Nitroglycerin	0.4	2017-03-11 22:59:00	A10
9280236	6727005	Nitroglycerin	0.4	2017-03-13 12:33:00	A10
9286789	6732758	Nitroglycerin	0.4	2017-03-18 22:10:00	A10
9323000	6764504	Nitroglycerin	0.4	2017-04-22 20:15:37	A10
9598573	6971917	Nitroglycerin	0.4	2017-09-25 11:24:01	A10
9602767	6975268	Nitroglycerin	0.4	2017-10-23 15:36:00	A10
10025423	7281482	Nitroglycerin	0.4	2017-10-27 14:42:00	A10
10141537	7364405	Nitroglycerin	0.4	2017-11-01 05:53:00	A10
10279390	7462222	Nitroglycerin	0.4	2017-02-02 03:26:00	A10
15604975	7471828	Nitroglycerin	0.4	2017-08-03 00:49:00	A10	2
10292571	7478958	Nitroglycerin	1	2017-10-02 21:43:00	A10
10464306	7554738	Nitroglycerin	0.4	2017-06-30 20:23:00	A10
12135676	7595048	Nitroglycerin	0.4	2017-11-03 18:12:14	A10
14127937	7706709	Nitroglycerin	0.4	2017-11-14 13:14:10	A10
10780525	7783247	Nitroglycerin	0.4	2017-11-26 12:59:00	A10
10852959	7832700	Nitroglycerin	0.4	2017-11-28 15:59:53	A10
10995853	7923482	Nitroglycerin	0.4	2017-12-05 17:00:45	A10
10996652	7924210	Nitroglycerin	0.04	2017-12-03 19:15:00	A10
11860300	8511924	Nitroglycerin	0.4	2017-12-04 12:06:09	A10
11905203	8546122	Nitroglycerin	0.4	2017-12-23 06:53:00	A10
12305930	8673154	Nitroglycerin	0.4	2017-12-26 10:21:00	A10
12693307	9132868	Nitroglycerin	0.4	2017-06-16 01:51:00	A10	2
12859506	9251130	Nitroglycerin	0.4	2017-11-14 02:03:00	A10
12934486	9316468	Nitroglycerin	5	2017-12-09 13:38:00	A10
13012820	9360740	Nitroglycerin	0.4	2017-02-02 14:28:00	A10
13518845	9681758	Nitroglycerin	0.4	2017-12-18 08:46:00	A10
15324049	10994301	Nitroglycerin	0.4	2017-05-10 01:14:00	A10
15810312	11346525	Nitroglycerin	0.4	2017-06-17 17:31:00	A10
15833802	11366151	Nitroglycerin	0.4	2017-06-02 15:30:00	A10
15997435	11486258	Nitroglycerin	0.4	2017-06-10 16:19:00	A10
16609162	11855554	Nitroglycerin	0.4	2017-07-05 13:10:51	A10
16663177	11929758	Nitroglycerin	0.4	2017-07-21 17:09:00	A10
18441924	12854713	Nitroglycerin	0.4	2017-01-14 22:36:00	A10	0
19029087	13310511	Nitroglycerin	0.4	2017-06-05 17:02:00	A10
19038962	13318577	Nitroglycerin	0.04	2017-06-17 15:48:00	A10
19147757	13405005	Nitroglycerin	1	2017-01-11 22:34:23	A10
20514903	13646262	Nitroglycerin	0.4	2017-10-06 14:16:00	A10
19665359	13821892	Nitroglycerin	0.4	2017-07-17 09:30:00	A10	1
20318813	14179982	Nitroglycerin	0.4	2017-04-23 15:58:00	A10
20607507	14380213	Nitroglycerin	0.4	2017-11-09 06:40:00	A10
20607727	14380417	Nitroglycerin	0.4	2017-11-10 10:44:00	A10
20831296	14547339	Nitroglycerin	0.4	2017-12-12 12:13:45	A10	1
20991635	14679914	Nitroglycerin	1	2017-12-08 08:14:00	A10
21082194	14759526	Nitroglycerin	0.4	2017-12-11 10:27:00	A10
21514243	15097414	Nitroglycerin	0.4	2017-11-05 18:29:00	A10	1
21718634	15254800	Nitroglycerin	0.004	2017-01-30 19:05:00	A10
22005697	15480056	Nitroglycerin	0.4	2017-10-27 21:39:00	A10
22020809	15491690	Nitroglycerin	0.4	2017-12-20 14:14:45	A10	1
22303227	15712139	Nitroglycerin	0.4	2017-11-02 15:57:00	A10
23412204	16574651	Nitroglycerin	0.4	2017-11-10 10:05:00	A10	3
24464117	17329334	Nitroglycerin	0.4	2017-06-17 01:52:00	A10
25133669	17790288	Nitroglycerin	0.4	2017-12-20 04:37:00	A10
11315764	8174065	Nitroglycerin	0.4	2017-10-18 08:43:00	A102-	2
21734779	15267306	Nitroglycerin	0.4	2017-04-04 11:21:37	A102-
22068835	15527354	Nitroglycerin	0.4	2017-12-13 15:46:00	A102-
3859790	2887708	Nitroglycerin	0.4	2017-04-18 19:58:00	A102+
4118379	3095627	Nitroglycerin	0.4	2017-05-09 15:14:00	A102+	1
6464665	4899680	Nitroglycerin	0.4	2017-07-28 20:36:00	A102+
9641272	7004935	Nitroglycerin	0.4	2017-09-25 23:50:00	A102+
11278284	8144775	Nitroglycerin	0.4	2017-12-10 11:03:00	A102+
21293059	8459669	Nitroglycerin	0.4	2017-12-08 04:11:17	A102+	2
12876574	9257637	Nitroglycerin	0.4	2017-12-07 17:45:00	A102+
20534069	13663140	Nitroglycerin	0.4	2017-10-10 09:36:00	A102+	2
20414710	14247399	Nitroglycerin	0.4	2017-07-27 06:21:00	A102+
20654636	14417443	Nitroglycerin	0.4	2017-10-09 01:48:00	A102+	1
20657718	14419670	Nitroglycerin	0.4	2017-08-17 17:25:36	A102+
20862820	14572421	Nitroglycerin	0.4	2017-08-24 03:18:00	A102+	1
3460454	2564265	Nitroglycerin	0.4	2017-04-26 00:53:00	A102+3+
3454690	2571696	Nitroglycerin	0.4	2017-04-26 00:53:00	A102+3+
4524508	3407523	Nitroglycerin	0.4	2017-05-27 10:28:00	A102+3+
4913434	3671393	Nitroglycerin	0.4	2017-06-18 11:00:00	A102+3+
5161372	3863780	Nitroglycerin	0.4	2017-06-29 04:38:00	A102+3+
24987164	4069181	Nitroglycerin	0.4	2017-02-05 08:28:07	A102+3+
5551979	4171886	Nitroglycerin	1.5	2017-06-12 01:47:33	A102+3+
6613150	5006476	Nitroglycerin	0.4	2017-08-03 08:48:41	A102+3+
6755527	5109559	Nitroglycerin	0.4	2017-08-08 11:06:18	A102+3+
9076424	6576816	Nitroglycerin	0.4	2017-10-07 11:22:00	A102+3+
20516654	13647754	Nitroglycerin	0.4	2017-10-09 07:05:00	A102+3+
19734437	13873603	Nitroglycerin	0.4	2017-12-27 08:57:00	A102+3+
22296458	15706967	Nitroglycerin	0.4	2017-10-10 01:06:00	A102+3+
2208153	1606857	Nitroglycerin	0.4	2017-02-09 00:07:00	A102+3+4+	4
6989449	5284910	Nitroglycerin	0.4	2017-02-11 09:30:00	A102+3+4+	5
10282358	7464534	Nitroglycerin	0.4	2017-02-09 00:07:00	A102+3+4+	4
19263051	13496877	Nitroglycerin	1	2017-07-03 05:45:00	A102+3+40	1
6241720	4718813	Nitroglycerin	0.4	2017-06-26 15:20:00	A102+30	1
11894764	8538668	Nitroglycerin	0.4	2017-12-16 21:23:00	A102+30	2
1979060	1464965	Nitroglycerin	0.4	2017-02-21 17:06:00	A1020
2236378	1619872	Nitroglycerin	0.4	2017-03-08 11:33:41	A1020
4979059	3722638	Nitroglycerin	0.4	2017-04-27 10:32:00	A1020
5157175	3860110	Nitroglycerin	0.4	2017-06-26 20:58:00	A1020
5963045	4502366	Nitroglycerin	0.4	2017-03-30 07:45:00	A1020
5986990	4522388	Nitroglycerin	0.4	2017-04-14 20:17:00	A1020
6406130	4858086	Nitroglycerin	0.4	2017-07-14 11:32:02	A1020
6636597	5023574	Nitroglycerin	0.4	2017-08-03 12:08:00	A1020	1
6640945	5026862	Nitroglycerin	0.4	2017-07-31 13:51:00	A1020
10401239	5081823	Nitroglycerin	0.4	2017-08-04 18:32:00	A1020
6769684	5117138	Nitroglycerin	0.4	2017-08-07 17:21:31	A1020
7456737	5616828	Nitroglycerin	0.4	2017-09-01 03:14:15	A1020	1
8522705	5716351	Nitroglycerin	0.4	2017-01-18 10:28:00	A1020
8128472	6125820	Nitroglycerin	0.4	2017-09-13 23:50:00	A1020
8661894	6285161	Nitroglycerin	0.6	2017-09-21 20:51:00	A1020
9854381	7153846	Nitroglycerin	0.4	2017-09-03 23:29:38	A1020
9923169	7202450	Nitroglycerin	0.4	2017-10-27 18:32:00	A1020
10238866	7434125	Nitroglycerin	0.4	2017-11-06 02:01:00	A1020
11828359	8328993	Nitroglycerin	0.4	2017-01-02 15:17:21	A1020
11901536	8543406	Nitroglycerin	0.4	2017-12-20 18:17:00	A1020
13279180	8766134	Nitroglycerin	0.4	2017-12-29 06:05:11	A1020
12438238	8867456	Nitroglycerin	0.4	2017-07-16 10:40:00	A1020
12451266	8955991	Nitroglycerin	0.4	2017-11-06 19:32:00	A1020
14104530	10108629	Nitroglycerin	0.4	2017-02-08 18:35:00	A1020
15824100	11357608	Nitroglycerin	0.4	2017-06-01 04:06:00	A1020
16622163	11892234	Nitroglycerin	0.4	2017-07-13 18:00:00	A1020
16630962	11947422	Nitroglycerin	0.4	2017-07-26 08:35:00	A1020
16607411	11958264	Nitroglycerin	0.4	2017-07-29 17:55:00	A1020
19754540	13127312	Nitroglycerin	0.4	2017-06-07 00:20:00	A1020	1
20866929	14575751	Nitroglycerin	0.4	2017-12-23 10:55:00	A1020
21668418	15213589	Nitroglycerin	1	2017-07-12 09:44:00	A1020
21723788	15258753	Nitroglycerin	0.4	2017-01-12 01:08:00	A1020
21748541	15278018	Nitroglycerin	0.4	2017-05-26 13:09:00	A1020
22310924	15717959	Nitroglycerin	1	2017-12-01 10:55:00	A1020	1
24308305	17211134	Nitroglycerin	0.4	2017-05-18 02:38:00	A1020	1
3891952	2905912	Nitroglycerin	0.4	2017-02-20 10:03:00	A10203+	3
6006040	4296015	Nitroglycerin	0.4	2017-07-11 18:08:00	A10203+	1
8055950	6084091	Nitroglycerin	0.4	2017-09-13 03:50:00	A10203+
14531451	10312260	Nitroglycerin	0.4	2017-11-27 16:07:00	A10203+	3
20106617	13247262	Nitroglycerin	1	2017-08-19 23:54:00	A10203+
20496830	14310112	Nitroglycerin	0.4	2017-07-24 19:16:00	A10203+	3
9146961	6627096	Nitroglycerin	0.4	2017-03-09 20:30:00	A10203+4+5060	3
2787873	1995927	Nitroglycerin	1	2017-03-28 17:06:43	A102030	0
3170818	2316351	Nitroglycerin	0.4	2017-04-04 15:05:10	A102030
7668537	2488027	Nitroglycerin	1	2017-02-08 17:50:00	A102030	2
3989812	2991040	Nitroglycerin	0.4	2017-03-25 13:49:00	A102030	2
4556122	3433515	Nitroglycerin	1	2017-05-26 19:15:00	A102030	2
14208785	4070961	Nitroglycerin	0.4	2017-02-21 09:19:00	A102030	2
5447360	4085107	Nitroglycerin	0.4	2017-06-29 03:04:19	A102030	3
5572173	4188374	Nitroglycerin	0.4	2017-01-16 20:16:00	A102030
6243640	4720444	Nitroglycerin	0.4	2017-06-03 14:11:00	A102030	4
6981827	5278582	Nitroglycerin	0.4	2017-01-17 01:40:00	A102030
7254193	5472976	Nitroglycerin	0.4	2017-08-19 05:30:00	A102030
8624135	6213687	Nitroglycerin	0.4	2017-09-20 20:39:00	A102030	1
9527596	6922631	Nitroglycerin	0.4	2017-10-20 03:14:00	A102030
10840055	7778007	Nitroglycerin	0.4	2017-11-25 22:45:41	A102030
14465688	8200583	Nitroglycerin	0.4	2017-11-05 12:08:27	A102030
11483112	8297703	Nitroglycerin	0.4	2017-11-12 00:57:00	A102030	1
11737398	8384749	Nitroglycerin	0.4	2017-01-25 10:02:04	A102030
11875284	8522778	Nitroglycerin	0.4	2017-12-21 02:29:00	A102030
11933881	8566345	Nitroglycerin	400	2017-12-23 09:59:00	A102030
15753902	11302981	Nitroglycerin	0.4	2017-05-27 10:44:00	A102030
18179158	12666464	Nitroglycerin	0.4	2017-10-10 13:53:00	A102030
18486782	12893650	Nitroglycerin	0.4	2017-08-11 10:13:00	A102030
20226375	13638049	Nitroglycerin	0.4	2017-10-05 01:00:00	A102030	1
21854049	15358747	Nitroglycerin	0.4	2017-09-06 13:59:00	A102030	1
24299119	17204416	Nitroglycerin	2	2017-09-29 15:13:00	A102030	2
16115496	2754978	Nitroglycerin	0.4	2017-04-06 20:23:00	A1020304+	2
9225115	6678625	Nitroglycerin	0.4	2017-01-28 02:04:00	A10203040
9340032	6779264	Nitroglycerin	0.4	2017-03-01 04:02:00	A10203040
10555997	7625450	Nitroglycerin	0.4	2017-11-09 10:52:00	A2-
12371596	8897148	Nitroglycerin	0.4	2017-09-29 22:35:15	A2-
14302874	10242456	Nitroglycerin	0.4	2017-04-20 05:39:00	A2-
1608780	1245236	Nitroglycerin	0.4	2017-01-08 23:29:00	A2+
1777526	1317987	Nitroglycerin	0.4	2017-01-17 11:08:00	A2+
16115139	1323756	Nitroglycerin	0.4	2017-01-16 20:22:00	A2+
1785998	1375734	Nitroglycerin	0.4	2017-02-03 11:52:00	A2+
1845040	1416455	Nitroglycerin	0.4	2017-02-13 11:51:00	A2+
1853923	1421486	Nitroglycerin	0.4	2017-02-13 19:31:48	A2+
1895691	1436705	Nitroglycerin	0.4	2017-02-15 11:52:00	A2+
7676741	1463826	Nitroglycerin	0.4	2017-02-18 11:12:00	A2+	1
1992253	1468293	Nitroglycerin	0.4	2017-02-15 10:42:00	A2+
2055875	1499220	Nitroglycerin	0.4	2017-02-24 08:22:00	A2+
2250475	1630055	Nitroglycerin	0.4	2017-03-02 10:13:45	A2+
3171678	2317085	Nitroglycerin	0.4	2017-04-10 08:07:00	A2+
3473776	2588860	Nitroglycerin	0.4	2017-04-20 15:58:00	A2+
3796086	2833722	Nitroglycerin	0.4	2017-04-13 17:38:00	A2+
3877326	2901658	Nitroglycerin	0.4	2017-01-02 20:19:18	A2+
4075446	3062297	Nitroglycerin	0.4	2017-04-06 21:25:00	A2+
4080468	3068652	Nitroglycerin	0.4	2017-04-12 23:20:55	A2+	1
4074680	3073987	Nitroglycerin	1	2017-04-04 12:16:00	A2+
4114989	3092681	Nitroglycerin	0.4	2017-05-08 13:26:06	A2+
4148154	3111152	Nitroglycerin	0.4	2017-05-10 11:27:00	A2+
4254638	3196933	Nitroglycerin	0.4	2017-05-15 21:46:00	A2+
16829005	3459652	Nitroglycerin	0.4	2017-05-09 13:32:17	A2+
5580367	4195087	Nitroglycerin	1.5	2017-05-10 22:58:00	A2+
5684630	4271581	Nitroglycerin	0.4	2017-07-10 14:35:00	A2+
5704872	4287903	Nitroglycerin	0.4	2017-01-14 10:03:00	A2+
8321318	4771794	Nitroglycerin	0.4	2017-01-27 07:39:00	A2+	1
6647021	4861921	Nitroglycerin	0.4	2017-07-23 13:30:00	A2+
6548808	4962282	Nitroglycerin	0.4	2017-05-10 11:35:52	A2+
6917814	4967751	Nitroglycerin	0.4	2017-07-31 15:54:08	A2+
6673499	5050620	Nitroglycerin	0.4	2017-08-04 16:13:00	A2+
7190967	5424025	Nitroglycerin	0.4	2017-04-09 18:57:44	A2+
7271065	5483890	Nitroglycerin	0.4	2017-08-22 05:12:00	A2+
7345842	5535151	Nitroglycerin	0.4	2017-03-03 16:58:00	A2+
7939259	5998630	Nitroglycerin	0.4	2017-03-22 03:49:00	A2+
8137765	6132493	Nitroglycerin	0.4	2017-09-09 01:14:36	A2+
8401715	6243782	Nitroglycerin	0.4	2017-09-23 15:43:00	A2+
8970483	6490526	Nitroglycerin	0.4	2017-10-05 21:44:17	A2+
9693732	6802653	Nitroglycerin	0.4	2017-10-17 14:16:00	A2+	1
10693878	7004916	Nitroglycerin	0.4	2017-09-19 22:46:00	A2+
9677441	7028902	Nitroglycerin	0.4	2017-04-16 07:46:00	A2+
9698438	7044833	Nitroglycerin	0.4	2017-10-16 17:15:00	A2+
9810925	7122681	Nitroglycerin	0.4	2017-07-29 18:37:08	A2+
9812885	7124290	Nitroglycerin	0.4	2017-08-23 21:53:08	A2+
10229088	7284438	Nitroglycerin	0.4	2017-11-01 07:16:23	A2+
10294626	7478558	Nitroglycerin	0.4	2017-07-18 15:15:48	A2+
10562979	7526533	Nitroglycerin	0.4	2017-11-09 16:33:21	A2+
10468071	7557743	Nitroglycerin	0.4	2017-07-10 14:35:00	A2+
10834921	7820877	Nitroglycerin	0.4	2017-11-20 23:41:30	A2+
11041331	7954160	Nitroglycerin	0.4	2017-08-08 08:28:00	A2+
11084579	7989789	Nitroglycerin	0.4	2017-12-06 15:41:15	A2+
15719337	8032986	Nitroglycerin	0.4	2017-08-27 13:36:44	A2+
11608031	8374380	Nitroglycerin	0.4	2017-12-16 15:25:00	A2+
11746910	8391967	Nitroglycerin	0.4	2017-04-09 00:36:13	A2+	3
11668454	8413286	Nitroglycerin	1	2017-12-07 14:50:31	A2+
12200775	8775939	Nitroglycerin	0.4	2017-12-19 12:10:17	A2+
12281173	8837129	Nitroglycerin	0.4	2017-12-28 09:56:00	A2+
12518944	9008162	Nitroglycerin	0.4	2017-12-20 16:14:00	A2+
12611858	9071185	Nitroglycerin	0.4	2017-04-22 21:30:00	A2+
16088396	11558955	Nitroglycerin	4	2017-06-22 11:20:00	A2+
16091647	11561706	Nitroglycerin	0.4	2017-06-23 20:10:00	A2+
16699951	11864569	Nitroglycerin	0.4	2017-06-15 09:55:02	A2+
18174606	12664109	Nitroglycerin	0.4	2017-08-20 13:52:14	A2+
18542973	12930288	Nitroglycerin	0.4	2017-10-13 10:40:17	A2+	1
18711817	13059120	Nitroglycerin	0.8	2017-02-04 10:12:25	A2+	1
19039507	13318965	Nitroglycerin	0.4	2017-07-11 13:42:00	A2+
20147129	13567987	Nitroglycerin	0.4	2017-08-27 10:37:40	A2+
19786612	13903094	Nitroglycerin	0	2017-07-31 12:37:16	A2+
20573044	14349796	Nitroglycerin	0.4	2017-10-27 12:10:00	A2+	1
20666901	14427128	Nitroglycerin	0.4	2017-09-22 05:09:22	A2+
20962754	14654634	Nitroglycerin	400	2017-11-24 09:36:00	A2+
21007930	14694279	Nitroglycerin	0.4	2017-12-08 11:41:11	A2+
21035212	14718312	Nitroglycerin	0.4	2017-12-23 20:16:00	A2+
21042462	14724670	Nitroglycerin	0.4	2017-12-08 06:38:19	A2+
21219161	14864639	Nitroglycerin	0.4	2017-07-19 16:32:09	A2+
21549608	15123264	Nitroglycerin	0.4	2017-10-22 15:12:00	A2+
21663767	15209525	Nitroglycerin	0.4	2017-06-16 09:35:00	A2+
21677897	15221875	Nitroglycerin	0.4	2017-08-31 10:09:00	A2+
21739317	15270831	Nitroglycerin	1	2017-04-20 20:29:29	A2+
21835617	15343082	Nitroglycerin	0.4	2017-01-17 22:24:00	A2+
1759885	1359459	Nitroglycerin	0.4	2017-01-11 22:30:40	A2+2+
2058496	1501458	Nitroglycerin	0.4	2017-02-24 12:15:00	A2+2+
2487934	1807420	Nitroglycerin	0.4	2017-03-26 01:19:00	A2+2+	1
2889580	2074177	Nitroglycerin	0.4	2017-04-01 06:11:00	A2+2+
4769121	3594083	Nitroglycerin	0.4	2017-06-18 17:57:00	A2+2+
24185387	4056915	Nitroglycerin	0.4	2017-07-02 09:49:26	A2+2+
8686039	4359644	Nitroglycerin	0.4	2017-07-07 11:10:00	A2+2+	1
5936502	4480191	Nitroglycerin	0.4	2017-07-07 10:23:00	A2+2+
8326236	4776395	Nitroglycerin	0.4	2017-04-11 19:12:00	A2+2+
6519708	4880389	Nitroglycerin	0.4	2017-07-24 23:41:00	A2+2+
7950257	5101280	Nitroglycerin	0.4	2017-07-02 04:36:00	A2+2+
6932667	5237664	Nitroglycerin	0.4	2017-08-13 12:53:00	A2+2+
7069237	5341544	Nitroglycerin	0.4	2017-08-13 13:59:00	A2+2+	1
7326737	5522506	Nitroglycerin	0.4	2017-08-25 02:54:00	A2+2+
8658250	6226524	Nitroglycerin	0.4	2017-09-24 19:02:00	A2+2+
8882552	6246167	Nitroglycerin	0.4	2017-09-23 07:24:00	A2+2+
9011065	6523096	Nitroglycerin	0.4	2017-02-23 14:00:00	A2+2+
9032187	6540679	Nitroglycerin	0.4	2017-06-14 08:42:00	A2+2+
11034576	6698487	Nitroglycerin	0.4	2017-03-06 12:28:00	A2+2+	1
9300864	6745035	Nitroglycerin	0.4	2017-03-17 17:16:00	A2+2+	1
9808693	7120855	Nitroglycerin	0.4	2017-07-16 15:27:25	A2+2+
10314054	7484324	Nitroglycerin	0.4	2017-11-09 03:36:00	A2+2+
10579262	7587132	Nitroglycerin	0.4	2017-09-01 18:13:15	A2+2+	1
10508506	7591050	Nitroglycerin	0.4	2017-10-29 14:09:00	A2+2+	1
11130479	7598390	Nitroglycerin	0.4	2017-11-07 01:06:00	A2+2+	1
10651164	7631811	Nitroglycerin	0.4	2017-11-13 13:37:49	A2+2+
10911818	7637243	Nitroglycerin	0.4	2017-11-12 19:04:00	A2+2+
10591707	7649041	Nitroglycerin	0.4	2017-01-01 23:41:00	A2+2+
12780833	7866691	Nitroglycerin	0.4	2017-11-21 10:20:00	A2+2+
11054869	7965889	Nitroglycerin	0.4	2017-08-13 18:17:00	A2+2+
11226333	8105192	Nitroglycerin	0.4	2017-10-04 09:40:45	A2+2+
14394026	8107601	Nitroglycerin	0.4	2017-10-05 15:33:56	A2+2+
11747449	8392420	Nitroglycerin	0.4	2017-04-12 07:43:00	A2+2+
13603809	8441001	Nitroglycerin	0.4	2017-12-15 08:09:00	A2+2+
12256832	8827706	Nitroglycerin	0.4	2017-05-12 18:11:09	A2+2+
12428625	8941600	Nitroglycerin	0.4	2017-12-16 03:05:19	A2+2+
14484586	10304758	Nitroglycerin	0.4	2017-11-23 23:05:00	A2+2+
15628586	11208282	Nitroglycerin	0.4	2017-05-15 19:54:00	A2+2+
16647206	11900415	Nitroglycerin	0.4	2017-07-16 11:11:00	A2+2+
18447494	12859589	Nitroglycerin	0.4	2017-03-08 21:47:00	A2+2+
18460519	12870908	Nitroglycerin	0	2017-04-09 16:34:00	A2+2+
19275084	13506580	Nitroglycerin	0.4	2017-02-26 21:45:16	A2+2+
19511421	13704824	Nitroglycerin	0.4	2017-12-27 12:29:53	A2+2+	1
20673345	14432154	Nitroglycerin	0.4	2017-12-04 09:22:36	A2+2+
20831434	14547450	Nitroglycerin	0.4	2017-01-17 13:32:00	A2+2+	1
21728090	15262147	Nitroglycerin	0.4	2017-03-11 06:15:16	A2+2+	2
22241644	15662549	Nitroglycerin	0.4	2017-11-02 06:30:00	A2+2+	1
4272695	3211411	Nitroglycerin	0.4	2017-05-09 16:24:00	A2+2+3+
4560380	3437073	Nitroglycerin	0.4	2017-05-27 18:02:00	A2+2+3+	2
5263638	3940037	Nitroglycerin	400	2017-06-06 21:03:00	A2+2+3+	1
5443366	4081992	Nitroglycerin	0.4	2017-06-03 08:05:00	A2+2+3+
5685611	4272245	Nitroglycerin	0.4	2017-07-04 01:53:00	A2+2+3+
7266847	4950164	Nitroglycerin	0.4	2017-07-22 13:05:00	A2+2+3+
7354612	5542212	Nitroglycerin	0.4	2017-08-24 11:50:00	A2+2+3+
8227672	6073921	Nitroglycerin	0.4	2017-09-12 19:54:25	A2+2+3+
8210027	6180222	Nitroglycerin	0.4	2017-09-19 00:38:00	A2+2+3+
9021927	6532056	Nitroglycerin	0.4	2017-02-26 16:51:00	A2+2+3+
9688332	7038466	Nitroglycerin	0.4	2017-07-25 23:05:00	A2+2+3+
9718736	7060246	Nitroglycerin	0.4	2017-10-21 09:26:00	A2+2+3+
10355449	7274121	Nitroglycerin	0.4	2017-10-04 12:40:00	A2+2+3+
12287636	7889729	Nitroglycerin	0.4	2017-12-04 03:55:06	A2+2+3+	1
11227209	8105939	Nitroglycerin	0.4	2017-10-04 07:26:21	A2+2+3+	3
11314456	8173022	Nitroglycerin	0.4	2017-10-17 21:11:08	A2+2+3+
15318567	10989521	Nitroglycerin	0.4	2017-05-07 12:58:00	A2+2+3+
15633826	11212431	Nitroglycerin	0	2017-04-01 14:06:00	A2+2+3+	2
16020242	11506197	Nitroglycerin	0.4	2017-06-14 23:06:00	A2+2+3+
18004474	12544892	Nitroglycerin	0.4	2017-07-27 20:00:00	A2+2+3+
20104165	13245043	Nitroglycerin	0.4	2017-08-20 16:16:10	A2+2+3+
19267423	13500321	Nitroglycerin	0.4	2017-12-27 17:25:00	A2+2+3+	1
19315705	13539397	Nitroglycerin	0.4	2017-12-08 14:12:00	A2+2+3+
20167636	13586119	Nitroglycerin	0.4	2017-09-02 20:15:30	A2+2+3+
20653731	14416845	Nitroglycerin	0.4	2017-07-28 21:09:00	A2+2+3+	4
21841851	15348436	Nitroglycerin	0.4	2017-09-23 08:06:30	A2+2+3+	1
24294878	17201302	Nitroglycerin	0.4	2017-07-17 07:40:00	A2+2+3+	1
6982527	5279156	Nitroglycerin	0.4	2017-01-17 19:28:06	A2+2+3+4+
5728642	4307006	Nitroglycerin	0.4	2017-01-23 09:05:00	A2+2+3+4+5+
3706408	2764548	Nitroglycerin	5	2017-03-14 21:14:00	A2+2+3+40
5989031	4524028	Nitroglycerin	0.4	2017-05-01 08:54:59	A2+2+30
19272814	13504641	Nitroglycerin	0.4	2017-07-16 11:22:00	A2+2+30	1
19813662	13922745	Nitroglycerin	0.4	2017-12-12 20:27:40	A2+2+30
21506524	15091435	Nitroglycerin	0.4	2017-06-18 14:25:00	A2+2+30	3
15918374	11427136	Nitroglycerin	0.4	2017-06-06 19:52:01	A2+2+304+	2
5442145	4081036	Nitroglycerin	0.4	2017-06-06 17:42:00	A2+2+3040	3
1829820	1405348	Nitroglycerin	0.4	2017-02-02 17:30:00	A2+20
2378188	1716297	Nitroglycerin	0.4	2017-03-17 05:29:00	A2+20
4402886	3294008	Nitroglycerin	0.4	2017-05-22 16:18:00	A2+20
6580036	4983614	Nitroglycerin	0.4	2017-05-16 18:03:22	A2+20
7132768	5379552	Nitroglycerin	0.4	2017-08-17 09:05:00	A2+20
8662469	6285638	Nitroglycerin	0.4	2017-09-25 10:27:00	A2+20
10292181	7479131	Nitroglycerin	0.4	2017-10-03 08:14:00	A2+20
11478472	8157687	Nitroglycerin	0.4	2017-12-05 15:55:00	A2+20	3
11779526	8467801	Nitroglycerin	0.4	2017-12-12 11:59:00	A2+20
12520081	9008988	Nitroglycerin	0.4	2017-12-23 18:18:00	A2+20
15995052	11484173	Nitroglycerin	0.4	2017-06-09 05:52:00	A2+20
16661222	11889408	Nitroglycerin	0.4	2017-07-13 13:05:00	A2+20
20171249	13589369	Nitroglycerin	0.4	2017-09-16 03:03:31	A2+20
22086475	15541948	Nitroglycerin	0.4	2017-09-06 10:19:50	A2+20
24799301	17567226	Nitroglycerin	0.04	2017-05-26 07:50:16	A2+203+	2
2383233	1720653	Nitroglycerin	0.4	2017-03-21 02:26:00	A2+2030
4366416	3285649	Nitroglycerin	0.4	2017-05-21 21:19:00	A2+2030
21010338	14696450	Nitroglycerin	0.04	2017-12-14 19:35:00	A2+2030
12213222	1227142	Nitroglycerin	0.4	2017-01-01 15:40:00	A20
1755126	1355270	Nitroglycerin	0.4	2017-01-02 01:01:00	A20
7007065	1515518	Nitroglycerin	0.4	2017-03-01 11:20:00	A20
3756408	2802552	Nitroglycerin	0.4	2017-04-16 19:23:00	A20
3955042	2947878	Nitroglycerin	0.4	2017-02-26 00:46:29	A20
4555581	3329533	Nitroglycerin	0.4	2017-05-18 15:27:00	A20	1
4740984	3419750	Nitroglycerin	0.4	2017-06-02 15:03:00	A20	1
4777588	3451545	Nitroglycerin	0.4	2017-06-05 03:11:53	A20
4965045	3711702	Nitroglycerin	0.4	2017-06-10 19:50:00	A20
4989625	3729654	Nitroglycerin	0.4	2017-06-11 20:57:00	A20
4992198	3731954	Nitroglycerin	0.4	2017-06-13 08:26:00	A20
5052989	3776985	Nitroglycerin	0.4	2017-06-18 22:20:00	A20
5434258	4074871	Nitroglycerin	0.4	2017-04-11 17:52:00	A20	1
5563560	4181386	Nitroglycerin	0.4	2017-06-11 15:41:32	A20
5603071	4212982	Nitroglycerin	0.4	2017-06-14 09:49:00	A20
5809710	4373403	Nitroglycerin	0.4	2017-02-16 03:38:00	A20
6003904	4536144	Nitroglycerin	0.4	2017-03-01 20:06:24	A20
6546472	4652315	Nitroglycerin	0.4	2017-07-21 02:44:12	A20
6612875	5006234	Nitroglycerin	0.4	2017-08-02 07:09:00	A20
6661535	5041302	Nitroglycerin	0.4	2017-07-26 21:46:06	A20
6786632	5130933	Nitroglycerin	0.4	2017-01-01 11:18:00	A20
6823057	5157953	Nitroglycerin	0.4	2017-08-09 11:56:00	A20
6974871	5272740	Nitroglycerin	0.4	2017-02-08 16:44:00	A20	2
7110688	5365519	Nitroglycerin	0.4	2017-08-16 18:29:00	A20
7459646	5549164	Nitroglycerin	0.4	2017-08-28 07:16:26	A20
7929669	5991014	Nitroglycerin	0.4	2017-01-06 01:41:00	A20
7940464	5999601	Nitroglycerin	0.4	2017-05-29 23:04:00	A20	2
8009689	6050362	Nitroglycerin	0.4	2017-09-10 19:37:00	A20
8099021	6107765	Nitroglycerin	0.4	2017-09-12 09:53:00	A20
8150624	6141647	Nitroglycerin	0.4	2017-09-15 08:03:00	A20
10693850	6229465	Nitroglycerin	0.4	2017-09-21 05:09:35	A20	1
8846877	6320125	Nitroglycerin	0.4	2017-09-26 13:58:24	A20
8728071	6325361	Nitroglycerin	0.4	2017-01-25 23:12:00	A20
11357046	6372665	Nitroglycerin	0.4	2017-09-06 21:50:16	A20
8909076	6448742	Nitroglycerin	0.4	2017-07-22 20:14:18	A20
9009826	6522108	Nitroglycerin	4	2017-02-22 21:00:00	A20
9280304	6727065	Nitroglycerin	0.4	2017-03-15 10:34:18	A20
9296716	6741412	Nitroglycerin	0.4	2017-04-01 17:00:00	A20
9493204	6897307	Nitroglycerin	0.4	2017-10-13 09:58:00	A20
9922893	7202211	Nitroglycerin	0.4	2017-10-29 01:53:00	A20	1
12617201	7476312	Nitroglycerin	0.4	2017-09-30 19:00:00	A20
10886717	7847723	Nitroglycerin	0.4	2017-11-16 17:52:00	A20
11819118	8008038	Nitroglycerin	0.4	2017-11-29 18:19:00	A20
11900334	8542374	Nitroglycerin	0.4	2017-12-17 17:37:00	A20
12945268	9306505	Nitroglycerin	0.4	2017-02-25 19:30:00	A20
14486730	10355536	Nitroglycerin	0.4	2017-12-03 23:00:00	A20
14506698	10365895	Nitroglycerin	0.4	2017-12-27 23:31:31	A20
15320020	10990744	Nitroglycerin	0.4	2017-05-09 12:58:00	A20	1
15923586	11431622	Nitroglycerin	0.4	2017-06-07 07:00:00	A20
16074753	11546951	Nitroglycerin	0.4	2017-06-18 23:52:00	A20
16669669	11848813	Nitroglycerin	0.4	2017-07-03 20:37:00	A20
16665412	11951589	Nitroglycerin	0.4	2017-07-25 12:31:00	A20
17428950	12201397	Nitroglycerin	0.4	2017-10-14 07:28:00	A20	1
18801168	13129856	Nitroglycerin	0.04	2017-10-23 07:42:19	A20
19296046	13523821	Nitroglycerin	0.4	2017-12-24 18:33:00	A20
19669313	13825061	Nitroglycerin	0.4	2017-09-02 09:45:00	A20
20327931	14187783	Nitroglycerin	0.4	2017-02-01 12:50:00	A20
20974311	14664831	Nitroglycerin	0.4	2017-12-03 16:10:00	A20
21649398	15196742	Nitroglycerin	0.4	2017-04-24 19:44:00	A20
21693189	15233285	Nitroglycerin	1	2017-05-27 10:55:46	A20
21722659	15257886	Nitroglycerin	0.4	2017-01-16 17:48:00	A20
22012586	15485501	Nitroglycerin	0.4	2017-09-02 05:58:00	A20	1
22068854	15527366	Nitroglycerin	0.4	2017-12-13 09:22:00	A20	2
23544504	16665660	Nitroglycerin	0.4	2017-07-16 19:20:00	A20	1
3335702	2460174	Nitroglycerin	0.4	2017-01-11 13:07:10	A202+
5530341	4154302	Nitroglycerin	1.5	2017-02-11 15:27:34	A202+
6441544	4883438	Nitroglycerin	0.4	2017-07-19 16:38:25	A202+
7315606	5515007	Nitroglycerin	0.4	2017-08-24 22:50:00	A202+
8677657	5563328	Nitroglycerin	0.4	2017-08-25 13:49:55	A202+
8535164	5727022	Nitroglycerin	0.4	2017-03-07 13:26:00	A202+	1
12249761	8812745	Nitroglycerin	0.4	2017-08-15 19:20:00	A202+	1
13501299	9668563	Nitroglycerin	0.4	2017-12-29 22:01:07	A202+
14449698	10330530	Nitroglycerin	0.4	2017-12-08 08:29:34	A202+
3351623	2474414	Nitroglycerin	0.4	2017-01-23 20:54:36	A202+3+
3726494	2779251	Nitroglycerin	0.4	2017-04-15 18:21:00	A202+3+
4713019	3555896	Nitroglycerin	0.4	2017-06-12 15:11:00	A202+3+
4969743	3715089	Nitroglycerin	20	2017-06-13 16:10:00	A202+3+	2
9847299	6470391	Nitroglycerin	0.4	2017-09-27 19:55:00	A202+3+
10456913	7548829	Nitroglycerin	0.4	2017-06-12 15:11:00	A202+3+
21224671	14868858	Nitroglycerin	0.3	2017-06-11 17:41:00	A202+3+
20539171	13667554	Nitroglycerin	0.4	2017-10-17 09:17:00	A202+30	1
5648347	4244494	Nitroglycerin	0.4	2017-05-12 13:40:52	A202+304+	1
7105760	2790467	Nitroglycerin	0.4	2017-01-15 23:07:15	A2020
4853075	3559978	Nitroglycerin	0.4	2017-06-09 09:33:23	A2020	1
5159622	3862250	Nitroglycerin	0.4	2017-06-27 13:04:00	A2020
5425269	4067855	Nitroglycerin	1	2017-01-26 16:38:00	A2020
5733335	4310712	Nitroglycerin	0.4	2017-07-05 15:24:00	A2020	1
6096400	4609388	Nitroglycerin	0.4	2017-01-26 12:31:14	A2020	2
10857347	4644444	Nitroglycerin	0.4	2017-07-21 01:27:09	A2020
6249795	4725610	Nitroglycerin	0.4	2017-06-30 20:48:44	A2020	1
6576828	4928902	Nitroglycerin	0.4	2017-07-28 23:35:47	A2020
6834387	5167768	Nitroglycerin	0.4	2017-01-14 22:39:00	A2020
6877024	5199315	Nitroglycerin	0.4	2017-01-22 08:24:00	A2020
6946781	5248956	Nitroglycerin	0.4	2017-01-30 11:08:00	A2020	3
8523905	5717397	Nitroglycerin	0.4	2017-01-14 11:41:00	A2020
9286383	6732393	Nitroglycerin	0.4	2017-03-13 19:35:00	A2020
10292364	7473810	Nitroglycerin	0.4	2017-09-26 18:55:00	A2020
11750930	8447985	Nitroglycerin	0.4	2017-01-11 11:55:33	A2020	1
11908577	8548443	Nitroglycerin	0.4	2017-12-18 10:54:00	A2020
12457027	8961164	Nitroglycerin	0.4	2017-12-03 12:41:00	A2020
16621389	11962326	Nitroglycerin	0.4	2017-07-30 04:55:00	A2020
19028399	13309947	Nitroglycerin	0.4	2017-05-07 18:51:00	A2020	1
19040249	13319458	Nitroglycerin	0.4	2017-07-27 15:48:34	A2020	2
19602510	13773757	Nitroglycerin	0.4	2017-10-19 11:38:00	A2020	1
22414593	15800372	Nitroglycerin	0.4	2017-10-07 12:39:13	A2020
22820222	16126222	Nitroglycerin	0.4	2017-11-27 15:21:00	A2020	2
3649104	2722371	Nitroglycerin	0.4	2017-04-01 02:50:00	A20203+	1
8094040	5335745	Nitroglycerin	0.4	2017-08-09 03:52:00	A20203+
21729867	15263533	Nitroglycerin	0.4	2017-03-17 13:23:00	A20203+
4118358	3095622	Nitroglycerin	0.4	2017-05-09 14:16:00	A20203+4+5+	2
1765277	1363139	Nitroglycerin	4	2017-01-30 15:18:00	A202030
3355338	2477726	Nitroglycerin	0.4	2017-01-27 17:23:00	A202030
4001307	3000811	Nitroglycerin	0.4	2017-04-28 11:19:59	A202030
4252887	3195417	Nitroglycerin	0.4	2017-05-15 01:53:32	A202030
9942671	7216148	Nitroglycerin	0.4	2017-10-27 10:40:00	A202030
10876006	7560204	Nitroglycerin	0.4	2017-10-20 06:14:00	A202030
10720457	7739734	Nitroglycerin	0.4	2017-11-09 03:48:00	A202030	3
10967018	7902695	Nitroglycerin	0.4	2017-12-01 14:05:59	A202030	1
19302207	13528428	Nitroglycerin	0.4	2017-04-16 19:40:24	A202030	2
23724521	16788473	Nitroglycerin	0.4	2017-04-26 11:24:00	A202030
4969055	3714728	Nitroglycerin	0.4	2017-01-28 21:09:00	A20203040
20107928	13248393	Nitroglycerin	1	2017-08-23 17:43:00	A20203040
21057849	14738183	Nitroglycerin	0.4	2017-11-20 12:37:00	A20203040	1
24355450	17249794	Nitroglycerin	0.04	2017-06-13 14:43:00	A2020304050	2
6842159	5174452	Nitroglycerin	4	2017-01-18 15:00:00	A2020304050607080	8
7238332	5461250	Nitroglycerin	0.4	2017-08-13 14:12:00	A3-
12788143	8012112	Nitroglycerin	0.4	2017-12-06 13:50:00	A3-
1619177	1258256	Nitroglycerin	0.4	2017-01-09 20:04:00	A3+
1661356	1286663	Nitroglycerin	0.4	2017-01-18 04:41:00	A3+
1726399	1334990	Nitroglycerin	0.4	2017-01-18 17:48:00	A3+
1780120	1371769	Nitroglycerin	0.4	2017-01-18 20:18:00	A3+
11838397	1406423	Nitroglycerin	0.4	2017-02-02 12:57:00	A3+
2153232	1561598	Nitroglycerin	0.4	2017-02-28 04:48:00	A3+
2250463	1630045	Nitroglycerin	0.4	2017-02-27 01:10:20	A3+	1
3180061	1924760	Nitroglycerin	0.4	2017-03-30 12:32:00	A3+
2988828	2160135	Nitroglycerin	0.4	2017-04-05 15:00:00	A3+	2
3120515	2274680	Nitroglycerin	0.4	2017-04-08 08:08:00	A3+
3686031	2748631	Nitroglycerin	0.4	2017-04-15 18:07:00	A3+	1
3985334	2783796	Nitroglycerin	0.4	2017-04-21 07:35:00	A3+
3789602	2828799	Nitroglycerin	0.4	2017-04-09 07:25:00	A3+
6222248	3327068	Nitroglycerin	0.4	2017-05-26 02:33:00	A3+
4998325	3547989	Nitroglycerin	0.4	2017-05-17 17:54:00	A3+
4770225	3594948	Nitroglycerin	0.4	2017-06-19 14:54:00	A3+
4943124	3693490	Nitroglycerin	0.4	2017-06-11 08:46:00	A3+
5196352	3722978	Nitroglycerin	0.4	2017-06-15 00:17:00	A3+
5985940	4521564	Nitroglycerin	0.4	2017-04-27 12:33:54	A3+
8324327	4774637	Nitroglycerin	0.4	2017-04-17 13:26:00	A3+
6576455	4872989	Nitroglycerin	0.4	2017-07-26 23:12:25	A3+
10395046	4882643	Nitroglycerin	0.4	2017-07-27 09:37:00	A3+	2
7142226	5359221	Nitroglycerin	0.4	2017-08-15 13:01:28	A3+
25042561	5807385	Nitroglycerin	0.4	2017-08-24 18:02:14	A3+
7907480	5972672	Nitroglycerin	0.4	2017-08-20 05:17:00	A3+
8007071	6048137	Nitroglycerin	0.4	2017-09-13 13:48:00	A3+
8193342	6169522	Nitroglycerin	0.4	2017-09-16 02:43:00	A3+
8793430	6365872	Nitroglycerin	0.4	2017-08-14 10:55:58	A3+
9486826	6647676	Nitroglycerin	0.4	2017-10-09 12:37:00	A3+
9280835	6727518	Nitroglycerin	0.4	2017-03-15 11:35:00	A3+
9401848	6828894	Nitroglycerin	0.4	2017-10-10 12:26:00	A3+
10005174	7265450	Nitroglycerin	0.4	2017-06-24 07:11:00	A3+
10036169	7288467	Nitroglycerin	0.4	2017-11-04 11:25:00	A3+
10187558	7397951	Nitroglycerin	0.4	2017-01-18 04:41:00	A3+
10239668	7434795	Nitroglycerin	0.4	2017-11-08 09:52:00	A3+
10261417	7448169	Nitroglycerin	0.4	2017-04-05 15:00:00	A3+	2
10459689	7551046	Nitroglycerin	0.4	2017-06-19 14:54:00	A3+
10898488	7855623	Nitroglycerin	0.4	2017-12-01 03:39:00	A3+
11065428	7975017	Nitroglycerin	0.4	2017-08-19 01:40:00	A3+
11910026	8549242	Nitroglycerin	0.4	2017-12-17 00:38:00	A3+
14298347	10238886	Nitroglycerin	0.4	2017-04-03 10:53:00	A3+
15832432	11364951	Nitroglycerin	0.4	2017-03-10 10:00:46	A3+
18002779	12543372	Nitroglycerin	0.4	2017-09-02 20:20:00	A3+	1
18467716	12877184	Nitroglycerin	0.4	2017-09-24 22:42:36	A3+
19676341	13830188	Nitroglycerin	0.8	2017-06-27 09:39:00	A3+	1
20322920	14183499	Nitroglycerin	0.4	2017-12-11 16:00:00	A3+
22364026	15758395	Nitroglycerin	0.4	2017-09-06 02:43:00	A3+
22819040	16125232	Nitroglycerin	0.4	2017-11-18 14:43:00	A3+	1
23986297	16983018	Nitroglycerin	0.4	2017-06-15 16:14:00	A3+
24636055	17450497	Nitroglycerin	0.04	2017-04-27 15:51:00	A3+	2
2371875	1376666	Nitroglycerin	0.4	2017-02-03 11:59:11	A3+2+
2286470	1652505	Nitroglycerin	0.4	2017-03-12 21:18:00	A3+2+
3133146	2284225	Nitroglycerin	0.4	2017-04-10 21:26:00	A3+2+
3954497	2950360	Nitroglycerin	0.4	2017-03-01 10:35:00	A3+2+
3984257	2986712	Nitroglycerin	0.4	2017-05-03 11:59:00	A3+2+
4558599	3435743	Nitroglycerin	0.4	2017-05-27 20:11:29	A3+2+	2
8362956	4808311	Nitroglycerin	0.4	2017-06-23 09:33:00	A3+2+
6413725	4864607	Nitroglycerin	0.4	2017-07-23 10:30:24	A3+2+
8577426	5763314	Nitroglycerin	0.4	2017-06-13 04:34:00	A3+2+
25042663	5839231	Nitroglycerin	0.4	2017-08-27 22:31:49	A3+2+
7855235	5930226	Nitroglycerin	0.4	2017-01-14 00:34:00	A3+2+
7966206	6018350	Nitroglycerin	0.4	2017-09-07 08:57:00	A3+2+	1
8076288	6093099	Nitroglycerin	0.4	2017-09-13 21:43:00	A3+2+
8206121	6178252	Nitroglycerin	1	2017-09-20 03:49:33	A3+2+	1
9187844	6654006	Nitroglycerin	0.4	2017-07-10 14:05:00	A3+2+
9494926	6898751	Nitroglycerin	0.4	2017-10-11 16:51:49	A3+2+
10272243	7456659	Nitroglycerin	0.4	2017-05-03 11:59:00	A3+2+
10910851	7569993	Nitroglycerin	0.4	2017-11-10 16:05:00	A3+2+
10510978	7593270	Nitroglycerin	0.4	2017-11-01 12:35:58	A3+2+
10589757	7647767	Nitroglycerin	0.4	2017-11-15 09:40:00	A3+2+
16226506	8035388	Nitroglycerin	0.4	2017-08-28 18:43:00	A3+2+
11219042	8098944	Nitroglycerin	0.4	2017-09-30 21:10:17	A3+2+
13012572	9360554	Nitroglycerin	0.4	2017-01-28 17:22:13	A3+2+
15923401	11431462	Nitroglycerin	0.4	2017-06-07 04:18:00	A3+2+
18465161	12874976	Nitroglycerin	0.4	2017-08-28 04:44:37	A3+2+
19756134	13200827	Nitroglycerin	0.4	2017-06-26 16:21:00	A3+2+
20108256	13248697	Nitroglycerin	0.4	2017-08-23 18:18:00	A3+2+
19481075	13681952	Nitroglycerin	0.4	2017-08-22 14:48:59	A3+2+	2
20980084	14669884	Nitroglycerin	1	2017-11-21 08:01:00	A3+2+
21734476	15267101	Nitroglycerin	0.4	2017-04-03 10:21:10	A3+2+
21751108	15280059	Nitroglycerin	0.4	2017-06-04 03:29:21	A3+2+
22092788	15546826	Nitroglycerin	0.04	2017-09-23 14:46:00	A3+2+
4559311	3436370	Nitroglycerin	0.4	2017-05-26 22:30:11	A3+2+3+
4679357	3443471	Nitroglycerin	0.4	2017-06-05 14:33:00	A3+2+3+	2
5802966	4367791	Nitroglycerin	0.4	2017-02-25 02:51:00	A3+2+3+
5985585	4521272	Nitroglycerin	0.4	2017-04-27 19:51:00	A3+2+3+
7726658	5831591	Nitroglycerin	0.4	2017-08-09 15:57:00	A3+2+3+
8623701	6171996	Nitroglycerin	0.4	2017-09-17 20:25:00	A3+2+3+
8887371	6382737	Nitroglycerin	0.4	2017-09-22 15:34:16	A3+2+3+	4
8937126	6467783	Nitroglycerin	0.4	2017-09-29 22:30:00	A3+2+3+
10515160	7597003	Nitroglycerin	0.4	2017-11-06 06:50:00	A3+2+3+
10633561	7679559	Nitroglycerin	0.4	2017-02-05 14:31:00	A3+2+3+
10937343	7778359	Nitroglycerin	0.4	2017-11-25 06:12:00	A3+2+3+
12520072	9008985	Nitroglycerin	0.4	2017-12-23 18:10:00	A3+2+3+
19297034	13524540	Nitroglycerin	0.4	2017-11-14 15:17:00	A3+2+3+
24846791	13550656	Nitroglycerin	1	2017-08-31 10:27:00	A3+2+3+
20151084	13571450	Nitroglycerin	1	2017-09-09 12:00:00	A3+2+3+
20419934	14251854	Nitroglycerin	0.4	2017-12-23 11:24:00	A3+2+3+	4
20831647	14547617	Nitroglycerin	0.4	2017-01-21 12:35:00	A3+2+3+
20932230	14627534	Nitroglycerin	0.4	2017-10-14 05:41:00	A3+2+3+
22297290	15707609	Nitroglycerin	0.4	2017-10-12 21:35:21	A3+2+3+
23357769	16538787	Nitroglycerin	0.4	2017-05-10 13:25:30	A3+2+3+
5798900	4364631	Nitroglycerin	0.4	2017-02-10 10:05:00	A3+2+3+4+5+
20226066	13637819	Nitroglycerin	0.4	2017-09-22 12:25:29	A3+2+3+4+5+
10143756	7366090	Nitroglycerin	0.4	2017-10-30 12:04:00	A3+2+30
23731047	16793915	Nitroglycerin	0.8	2017-08-15 09:40:00	A3+2+30
19732005	13871772	Nitroglycerin	0.4	2017-10-23 14:16:00	A3+2+3040
4273317	3077138	Nitroglycerin	0.4	2017-04-04 16:25:00	A3+20	1
7972186	6022577	Nitroglycerin	0.4	2017-09-08 16:29:00	A3+20
9939939	7213834	Nitroglycerin	0.4	2017-10-26 07:44:00	A3+20
10214012	7416734	Nitroglycerin	0.4	2017-11-06 11:52:00	A3+20
11479932	8294980	Nitroglycerin	0.4	2017-12-05 22:24:00	A3+20
11503988	8313724	Nitroglycerin	0.4	2017-12-13 15:37:45	A3+20
1871724	1431963	Nitroglycerin	400	2017-01-04 22:16:39	A3+203+4050
4523554	3236620	Nitroglycerin	0.4	2017-05-14 16:46:00	A3+2030	1
2129720	1542445	Nitroglycerin	0.4	2017-03-03 11:42:05	A30
3560994	1863563	Nitroglycerin	400	2017-01-18 08:29:00	A30	1
3325190	2450818	Nitroglycerin	0.4	2017-01-02 20:28:00	A30	1
3893965	2895609	Nitroglycerin	0.4	2017-04-22 18:20:01	A30
4294575	3228862	Nitroglycerin	0.4	2017-05-18 12:19:00	A30
6441764	4667744	Nitroglycerin	0.4	2017-07-18 08:11:00	A30	1
8324927	4775195	Nitroglycerin	0.4	2017-02-09 01:04:00	A30
8365416	4810913	Nitroglycerin	0.4	2017-06-27 13:25:00	A30
6874403	5197092	Nitroglycerin	0.4	2017-08-09 11:57:21	A30
7240171	5363487	Nitroglycerin	1	2017-07-26 16:06:00	A30
7204773	5435970	Nitroglycerin	0.4	2017-07-19 06:46:25	A30
7859427	5933553	Nitroglycerin	0.4	2017-01-03 13:19:00	A30
7932687	5993395	Nitroglycerin	0.4	2017-04-23 19:32:00	A30	1
9757640	6104338	Nitroglycerin	0.4	2017-09-15 12:53:00	A30
8224756	6190054	Nitroglycerin	0.4	2017-09-14 12:10:00	A30
9024635	6534303	Nitroglycerin	0.4	2017-06-03 00:19:00	A30
9889789	7179762	Nitroglycerin	0.4	2017-10-30 21:50:00	A30
10346435	7509682	Nitroglycerin	0.4	2017-11-11 13:12:00	A30	2
10446810	7540820	Nitroglycerin	0.4	2017-05-18 12:19:00	A30
12317094	7555159	Nitroglycerin	0.4	2017-11-03 20:23:00	A30
11122619	8016735	Nitroglycerin	0.4	2017-11-30 13:03:00	A30
11131793	8023727	Nitroglycerin	0.4	2017-12-02 11:50:35	A30
11478497	8157753	Nitroglycerin	0.4	2017-12-05 12:22:00	A30
11548293	8337153	Nitroglycerin	0.4	2017-01-04 02:13:00	A30
11857435	8509526	Nitroglycerin	0.4	2017-08-21 09:20:00	A30
11926557	8560095	Nitroglycerin	0.4	2017-12-25 17:58:00	A30
12515792	9005472	Nitroglycerin	0.4	2017-12-21 18:12:00	A30
13015981	9363277	Nitroglycerin	0.4	2017-04-06 19:14:00	A30
13519246	9682072	Nitroglycerin	0.4	2017-12-19 09:30:00	A30
15891388	11189488	Nitroglycerin	0.4	2017-08-04 04:35:00	A30	1
15912449	11421890	Nitroglycerin	0.4	2017-06-05 11:54:00	A30
16695815	11876306	Nitroglycerin	0.4	2017-07-10 19:50:28	A30
17469693	12230088	Nitroglycerin	0.04	2017-03-30 14:16:53	A30
18451356	12862940	Nitroglycerin	0	2017-03-09 11:22:00	A30
18533517	12921624	Nitroglycerin	0.4	2017-04-17 08:57:00	A30
19309190	13534054	Nitroglycerin	0.4	2017-08-09 02:36:00	A30	1
20180075	13597133	Nitroglycerin	0.4	2017-09-05 08:59:00	A30
19674431	13828664	Nitroglycerin	0.4	2017-06-03 17:24:00	A30
19799778	13912631	Nitroglycerin	0	2017-09-17 22:03:22	A30
19814130	13923088	Nitroglycerin	0	2017-12-14 10:23:55	A30
19994881	14064513	Nitroglycerin	0.4	2017-07-15 15:21:00	A30
20007764	14075659	Nitroglycerin	0.4	2017-10-20 13:11:00	A30
20665847	14426314	Nitroglycerin	0.4	2017-10-03 14:23:22	A30
20860784	14570730	Nitroglycerin	0.4	2017-06-15 11:18:00	A30	1
20946312	14639764	Nitroglycerin	0.4	2017-11-22 02:31:00	A30	1
21723549	15258564	Nitroglycerin	0.4	2017-03-05 17:54:41	A30
21744711	15275017	Nitroglycerin	1	2017-05-12 06:19:00	A30
22255611	15673101	Nitroglycerin	0.4	2017-06-15 14:32:00	A30
23728077	16791427	Nitroglycerin	0.4	2017-06-25 18:42:00	A30
23988140	16984404	Nitroglycerin	0.4	2017-04-17 00:37:00	A30
3719240	2780925	Nitroglycerin	0.4	2017-04-22 13:37:00	A302+
3827810	2860375	Nitroglycerin	0.4	2017-04-30 02:49:00	A302+
5191288	3887760	Nitroglycerin	0.4	2017-07-04 19:00:00	A302+	1
7202862	5434246	Nitroglycerin	0.4	2017-07-19 17:31:00	A302+
8584077	5769183	Nitroglycerin	0.4	2017-07-04 16:48:00	A302+
8239314	6173301	Nitroglycerin	0.4	2017-09-19 22:01:00	A302+
10267893	7453305	Nitroglycerin	0.4	2017-04-22 13:37:00	A302+
11842380	8500162	Nitroglycerin	0.4	2017-12-12 04:06:00	A302+	1
14081878	10092526	Nitroglycerin	0.4	2017-07-25 07:22:00	A302+
16147679	11601967	Nitroglycerin	0.4	2017-06-28 11:42:19	A302+
3350769	2473670	Nitroglycerin	0.4	2017-01-23 15:56:00	A302+3+	1
9539642	6269566	Nitroglycerin	0.4	2017-09-17 07:40:00	A302+3+	2
3682034	2752334	Nitroglycerin	0.4	2017-04-23 03:39:11	A302+3+4+5+6+
10138084	7073474	Nitroglycerin	0.4	2017-10-22 00:17:00	A302+30
20197970	13613036	Nitroglycerin	0.4	2017-09-25 08:12:00	A302+3040
1612123	1249832	Nitroglycerin	0.4	2017-01-07 08:32:00	A3020
3374335	2494589	Nitroglycerin	0.4	2017-02-17 08:07:39	A3020	1
5635677	4234999	Nitroglycerin	1	2017-02-07 16:40:11	A3020
6248842	4724798	Nitroglycerin	0.4	2017-07-03 16:30:08	A3020
6427084	4874313	Nitroglycerin	0.4	2017-02-28 16:39:19	A3020
6836125	5169291	Nitroglycerin	0.4	2017-01-15 11:27:00	A3020	1
6877216	5199478	Nitroglycerin	0.4	2017-01-22 08:33:00	A3020
6990841	5286061	Nitroglycerin	0.4	2017-02-12 02:44:00	A3020
8570242	5757010	Nitroglycerin	0.4	2017-06-23 00:55:00	A3020
7764540	5858144	Nitroglycerin	0.4	2017-09-04 14:26:00	A3020
9981294	7245148	Nitroglycerin	0.4	2017-03-04 19:50:00	A3020
12963052	9323395	Nitroglycerin	1	2017-11-25 14:02:00	A3020
13521965	9684267	Nitroglycerin	0.4	2017-12-25 21:51:00	A3020
18471816	12880727	Nitroglycerin	0.4	2017-11-03 21:14:00	A3020
19770086	13890609	Nitroglycerin	0.4	2017-09-24 21:15:00	A3020	1
19814619	13923462	Nitroglycerin	0.4	2017-12-17 12:54:47	A3020
20002121	14070789	Nitroglycerin	0.4	2017-09-09 15:55:00	A3020
22309386	15716839	Nitroglycerin	0.4	2017-11-26 10:48:00	A3020
23734417	16796747	Nitroglycerin	0.4	2017-10-14 10:05:00	A3020
5604724	4214365	Nitroglycerin	0.4	2017-07-01 05:08:00	A30203+	1
5643354	4240586	Nitroglycerin	0.4	2017-04-11 10:28:39	A30203+
6436367	4879794	Nitroglycerin	0.4	2017-07-25 20:13:00	A30203+	1
8878261	6426395	Nitroglycerin	0.4	2017-06-03 11:43:00	A30203+
21868211	15369994	Nitroglycerin	4	2017-07-22 14:21:29	A30203+
22818790	16125048	Nitroglycerin	0.4	2017-11-14 10:18:00	A30203+	2
1797781	1384638	Nitroglycerin	0.4	2017-01-29 09:15:00	A302030
4181232	3137460	Nitroglycerin	0.4	2017-05-15 01:52:00	A302030
4993085	3732693	Nitroglycerin	0.4	2017-06-14 23:48:00	A302030
6207379	4694645	Nitroglycerin	0.4	2017-07-20 07:35:00	A302030
9160307	5534197	Nitroglycerin	0.4	2017-04-15 14:17:00	A302030	2
7462136	5620880	Nitroglycerin	0.4	2017-08-27 23:12:00	A302030
8793046	6365612	Nitroglycerin	0.4	2017-08-06 12:02:14	A302030
9942051	7215634	Nitroglycerin	0.4	2017-10-26 07:13:00	A302030
11855042	7709466	Nitroglycerin	0.4	2017-11-06 21:53:00	A302030	1
11272417	8140072	Nitroglycerin	0.4	2017-12-07 23:10:07	A302030
13522359	9684568	Nitroglycerin	0.4	2017-12-26 18:09:00	A302030
17436711	12205697	Nitroglycerin	0.4	2017-08-14 23:33:13	A302030
22319443	15724371	Nitroglycerin	0.4	2017-12-28 15:29:00	A302030
7243303	5464744	Nitroglycerin	1	2017-08-13 00:45:00	A3020304+	1
5533755	4157030	Nitroglycerin	1	2017-01-21 11:34:30	A30203040
18103694	12616899	Nitroglycerin	0.4	2017-05-26 13:40:08	A302030405+	1
11826339	4533351	Nitroglycerin	0.4	2017-01-08 03:55:00	A3020304050	2
4555444	2912918	Nitroglycerin	0.4	2017-04-21 15:56:00	A4-
1725048	1333764	Nitroglycerin	0.4	2017-01-18 12:54:00	A4+
1749672	1350554	Nitroglycerin	0.4	2017-01-30 00:33:00	A4+
2126684	1540184	Nitroglycerin	0.4	2017-01-30 20:42:00	A4+
2128254	1541202	Nitroglycerin	0.4	2017-03-02 17:43:00	A4+
2216493	1612008	Nitroglycerin	0.4	2017-03-01 13:20:00	A4+
2252502	1631771	Nitroglycerin	0.4	2017-03-04 16:12:41	A4+
2382300	1719845	Nitroglycerin	0.4	2017-03-15 12:22:00	A4+
3455059	2545398	Nitroglycerin	4	2017-04-12 10:44:00	A4+
3566714	2604462	Nitroglycerin	0.4	2017-03-30 04:59:15	A4+
3695488	2758718	Nitroglycerin	0.4	2017-04-11 14:00:11	A4+
3871577	2913360	Nitroglycerin	0.4	2017-04-21 02:34:00	A4+
3906761	2923345	Nitroglycerin	0.4	2017-05-02 19:36:16	A4+
3950413	2948073	Nitroglycerin	0.4	2017-03-01 09:10:00	A4+	1
4583363	3078545	Nitroglycerin	0.4	2017-04-21 22:32:00	A4+
4133174	3107731	Nitroglycerin	0.4	2017-05-02 01:52:45	A4+
4895294	3658205	Nitroglycerin	0.4	2017-06-03 13:27:00	A4+
4973045	3717453	Nitroglycerin	10	2017-06-25 00:15:31	A4+	2
6711321	4140110	Nitroglycerin	0.4	2017-07-06 18:40:00	A4+
5684122	4271150	Nitroglycerin	0.4	2017-07-11 01:49:00	A4+
6252755	4728118	Nitroglycerin	0.4	2017-07-06 02:10:00	A4+
10391676	4741570	Nitroglycerin	0.4	2017-07-18 09:50:00	A4+
6752214	5106784	Nitroglycerin	0.4	2017-08-07 18:55:00	A4+
6774338	5120684	Nitroglycerin	0.4	2017-07-09 20:55:29	A4+
7053178	5332480	Nitroglycerin	0.4	2017-08-06 08:10:02	A4+
7235301	5459261	Nitroglycerin	0.4	2017-08-19 20:29:00	A4+
7950344	5466947	Nitroglycerin	0.4	2017-08-06 08:10:02	A4+
7283559	5479200	Nitroglycerin	0.4	2017-08-21 09:51:00	A4+
7271619	5484367	Nitroglycerin	0.4	2017-08-21 04:49:00	A4+
8513737	5708624	Nitroglycerin	0.4	2017-01-04 11:34:00	A4+
7867332	5939898	Nitroglycerin	0.4	2017-04-25 07:44:00	A4+
7906028	5971515	Nitroglycerin	0.4	2017-08-16 21:48:00	A4+
8043394	6075136	Nitroglycerin	0.4	2017-09-13 21:32:00	A4+
8222280	6130463	Nitroglycerin	0.4	2017-09-18 08:45:53	A4+
8211523	6181291	Nitroglycerin	0.4	2017-09-12 20:45:36	A4+
10433977	6402551	Nitroglycerin	0.4	2017-09-30 10:40:00	A4+
8911161	6450602	Nitroglycerin	1	2017-08-06 07:21:59	A4+
8955455	6481095	Nitroglycerin	0.04	2017-07-01 15:46:00	A4+
9307371	6750726	Nitroglycerin	0.4	2017-03-19 23:34:00	A4+
9739602	7075424	Nitroglycerin	0.4	2017-04-27 20:52:30	A4+
10319709	7488260	Nitroglycerin	0.4	2017-11-05 01:17:00	A4+
10381677	7536680	Nitroglycerin	0.4	2017-11-09 10:50:00	A4+
10468346	7557961	Nitroglycerin	0.4	2017-07-11 01:49:00	A4+
15603895	7576032	Nitroglycerin	0.4	2017-10-08 22:29:00	A4+
10805449	7801387	Nitroglycerin	0.4	2017-11-18 20:50:00	A4+
10852835	7832595	Nitroglycerin	0.4	2017-11-28 21:22:49	A4+
23389756	7928612	Nitroglycerin	0.4	2017-11-28 19:05:23	A4+
11182382	8067554	Nitroglycerin	0.4	2017-09-14 02:21:00	A4+
11228117	8106692	Nitroglycerin	0.4	2017-09-13 09:10:00	A4+
11915202	8552573	Nitroglycerin	0.4	2017-12-25 13:48:00	A4+
16651746	11857569	Nitroglycerin	0.4	2017-07-05 03:54:00	A4+
19309016	13533922	Nitroglycerin	0.4	2017-07-31 08:10:00	A4+
20925608	14621372	Nitroglycerin	0.4	2017-11-10 19:36:06	A4+
20967339	14658669	Nitroglycerin	0.4	2017-11-30 17:33:00	A4+
20982823	14672245	Nitroglycerin	0.4	2017-12-04 09:58:00	A4+
21022063	14706731	Nitroglycerin	0.4	2017-12-15 13:24:00	A4+
21716064	15252737	Nitroglycerin	0.4	2017-02-11 19:41:17	A4+
22306085	15714365	Nitroglycerin	0.4	2017-11-13 06:30:00	A4+
23978071	16975360	Nitroglycerin	0.4	2017-11-22 18:10:00	A4+
24783152	17553463	Nitroglycerin	0.4	2017-11-12 15:56:00	A4+
25134905	17791312	Nitroglycerin	0.4	2017-12-21 22:57:35	A4+
2194905	1596349	Nitroglycerin	0.4	2017-03-07 09:07:00	A4+2+
3633210	2708543	Nitroglycerin	0.4	2017-03-27 16:51:00	A4+2+
3760316	2804130	Nitroglycerin	0.4	2017-04-16 11:29:35	A4+2+
3805773	2834626	Nitroglycerin	0.4	2017-02-03 03:15:00	A4+2+
3883504	2906119	Nitroglycerin	0.4	2017-04-23 05:47:05	A4+2+
4720368	3559911	Nitroglycerin	0.4	2017-05-30 11:14:00	A4+2+
6906999	3912817	Nitroglycerin	0.4	2017-06-13 01:53:01	A4+2+
6423574	4568967	Nitroglycerin	1	2017-07-17 12:23:34	A4+2+
6252332	4727778	Nitroglycerin	0.4	2017-05-30 23:39:00	A4+2+
8348092	4794965	Nitroglycerin	0.4	2017-04-07 16:08:00	A4+2+
6955095	5256042	Nitroglycerin	0.4	2017-01-07 13:56:00	A4+2+
8580032	5765593	Nitroglycerin	0.4	2017-06-09 00:15:00	A4+2+
7894851	5962359	Nitroglycerin	0.4	2017-06-24 09:55:00	A4+2+
8174494	6117598	Nitroglycerin	0.4	2017-09-15 02:31:00	A4+2+	1
8957087	6482495	Nitroglycerin	1	2017-10-05 12:26:00	A4+2+
8999506	6513669	Nitroglycerin	0.4	2017-02-01 05:48:00	A4+2+
9752542	7085979	Nitroglycerin	0.4	2017-10-19 23:00:00	A4+2+	1
10561870	7629378	Nitroglycerin	0.4	2017-11-08 22:22:00	A4+2+
10638162	7683506	Nitroglycerin	0.4	2017-06-14 09:41:00	A4+2+
11557020	8292907	Nitroglycerin	0.4	2017-09-19 22:31:00	A4+2+	1
11757456	8453005	Nitroglycerin	0.4	2017-02-08 19:40:00	A4+2+
12364909	8586918	Nitroglycerin	0.4	2017-12-27 22:29:00	A4+2+
12079394	8674533	Nitroglycerin	0.4	2017-12-28 19:16:22	A4+2+
12277547	8834432	Nitroglycerin	0.4	2017-12-31 07:26:00	A4+2+
12336989	8872903	Nitroglycerin	0.4	2017-07-01 04:35:00	A4+2+
12692752	9132384	Nitroglycerin	0.4	2017-05-02 09:28:00	A4+2+	1
13521412	9683834	Nitroglycerin	0.4	2017-12-24 17:39:00	A4+2+
13523646	9685575	Nitroglycerin	0.4	2017-12-29 11:46:00	A4+2+
15620118	11200890	Nitroglycerin	0.4	2017-05-13 13:30:00	A4+2+
24941689	13584628	Nitroglycerin	0.4	2017-09-14 23:52:00	A4+2+
20009860	14077475	Nitroglycerin	0.4	2017-11-05 05:55:00	A4+2+
20580070	14355887	Nitroglycerin	0.4	2017-10-29 18:38:00	A4+2+
25151330	14366849	Nitroglycerin	1	2017-11-06 10:30:26	A4+2+
22096332	15549586	Nitroglycerin	0.4	2017-10-06 23:08:26	A4+2+
23737716	16799521	Nitroglycerin	0.4	2017-12-15 21:08:00	A4+2+
1979696	1465274	Nitroglycerin	1	2017-02-11 18:57:00	A4+2+3+
2314105	1668513	Nitroglycerin	0.4	2017-02-26 14:10:00	A4+2+3+
4681078	3532963	Nitroglycerin	0.4	2017-06-10 17:15:00	A4+2+3+	2
5049572	3774902	Nitroglycerin	0.4	2017-06-30 06:20:00	A4+2+3+
5636045	4235277	Nitroglycerin	0.4	2017-02-17 09:18:59	A4+2+3+
6155002	4653627	Nitroglycerin	0.4	2017-07-18 03:09:00	A4+2+3+
6244545	4721192	Nitroglycerin	0.4	2017-05-22 12:03:00	A4+2+3+	2
6822667	5157639	Nitroglycerin	0.4	2017-06-29 04:38:30	A4+2+3+
8861867	6417493	Nitroglycerin	0.4	2017-10-02 16:10:00	A4+2+3+
8996148	6510893	Nitroglycerin	0.4	2017-04-02 22:55:00	A4+2+3+	1
10246943	7436824	Nitroglycerin	0.4	2017-02-26 14:10:00	A4+2+3+
10456209	7548281	Nitroglycerin	0.4	2017-06-10 17:15:00	A4+2+3+	2
10502947	7586079	Nitroglycerin	0.4	2017-10-22 04:00:56	A4+2+3+
15633784	11212402	Nitroglycerin	0.4	2017-02-23 07:04:00	A4+2+3+
15837666	11369606	Nitroglycerin	1	2017-03-15 13:13:32	A4+2+3+
16690833	11886991	Nitroglycerin	0.4	2017-07-10 10:40:00	A4+2+3+	1
21054098	14734892	Nitroglycerin	0.4	2017-12-30 05:50:13	A4+2+3+
24635816	17450304	Nitroglycerin	0.4	2017-04-22 20:44:00	A4+2+3+4+5+	2
9404788	6831610	Nitroglycerin	0.4	2017-10-16 21:44:00	A4+2+3+40	1
2774962	1984645	Nitroglycerin	0.4	2017-02-19 12:46:00	A4+2+30
5562366	4180382	Nitroglycerin	0.4	2017-06-05 14:28:10	A4+2+30	1
6990862	5286077	Nitroglycerin	0.4	2017-02-11 23:55:00	A4+2+30
24079856	4075064	Nitroglycerin	0.4	2017-04-05 20:13:00	A4+20
5993511	4527771	Nitroglycerin	0.4	2017-04-09 15:56:43	A4+20
6012962	4542689	Nitroglycerin	0.4	2017-07-17 12:14:00	A4+20
6474266	4907539	Nitroglycerin	0.4	2017-05-01 11:14:00	A4+20
6830476	5164412	Nitroglycerin	0.4	2017-01-13 05:47:00	A4+203+4+
1844747	1416213	Nitroglycerin	0.4	2017-02-12 21:35:00	A40
2025078	1469027	Nitroglycerin	0.4	2017-02-22 01:48:00	A40
2129308	1542085	Nitroglycerin	0.4	2017-03-03 11:40:00	A40
2311856	1667557	Nitroglycerin	0.4	2017-02-27 08:29:00	A40
3327453	2452777	Nitroglycerin	0.4	2017-01-05 08:48:26	A40
3412520	2528579	Nitroglycerin	0.4	2017-01-21 18:45:47	A40	1
3639457	2714035	Nitroglycerin	0.4	2017-03-17 04:34:00	A40
3914425	2929997	Nitroglycerin	0.4	2017-05-01 17:20:00	A40
3930070	2942620	Nitroglycerin	0.4	2017-05-02 04:22:00	A40
4361491	3281798	Nitroglycerin	0.4	2017-05-13 10:01:49	A40
4481419	3376762	Nitroglycerin	0.4	2017-05-29 18:20:00	A40
4581755	3453658	Nitroglycerin	0.4	2017-05-31 23:12:00	A40
6907579	3914923	Nitroglycerin	0.4	2017-06-18 13:00:20	A40
6139314	4642387	Nitroglycerin	0.4	2017-07-18 21:42:36	A40
10393796	4847876	Nitroglycerin	0.4	2017-07-24 10:45:00	A40
6747571	5103655	Nitroglycerin	0.4	2017-07-05 13:06:00	A40
7018799	5306404	Nitroglycerin	0.4	2017-08-06 23:43:00	A40
7450085	5611834	Nitroglycerin	1	2017-08-28 14:04:00	A40	1
7680147	5798901	Nitroglycerin	0.4	2017-09-03 19:07:00	A40	1
10419275	6006306	Nitroglycerin	0.4	2017-09-06 08:19:00	A40
8061065	6086123	Nitroglycerin	0.4	2017-09-12 14:26:00	A40
8783211	6357028	Nitroglycerin	0.4	2017-09-28 17:11:22	A40
8919661	6429585	Nitroglycerin	0.4	2017-10-03 11:05:00	A40	1
9531148	6925024	Nitroglycerin	0.4	2017-10-18 12:43:00	A40
9957749	7225700	Nitroglycerin	0.4	2017-11-04 04:36:13	A40
10247146	7436982	Nitroglycerin	0.4	2017-02-27 08:29:00	A40
10585368	7643972	Nitroglycerin	0.4	2017-11-16 16:11:15	A40
11284509	8149525	Nitroglycerin	0.4	2017-12-08 09:17:00	A40
11345147	8199715	Nitroglycerin	0.4	2017-11-03 10:07:00	A40	1
11520870	8323957	Nitroglycerin	0.4	2017-12-13 14:15:00	A40
11683497	8421252	Nitroglycerin	0.4	2017-12-09 01:43:00	A40
11722391	8446759	Nitroglycerin	0.4	2017-12-18 18:28:00	A40
11779921	8468132	Nitroglycerin	0.4	2017-12-12 10:29:00	A40
11881557	8528361	Nitroglycerin	0.4	2017-12-23 08:56:00	A40
12939070	9310909	Nitroglycerin	0.4	2017-07-04 17:06:00	A40
13015755	9363114	Nitroglycerin	0.4	2017-04-03 05:41:00	A40
14065550	10073577	Nitroglycerin	0.4	2017-11-09 15:53:50	A40	1
15912704	11422111	Nitroglycerin	0.4	2017-06-05 08:39:00	A40
16025328	11510652	Nitroglycerin	0.4	2017-06-16 04:54:00	A40
18463888	12873868	Nitroglycerin	0	2017-04-26 17:15:00	A40
19761059	13204957	Nitroglycerin	400	2017-07-28 11:23:32	A40
20150899	13571312	Nitroglycerin	0.4	2017-09-09 16:44:00	A40
19795694	13909741	Nitroglycerin	0.04	2017-08-21 21:07:15	A40
20670398	14429815	Nitroglycerin	0.4	2017-11-14 06:27:12	A40
21359040	14973362	Nitroglycerin	0.4	2017-07-23 02:09:00	A40	1
21664126	15209817	Nitroglycerin	0.4	2017-06-18 01:52:38	A40
22628986	15977004	Nitroglycerin	400	2017-05-30 14:27:07	A40
8200679	6174214	Nitroglycerin	0.4	2017-09-16 09:49:00	A402-
1613958	1251465	Nitroglycerin	0.4	2017-01-11 14:02:00	A402+
3783230	2752830	Nitroglycerin	0.4	2017-04-24 07:55:00	A402+
7228536	5454043	Nitroglycerin	0.4	2017-08-20 10:05:00	A402+
8141884	6135510	Nitroglycerin	0.4	2017-09-18 02:26:00	A402+
11950135	8577205	Nitroglycerin	0.4	2017-12-18 13:29:10	A402+3+
14130809	2843055	Nitroglycerin	10	2017-04-24 18:20:12	A402+3+40	4
1750484	1351243	Nitroglycerin	0.4	2017-01-30 08:40:00	A4020	1
3745242	2792659	Nitroglycerin	0.4	2017-01-18 13:10:37	A4020
4131705	3105656	Nitroglycerin	0.4	2017-05-09 13:27:00	A4020
7751678	3111035	Nitroglycerin	0.4	2017-05-06 17:20:09	A4020
11024499	3283235	Nitroglycerin	0.4	2017-04-24 01:25:00	A4020
5437219	4077152	Nitroglycerin	0.4	2017-04-16 22:51:00	A4020	1
5515734	4142805	Nitroglycerin	0.4	2017-06-19 21:21:18	A4020
5620217	4225606	Nitroglycerin	0.4	2017-01-02 15:51:00	A4020
5629784	4231103	Nitroglycerin	1	2017-01-29 01:52:33	A4020
8384177	4829510	Nitroglycerin	0.4	2017-06-01 10:04:00	A4020
6755451	5109496	Nitroglycerin	0.4	2017-08-07 19:05:00	A4020	1
6846940	5178492	Nitroglycerin	0.4	2017-01-19 19:45:00	A4020
8593203	5777717	Nitroglycerin	0.4	2017-07-27 13:25:00	A4020
7928375	5990007	Nitroglycerin	0.4	2017-02-05 18:16:00	A4020	1
8095701	6104932	Nitroglycerin	0.4	2017-09-12 04:23:00	A4020
8850914	6410109	Nitroglycerin	0.4	2017-09-30 09:06:20	A4020
10274721	7458608	Nitroglycerin	0.4	2017-05-09 13:27:00	A4020
10818299	7810155	Nitroglycerin	0.4	2017-10-27 13:38:00	A4020	2
10819661	7811345	Nitroglycerin	0.4	2017-11-27 08:57:00	A4020
10920497	7869805	Nitroglycerin	0.4	2017-11-04 12:25:00	A4020
13549774	9701749	Nitroglycerin	0.4	2017-09-13 15:59:00	A4020
16897163	9913558	Nitroglycerin	0.4	2017-11-03 08:58:54	A4020	2
15320503	10991183	Nitroglycerin	0.4	2017-05-09 21:58:00	A4020
18481032	12888680	Nitroglycerin	0	2017-07-14 21:58:00	A4020
20861991	14571704	Nitroglycerin	0.4	2017-07-23 16:05:00	A4020	1
21978638	15459524	Nitroglycerin	0.4	2017-07-24 11:53:07	A4020
22007477	15481644	Nitroglycerin	0.4	2017-08-13 14:58:00	A4020	1
23410662	16573593	Nitroglycerin	0.4	2017-09-30 18:43:00	A4020
16048761	11528302	Nitroglycerin	0	2017-12-17 10:00:00	A40203+
1978671	1464643	Nitroglycerin	0.4	2017-02-21 13:33:00	A402030
2386765	1693616	Nitroglycerin	0.4	2017-03-17 19:50:00	A402030
4859475	3633700	Nitroglycerin	0.4	2017-03-31 08:06:00	A402030
5636031	4235273	Nitroglycerin	0.4	2017-02-03 10:20:00	A402030
6806636	5146062	Nitroglycerin	0.4	2017-08-01 22:00:00	A402030	1
7227760	5453397	Nitroglycerin	0.4	2017-08-12 14:50:00	A402030
19306873	13532199	Nitroglycerin	0.4	2017-07-06 10:07:00	A402030
19308110	13533146	Nitroglycerin	0.4	2017-05-16 12:25:00	A402030	3
19796262	13910166	Nitroglycerin	0.4	2017-08-25 14:37:43	A402030
20502874	14314942	Nitroglycerin	0.4	2017-12-07 14:56:43	A402030
8579661	5765257	Nitroglycerin	0.4	2017-06-08 00:50:00	A5-	1
21730337	15263918	Nitroglycerin	0.4	2017-03-19 07:31:42	A5-
1604175	1240072	Nitroglycerin	0.4	2017-01-09 00:05:00	A5+
2045552	1493696	Nitroglycerin	0.4	2017-02-21 14:39:14	A5+
2657487	1926414	Nitroglycerin	0.4	2017-03-27 11:10:00	A5+
3360843	2482651	Nitroglycerin	0.4	2017-01-30 21:09:00	A5+
10312325	2493970	Nitroglycerin	0.4	2017-02-16 17:08:00	A5+
3885528	2909972	Nitroglycerin	0.4	2017-01-19 20:00:00	A5+
4083715	3065589	Nitroglycerin	0.4	2017-04-19 15:13:25	A5+
4349556	3273236	Nitroglycerin	400	2017-05-16 03:36:00	A5+
4362975	3283143	Nitroglycerin	0.4	2017-04-21 15:55:13	A5+
4570868	3378798	Nitroglycerin	0.04	2017-05-22 15:45:00	A5+
4658702	3515006	Nitroglycerin	0.4	2017-06-08 15:13:00	A5+
9183621	3558289	Nitroglycerin	0.4	2017-06-06 21:30:00	A5+
5193809	3889920	Nitroglycerin	0.4	2017-07-01 16:23:00	A5+
5395585	4045458	Nitroglycerin	0.4	2017-07-02 16:08:24	A5+
5537153	4159786	Nitroglycerin	0.4	2017-02-04 05:06:22	A5+
6143166	4644340	Nitroglycerin	0.4	2017-07-20 11:10:00	A5+	2
6434609	4861182	Nitroglycerin	0.4	2017-07-23 06:10:00	A5+
6474515	4907741	Nitroglycerin	0.4	2017-05-11 16:47:43	A5+
6499478	4930140	Nitroglycerin	0.4	2017-07-24 10:53:00	A5+
6739561	5096891	Nitroglycerin	0.4	2017-06-04 21:57:00	A5+
6742904	5099719	Nitroglycerin	0.4	2017-06-28 02:19:00	A5+
6934580	5239346	Nitroglycerin	0.4	2017-08-05 10:43:00	A5+
7186680	5420510	Nitroglycerin	0.4	2017-02-23 18:19:56	A5+
7351688	5539576	Nitroglycerin	0.4	2017-08-21 08:50:00	A5+
7396178	5573870	Nitroglycerin	0.4	2017-03-31 14:29:00	A5+
7893116	5960894	Nitroglycerin	0.4	2017-06-18 11:10:00	A5+
7901581	5967854	Nitroglycerin	0.4	2017-07-29 20:23:00	A5+
9019104	6529740	Nitroglycerin	0.4	2017-02-25 05:05:00	A5+
9045898	6552140	Nitroglycerin	0.4	2017-06-26 05:16:33	A5+
9228456	6681417	Nitroglycerin	0.4	2017-02-28 07:45:00	A5+
9527541	6922588	Nitroglycerin	0.4	2017-10-15 19:14:07	A5+
13538144	7083547	Nitroglycerin	0.4	2017-03-31 10:51:37	A5+
9838127	7099899	Nitroglycerin	0.4	2017-10-26 13:23:00	A5+
9941398	7215068	Nitroglycerin	0.4	2017-10-28 10:33:00	A5+
10258024	7445527	Nitroglycerin	0.4	2017-03-27 11:10:00	A5+
10641409	7686208	Nitroglycerin	4	2017-09-07 20:50:00	A5+
11117306	7800350	Nitroglycerin	0.4	2017-11-18 04:06:35	A5+
10928392	7874514	Nitroglycerin	0.4	2017-11-24 20:54:00	A5+
11301286	8161818	Nitroglycerin	0.4	2017-10-11 14:48:00	A5+
11953989	8579222	Nitroglycerin	0.4	2017-12-22 21:45:00	A5+
11955518	8580343	Nitroglycerin	0.4	2017-12-20 16:00:00	A5+
12437121	8947105	Nitroglycerin	0.4	2017-12-31 13:05:00	A5+
14530410	10328679	Nitroglycerin	0.4	2017-12-07 19:59:58	A5+	2
14719042	10579798	Nitroglycerin	0.4	2017-08-07 03:29:01	A5+
21637580	15186833	Nitroglycerin	0.4	2017-03-04 18:28:51	A5+
21741073	15272184	Nitroglycerin	1	2017-04-27 12:54:00	A5+
21979008	15459800	Nitroglycerin	0.8	2017-07-27 01:02:04	A5+
22020362	15491401	Nitroglycerin	0.4	2017-11-23 17:58:42	A5+
2455002	1778886	Nitroglycerin	0.4	2017-03-25 02:48:00	A5+2+
2787328	1995464	Nitroglycerin	0.4	2017-03-29 04:22:27	A5+2+
3183062	2056417	Nitroglycerin	0.4	2017-03-29 08:56:00	A5+2+
4552156	3430712	Nitroglycerin	0.4	2017-06-03 05:52:00	A5+2+	1
4683778	3534926	Nitroglycerin	0.4	2017-06-03 11:59:00	A5+2+
5058132	3781071	Nitroglycerin	0.4	2017-06-19 16:36:00	A5+2+
5425666	4068162	Nitroglycerin	0.4	2017-01-09 15:59:00	A5+2+
14629334	4073634	Nitroglycerin	1	2017-03-20 22:00:00	A5+2+	3
5656008	4249903	Nitroglycerin	1	2017-06-26 17:48:05	A5+2+
5805892	4370246	Nitroglycerin	0.4	2017-02-28 21:30:00	A5+2+
6406356	4858258	Nitroglycerin	0.4	2017-07-16 07:17:12	A5+2+
6606855	5001133	Nitroglycerin	0.4	2017-08-02 13:22:00	A5+2+
6607956	5002092	Nitroglycerin	0.4	2017-08-02 10:38:00	A5+2+
6787046	5131275	Nitroglycerin	0.4	2017-01-04 02:06:00	A5+2+
8569341	5756229	Nitroglycerin	0.4	2017-05-05 03:54:00	A5+2+
7881533	5951506	Nitroglycerin	0.4	2017-03-17 14:26:00	A5+2+
7895377	5962798	Nitroglycerin	0.4	2017-06-29 20:52:00	A5+2+	1
8006921	6048021	Nitroglycerin	0.4	2017-09-10 19:18:00	A5+2+	5
9504602	6905064	Nitroglycerin	0.4	2017-10-09 05:08:00	A5+2+
9562819	6944409	Nitroglycerin	15	2017-10-20 08:50:00	A5+2+
11465348	8287178	Nitroglycerin	0.4	2017-12-05 02:40:00	A5+2+
11608235	8374542	Nitroglycerin	0.4	2017-12-15 17:10:00	A5+2+
11799319	8482514	Nitroglycerin	0.4	2017-12-14 05:00:00	A5+2+
15643107	11220430	Nitroglycerin	0.4	2017-05-18 12:10:56	A5+2+
18445936	12858207	Nitroglycerin	0.4	2017-02-22 09:00:39	A5+2+
20416012	14248505	Nitroglycerin	0.4	2017-09-01 16:32:00	A5+2+	1
21544556	15119038	Nitroglycerin	0.4	2017-02-23 19:09:48	A5+2+
22618369	15968949	Nitroglycerin	0.4	2017-03-14 16:34:36	A5+2+
23724535	16788481	Nitroglycerin	0.04	2017-04-27 00:21:00	A5+2+
3737902	2710960	Nitroglycerin	0.4	2017-03-28 16:57:00	A5+2+3+	1
6066825	4585114	Nitroglycerin	15	2017-05-07 01:01:23	A5+2+3+	3
6882884	5204352	Nitroglycerin	0.4	2017-01-24 19:35:00	A5+2+3+
7856129	5930950	Nitroglycerin	0.4	2017-01-17 01:40:00	A5+2+3+
8867476	6383228	Nitroglycerin	0.4	2017-10-01 22:21:22	A5+2+3+
9742410	7077804	Nitroglycerin	0.4	2017-05-26 08:51:00	A5+2+3+
10368161	7526192	Nitroglycerin	0.4	2017-11-09 04:10:49	A5+2+3+
11022640	7942029	Nitroglycerin	0.4	2017-11-02 18:24:40	A5+2+3+	2
11503462	8313288	Nitroglycerin	0.4	2017-12-13 13:48:00	A5+2+3+
15322042	10992514	Nitroglycerin	0.4	2017-05-10 14:14:00	A5+2+3+
19040046	13319331	Nitroglycerin	0.4	2017-07-22 12:00:00	A5+2+3+
21963156	15446767	Nitroglycerin	0.4	2017-05-13 09:59:00	A5+2+3+
20859620	14569800	Nitroglycerin	0.4	2017-05-13 23:20:00	A5+2+30	1
6926152	5232665	Nitroglycerin	1	2017-06-03 16:38:00	A5+20
8591859	5776091	Nitroglycerin	0.4	2017-07-23 19:22:00	A5+20
8849604	6409058	Nitroglycerin	0.4	2017-09-27 09:45:00	A5+20
10870418	7844220	Nitroglycerin	0.4	2017-11-22 22:49:00	A5+20
11908129	8548073	Nitroglycerin	0.4	2017-12-23 00:46:45	A5+20
24471252	17335363	Nitroglycerin	0.4	2017-11-08 19:04:00	A5+20
1642549	1273062	Nitroglycerin	4	2017-01-14 08:01:00	A50
1710952	1325285	Nitroglycerin	0.4	2017-01-23 11:29:00	A50
2035836	1490821	Nitroglycerin	0.4	2017-01-10 06:48:01	A50
3362528	2484117	Nitroglycerin	0.4	2017-02-01 22:16:25	A50
3449031	2563883	Nitroglycerin	0.4	2017-04-25 11:45:00	A50
4169888	2757337	Nitroglycerin	0.4	2017-04-13 22:40:21	A50
12214481	2757992	Nitroglycerin	0.4	2017-04-05 10:05:26	A50	1
4170073	2765627	Nitroglycerin	0.4	2017-04-15 16:32:16	A50
3719736	2776434	Nitroglycerin	0.4	2017-04-21 23:47:00	A50
4364831	3236512	Nitroglycerin	0.4	2017-05-15 13:10:00	A50	1
5544564	4165792	Nitroglycerin	0.4	2017-03-07 18:47:00	A50
6066930	4585206	Nitroglycerin	0.4	2017-04-28 20:45:00	A50	1
7159895	4628666	Nitroglycerin	0.4	2017-07-19 10:44:12	A50
6807368	5115314	Nitroglycerin	0.4	2017-08-07 14:40:00	A50
7147243	5388943	Nitroglycerin	0.4	2017-08-18 01:20:03	A50
7175823	5411278	Nitroglycerin	0.4	2017-01-22 01:53:36	A50
7288523	5495122	Nitroglycerin	0.4	2017-08-18 21:25:10	A50
8596948	5781093	Nitroglycerin	0.4	2017-08-06 14:15:00	A50
8599635	5783477	Nitroglycerin	0.4	2017-08-12 01:50:00	A50
8185693	6165451	Nitroglycerin	0.4	2017-09-12 12:21:00	A50
8219920	6186684	Nitroglycerin	0.4	2017-09-20 08:58:00	A50
8231722	6194420	Nitroglycerin	0.4	2017-09-18 03:49:00	A50
14289957	6758740	Nitroglycerin	0.4	2017-03-31 16:40:00	A50
9894631	7138952	Nitroglycerin	0.4	2017-10-28 19:01:00	A50	1
10267698	7453172	Nitroglycerin	0.4	2017-04-21 23:47:00	A50
10382783	7537614	Nitroglycerin	0.4	2017-11-11 09:05:00	A50
10453597	7546193	Nitroglycerin	4	2017-06-04 12:00:00	A50
11051532	7963017	Nitroglycerin	0.4	2017-08-12 18:15:13	A50
11131679	8023628	Nitroglycerin	0.4	2017-12-02 11:54:00	A50
11581741	8356448	Nitroglycerin	0.4	2017-12-10 10:24:00	A50
13279144	8647213	Nitroglycerin	0.4	2017-12-26 12:20:00	A50
12936878	9306147	Nitroglycerin	0.4	2017-02-15 15:15:00	A50
13012008	9360136	Nitroglycerin	0.4	2017-01-17 09:57:00	A50
13013964	9361673	Nitroglycerin	0.4	2017-02-27 14:22:00	A50
15130861	10847674	Nitroglycerin	0.4	2017-03-12 00:15:00	A50
16502167	11270885	Nitroglycerin	0.4	2017-12-21 11:32:00	A50
20525469	13655430	Nitroglycerin	400	2017-10-11 14:30:46	A50
21844288	15350578	Nitroglycerin	0.4	2017-10-06 05:45:00	A50
21962341	15446097	Nitroglycerin	0.4	2017-11-27 10:14:01	A50
21982009	15462210	Nitroglycerin	0.4	2017-08-05 04:55:00	A50
21985285	15464778	Nitroglycerin	0.4	2017-06-21 12:52:04	A50
22622725	15972150	Nitroglycerin	0.4	2017-09-19 20:33:00	A50	1
19797989	13911352	Nitroglycerin	0	2017-09-04 13:03:50	A502-
2344757	1690487	Nitroglycerin	0.4	2017-03-13 17:00:31	A502+
12518767	9008020	Nitroglycerin	0.4	2017-12-20 04:00:00	A502+
2056585	1499814	Nitroglycerin	0.4	2017-02-24 04:22:34	A502+3+
1962846	1426501	Nitroglycerin	0.4	2017-02-08 11:30:30	A5020	1
8623228	3073471	Nitroglycerin	0.4	2017-05-01 15:45:27	A5020	1
5049602	3774924	Nitroglycerin	0.4	2017-06-29 13:36:00	A5020
5548857	4169332	Nitroglycerin	0.4	2017-05-26 11:11:46	A5020
5565424	4182931	Nitroglycerin	0.4	2017-06-29 15:08:00	A5020
8004278	4869957	Nitroglycerin	0.4	2017-07-26 11:33:54	A5020
7432571	5600271	Nitroglycerin	0.4	2017-08-29 22:46:00	A5020
8008162	6049067	Nitroglycerin	0.4	2017-09-09 17:08:00	A5020	1
18076369	6420195	Nitroglycerin	0.4	2017-09-24 19:26:17	A5020
9181407	6651124	Nitroglycerin	0.4	2017-10-08 16:18:00	A5020	1
10463827	7554332	Nitroglycerin	0.4	2017-06-29 13:36:00	A5020
12515850	9005527	Nitroglycerin	0.4	2017-12-20 20:58:00	A5020
12932166	9316517	Nitroglycerin	0.4	2017-12-11 21:04:00	A5020	2
19797306	13910924	Nitroglycerin	0	2017-08-31 08:43:26	A5020
21845523	15351616	Nitroglycerin	0.4	2017-10-11 11:25:12	A5020	1
1633371	1265676	Nitroglycerin	0.4	2017-01-12 15:23:00	A50203+
1615058	1252903	Nitroglycerin	0.4	2017-01-11 17:21:00	A502030	2
1863141	1426573	Nitroglycerin	0.4	2017-02-16 02:05:00	A502030	2
5564608	4182252	Nitroglycerin	0.4	2017-06-26 12:47:00	A502030
8741506	6336996	Nitroglycerin	0.4	2017-01-12 22:05:41	A502030	4
10351246	7514195	Nitroglycerin	0.4	2017-10-13 22:11:00	A502030	1
20116259	13329889	Nitroglycerin	0.4	2017-08-27 02:28:00	A502030
20865740	14574775	Nitroglycerin	0.4	2017-11-21 21:40:00	A502030	1
21010751	14696807	Nitroglycerin	0.4	2017-12-11 22:50:00	A502030	1
21647585	15195146	Nitroglycerin	0.4	2017-04-11 22:41:00	A502030	2
17345595	8143364	Nitroglycerin	0.4	2017-12-04 12:41:00	A50203040	2
20996702	14684396	Nitroglycerin	0.4	2017-11-22 21:35:00	A50203040
16142535	11597469	Nitroglycerin	1	2017-06-25 00:35:00	A5020304050
11215131	8095583	Nitroglycerin	0.4	2017-09-29 08:57:00	A5020304050607080	3
23911226	16915941	Nitroglycerin	0.4	2017-06-26 01:06:00	A502-30
3954144	2958675	Nitroglycerin	0.4	2017-02-17 21:35:58	A6-
4184712	3140478	Nitroglycerin	0.4	2017-05-12 23:34:00	A6-
1633183	1265531	Nitroglycerin	0.4	2017-01-12 14:27:00	A6+
2311128	1669989	Nitroglycerin	0.4	2017-02-26 10:47:00	A6+
2373137	1711917	Nitroglycerin	0.4	2017-03-17 08:36:00	A6+
2635380	1930631	Nitroglycerin	0.4	2017-03-09 14:35:09	A6+
3034980	2199536	Nitroglycerin	0.4	2017-04-02 18:07:00	A6+
3953253	2952267	Nitroglycerin	0.4	2017-03-03 10:46:00	A6+
3937097	2957584	Nitroglycerin	0.4	2017-03-02 09:50:15	A6+
4133274	3107284	Nitroglycerin	0.4	2017-04-23 21:19:00	A6+
10873361	3227563	Nitroglycerin	0.4	2017-05-11 15:21:34	A6+
5531704	4155369	Nitroglycerin	0.4	2017-02-19 12:34:12	A6+
5643930	4241012	Nitroglycerin	0.4	2017-04-29 15:05:02	A6+
6199864	4304616	Nitroglycerin	0.4	2017-07-13 08:25:25	A6+
8363296	4808625	Nitroglycerin	4	2017-07-05 18:06:00	A6+
6955330	5256227	Nitroglycerin	0.4	2017-01-08 15:17:00	A6+
8185451	5373042	Nitroglycerin	0.4	2017-08-10 02:06:00	A6+
7452351	5531759	Nitroglycerin	0.4	2017-08-18 13:13:15	A6+
8589826	5774294	Nitroglycerin	0.4	2017-07-19 06:10:00	A6+
8594239	5778726	Nitroglycerin	0.4	2017-07-31 07:26:00	A6+	1
10415258	5793310	Nitroglycerin	0.4	2017-08-18 04:23:00	A6+
7998722	5862419	Nitroglycerin	0.4	2017-09-04 20:55:10	A6+
7856013	5930857	Nitroglycerin	0.4	2017-01-13 01:52:00	A6+
8768549	6242383	Nitroglycerin	0.4	2017-09-21 12:03:00	A6+
8877638	6425872	Nitroglycerin	0.4	2017-10-01 20:50:00	A6+
8904346	6444477	Nitroglycerin	0.4	2017-06-27 14:52:00	A6+	1
9001029	6514945	Nitroglycerin	0.4	2017-04-15 00:57:00	A6+
9078906	6578994	Nitroglycerin	0.4	2017-10-08 23:58:38	A6+	1
9792135	7113028	Nitroglycerin	0.4	2017-10-25 23:15:00	A6+
9809883	7121849	Nitroglycerin	0.4	2017-07-26 15:43:00	A6+
13538909	7127715	Nitroglycerin	0.4	2017-10-11 08:48:58	A6+
10246819	7436730	Nitroglycerin	0.4	2017-02-26 10:47:00	A6+
10880622	7563888	Nitroglycerin	0.4	2017-10-28 18:10:00	A6+
10499834	7583314	Nitroglycerin	0.4	2017-10-18 07:07:00	A6+
10802185	7799414	Nitroglycerin	0.4	2017-11-26 10:48:00	A6+
11184083	8069063	Nitroglycerin	0.4	2017-09-14 23:01:50	A6+
21169802	8075657	Nitroglycerin	0.4	2017-09-18 15:52:00	A6+
11745780	8391081	Nitroglycerin	0.4	2017-03-27 05:37:00	A6+
11760851	8455406	Nitroglycerin	4	2017-04-06 11:02:00	A6+
12256115	8818221	Nitroglycerin	0.4	2017-03-21 18:05:00	A6+
12257955	8823100	Nitroglycerin	0.4	2017-04-19 21:06:00	A6+
15412947	11055359	Nitroglycerin	0.4	2017-05-12 19:00:00	A6+
19755815	13128333	Nitroglycerin	0.4	2017-06-21 16:57:00	A6+
19267497	13500381	Nitroglycerin	0.4	2017-12-30 22:33:00	A6+
20499194	14312005	Nitroglycerin	0.4	2017-10-06 06:15:15	A6+	1
20547516	14326924	Nitroglycerin	0.4	2017-10-19 07:52:37	A6+
21055949	14736539	Nitroglycerin	0.5	2017-12-30 13:30:00	A6+
21958044	15442408	Nitroglycerin	0.4	2017-11-03 20:38:00	A6+
21963084	15446710	Nitroglycerin	0.4	2017-05-10 13:42:00	A6+
21986547	15465778	Nitroglycerin	0.4	2017-08-19 17:12:00	A6+
22087500	15542716	Nitroglycerin	0.4	2017-09-09 15:36:00	A6+
22256519	15673773	Nitroglycerin	0.4	2017-01-23 16:08:00	A6+
24295170	17201507	Nitroglycerin	0.4	2017-07-22 21:03:00	A6+
24637478	17451707	Nitroglycerin	0.4	2017-05-25 15:39:37	A6+
24638227	17452366	Nitroglycerin	0.4	2017-06-20 21:36:00	A6+
1772740	1367758	Nitroglycerin	0.4	2017-01-31 15:37:00	A6+2+
2170095	1576071	Nitroglycerin	0.4	2017-01-24 15:13:00	A6+2+
2215549	1611469	Nitroglycerin	0.4	2017-02-09 21:35:00	A6+2+
2289143	1655557	Nitroglycerin	0.4	2017-03-14 21:00:00	A6+2+
2816201	2013867	Nitroglycerin	0.4	2017-04-02 16:08:00	A6+2+
3321998	2448034	Nitroglycerin	0.4	2017-01-01 11:06:19	A6+2+
6160784	3375779	Nitroglycerin	0.4	2017-05-29 20:38:00	A6+2+
5446184	4084174	Nitroglycerin	0.4	2017-05-29 09:59:08	A6+2+
5525034	4150157	Nitroglycerin	0.4	2017-01-09 09:19:00	A6+2+
5538354	4160748	Nitroglycerin	0.4	2017-02-05 13:05:40	A6+2+
6202011	4689889	Nitroglycerin	0.4	2017-02-10 08:55:34	A6+2+
8344109	4791738	Nitroglycerin	0.4	2017-04-22 07:20:00	A6+2+
8165538	5392870	Nitroglycerin	0.4	2017-08-19 00:31:52	A6+2+
7261053	5452107	Nitroglycerin	0.4	2017-08-21 00:25:18	A6+2+
8603034	5786468	Nitroglycerin	0.4	2017-08-23 10:38:00	A6+2+
7734367	5837202	Nitroglycerin	0.4	2017-09-05 03:52:00	A6+2+
7945288	6003590	Nitroglycerin	0.4	2017-08-02 18:06:00	A6+2+
7994718	6039793	Nitroglycerin	0.4	2017-09-06 06:28:00	A6+2+	1
9404887	6831688	Nitroglycerin	0.4	2017-10-16 07:49:06	A6+2+
9408615	6834906	Nitroglycerin	0.4	2017-10-17 15:21:00	A6+2+	1
9805116	7078271	Nitroglycerin	0.4	2017-06-04 00:07:03	A6+2+	2
10139693	7363117	Nitroglycerin	0.4	2017-11-04 01:52:56	A6+2+
10215080	7417437	Nitroglycerin	0.4	2017-08-25 11:26:00	A6+2+
10276041	7459664	Nitroglycerin	0.4	2017-01-24 15:13:00	A6+2+
10282758	7464847	Nitroglycerin	0.4	2017-02-09 21:35:00	A6+2+
10965450	7901323	Nitroglycerin	0.4	2017-11-25 14:25:00	A6+2+
11223416	8102726	Nitroglycerin	0.4	2017-09-30 17:21:00	A6+2+	1
11367510	8216326	Nitroglycerin	20	2017-12-09 08:12:00	A6+2+
12282381	8838131	Nitroglycerin	0.4	2017-12-25 17:18:00	A6+2+
13523956	9685835	Nitroglycerin	0.4	2017-12-30 03:47:00	A6+2+
14473941	10347698	Nitroglycerin	0.4	2017-12-08 07:35:00	A6+2+	1
15834149	11366450	Nitroglycerin	0.4	2017-06-02 10:37:00	A6+2+	1
15918785	11427497	Nitroglycerin	0.4	2017-06-06 12:02:00	A6+2+
18194626	12675251	Nitroglycerin	0.4	2017-12-07 14:42:20	A6+2+
20993019	14681158	Nitroglycerin	0.4	2017-12-08 10:42:00	A6+2+	2
21732898	15265893	Nitroglycerin	0.4	2017-03-28 16:01:33	A6+2+
21837043	15344274	Nitroglycerin	0.4	2017-01-03 12:08:32	A6+2+
24782132	17552576	Nitroglycerin	0.4	2017-10-20 01:36:09	A6+2+3-	1
1782116	1373571	Nitroglycerin	0.4	2017-01-11 20:16:00	A6+2+3+
3753679	2801732	Nitroglycerin	0.4	2017-04-05 23:45:00	A6+2+3+
3857304	2883717	Nitroglycerin	0.4	2017-04-29 20:14:00	A6+2+3+
8949981	4886858	Nitroglycerin	10	2017-07-27 09:50:00	A6+2+3+
6774763	5121045	Nitroglycerin	0.4	2017-07-11 00:00:00	A6+2+3+
10426946	6266543	Nitroglycerin	0.4	2017-09-22 12:30:00	A6+2+3+
10270721	7455464	Nitroglycerin	0.4	2017-04-29 20:14:00	A6+2+3+
10690464	7720743	Nitroglycerin	0.4	2017-11-16 18:39:08	A6+2+3+
13607070	7901473	Nitroglycerin	5	2017-11-24 16:15:00	A6+2+3+	3
14484135	8034031	Nitroglycerin	0.4	2017-08-28 02:45:00	A6+2+3+
12168371	8757820	Nitroglycerin	0.4	2017-01-01 04:37:00	A6+2+3+	2
18105914	12618226	Nitroglycerin	0.4	2017-08-15 15:43:12	A6+2+3+
20128700	13551739	Nitroglycerin	0.4	2017-09-01 03:40:00	A6+2+3+	1
19994910	14064536	Nitroglycerin	0.4	2017-07-15 21:50:00	A6+2+3+	1
20577018	14353230	Nitroglycerin	0.4	2017-10-27 20:10:00	A6+2+3+
21749469	15278774	Nitroglycerin	0.4	2017-05-28 00:23:54	A6+2+3+
24307352	17210419	Nitroglycerin	0.04	2017-04-13 12:47:00	A6+2+3+	2
3115639	2270666	Nitroglycerin	1	2017-04-01 15:55:00	A6+2+3+4+
5533285	4156644	Nitroglycerin	0.4	2017-03-01 17:43:00	A6+2+3+4+	1
3028669	1960500	Nitroglycerin	0.4	2017-01-11 12:05:00	A6+2+3+4+5+	2
10407353	5376116	Nitroglycerin	0.4	2017-08-17 06:28:00	A6+2+30	1
20176900	13594369	Nitroglycerin	0.4	2017-09-16 15:58:30	A6+2+30
1736549	1341023	Nitroglycerin	0.4	2017-01-26 18:15:00	A6+20
10395824	4948139	Nitroglycerin	0.4	2017-07-29 08:46:00	A6+20
6952541	5253931	Nitroglycerin	0.4	2017-01-01 04:07:00	A6+20
9046166	6552358	Nitroglycerin	0.4	2017-06-24 20:52:00	A6+20
11117523	7941416	Nitroglycerin	0.4	2017-11-28 17:46:00	A6+20
11163727	8051372	Nitroglycerin	0.4	2017-09-05 15:55:00	A6+20	1
12413572	8929074	Nitroglycerin	0.4	2017-04-30 15:33:00	A6+20
17968931	12518789	Nitroglycerin	0.4	2017-07-23 07:54:50	A6+20
19754925	13127614	Nitroglycerin	0.4	2017-06-16 19:33:00	A6+20
19812045	13921476	Nitroglycerin	0.4	2017-12-04 00:35:02	A6+2030	3
3330970	2455929	Nitroglycerin	0.4	2017-01-08 12:24:00	A60
3407465	2524024	Nitroglycerin	0.4	2017-01-09 15:11:00	A60
3650503	2723590	Nitroglycerin	0.4	2017-03-30 08:31:07	A60
3718684	2777331	Nitroglycerin	0.4	2017-04-27 07:51:00	A60
21435823	2791576	Nitroglycerin	1	2017-04-01 23:55:47	A60	2
3990962	2992012	Nitroglycerin	0.4	2017-03-27 20:19:41	A60
5002578	3738290	Nitroglycerin	0.4	2017-06-23 11:12:00	A60
24184817	3758915	Nitroglycerin	0.4	2017-06-23 13:38:05	A60
5457462	4092919	Nitroglycerin	0.4	2017-05-30 19:27:00	A60
5687244	4273334	Nitroglycerin	0.4	2017-07-11 10:31:58	A60
5876298	4426079	Nitroglycerin	0.4	2017-07-11 10:05:00	A60
5958853	4498807	Nitroglycerin	0.4	2017-03-10 09:55:00	A60
8342892	4790792	Nitroglycerin	30	2017-01-21 13:49:00	A60	1
8349599	4796200	Nitroglycerin	0.4	2017-04-04 13:38:00	A60
6739070	5096477	Nitroglycerin	0.4	2017-06-01 15:02:00	A60
7135424	5381380	Nitroglycerin	0.4	2017-08-11 12:15:00	A60
7246894	5467726	Nitroglycerin	0.4	2017-08-14 04:43:00	A60
7356974	5544369	Nitroglycerin	0.4	2017-08-26 07:16:25	A60
8545003	5735393	Nitroglycerin	0.4	2017-04-13 03:26:00	A60
8823678	5825719	Nitroglycerin	0.4	2017-08-28 12:07:03	A60
7882288	5952122	Nitroglycerin	0.4	2017-03-09 07:31:00	A60
8147923	6080756	Nitroglycerin	0.4	2017-09-08 14:52:00	A60
8149899	6141047	Nitroglycerin	0.4	2017-09-13 11:05:00	A60
8657530	6225756	Nitroglycerin	0.4	2017-09-19 16:40:00	A60
11357049	6418704	Nitroglycerin	0.4	2017-10-02 19:24:20	A60
8893124	6436273	Nitroglycerin	0.4	2017-10-01 22:30:00	A60
11763632	6933161	Nitroglycerin	0.4	2017-10-10 23:41:00	A60
9800644	7117350	Nitroglycerin	0.4	2017-10-26 23:26:00	A60
10269730	7454683	Nitroglycerin	0.4	2017-04-27 07:51:00	A60
11462747	7848833	Nitroglycerin	0.4	2017-11-27 13:24:32	A60
12788497	8012447	Nitroglycerin	0.4	2017-11-23 19:09:00	A60
11882150	8528881	Nitroglycerin	0.4	2017-12-24 09:31:00	A60
14485313	10323585	Nitroglycerin	0.4	2017-12-05 00:47:09	A60
15130478	10847432	Nitroglycerin	0.4	2017-04-18 08:50:00	A60	4
16646916	11955730	Nitroglycerin	0.4	2017-07-28 18:20:00	A60
18655832	13016853	Nitroglycerin	0	2017-12-13 07:25:00	A60
20164184	13583031	Nitroglycerin	0.4	2017-09-14 09:50:00	A60
20219937	13632400	Nitroglycerin	1	2017-10-02 12:42:00	A60
19677124	13830804	Nitroglycerin	0.4	2017-11-10 10:10:44	A60	1
20586286	14361407	Nitroglycerin	0.4	2017-11-02 10:06:00	A60
20839116	14553714	Nitroglycerin	0.4	2017-10-23 16:53:00	A60
20862483	14572130	Nitroglycerin	0.4	2017-08-10 19:16:53	A60
21678799	15222579	Nitroglycerin	0.4	2017-04-26 09:31:30	A60
22314731	15720796	Nitroglycerin	0.4	2017-12-14 20:12:00	A60
24302632	17207057	Nitroglycerin	0.4	2017-12-04 17:04:00	A60
10928382	7874511	Nitroglycerin	0.4	2017-11-24 12:30:00	A602-
10018339	7276755	Nitroglycerin	0.4	2017-10-23 05:10:00	A602+
19023557	13306327	Nitroglycerin	0.4	2017-06-20 13:03:00	A602+
1606962	1244155	Nitroglycerin	0.4	2017-01-03 00:10:00	A6020
2287317	1653633	Nitroglycerin	0.4	2017-03-13 19:59:00	A6020
3596437	1865464	Nitroglycerin	0.4	2017-01-31 02:56:00	A6020
3543124	1896052	Nitroglycerin	0.4	2017-02-24 12:39:00	A6020	2
4681067	3532957	Nitroglycerin	0.4	2017-06-07 10:00:00	A6020	2
24184845	3759740	Nitroglycerin	0.4	2017-06-23 16:45:32	A6020
14209021	4076318	Nitroglycerin	0.4	2017-04-10 21:51:00	A6020	1
5557942	4176765	Nitroglycerin	0.4	2017-05-09 02:56:43	A6020
5635614	4234958	Nitroglycerin	1	2017-02-05 01:21:00	A6020
6680734	5056239	Nitroglycerin	0.4	2017-04-18 09:42:00	A6020
8520742	5714644	Nitroglycerin	0.4	2017-01-26 02:20:00	A6020
8225217	6190461	Nitroglycerin	0.4	2017-09-17 07:30:00	A6020
10455827	7547997	Nitroglycerin	0.4	2017-06-07 10:00:00	A6020	2
10882812	7565669	Nitroglycerin	0.4	2017-11-02 00:09:00	A6020
10514135	7596086	Nitroglycerin	0.4	2017-11-05 06:44:00	A6020
11477150	8294226	Nitroglycerin	0.4	2017-12-11 16:17:00	A6020
11506917	8316237	Nitroglycerin	1	2017-12-14 21:36:00	A6020
11696301	8430319	Nitroglycerin	100	2017-12-18 04:16:01	A6020
18578687	12956161	Nitroglycerin	0.4	2017-05-10 14:58:00	A6020
20013532	14080629	Nitroglycerin	0.4	2017-12-04 16:34:00	A6020
20493602	14307434	Nitroglycerin	0.4	2017-04-25 08:22:00	A6020
21544691	15119136	Nitroglycerin	0.4	2017-02-18 21:22:00	A6020
22308887	15716477	Nitroglycerin	0.4	2017-11-22 11:29:00	A6020
21235051	1710375	Nitroglycerin	0.4	2017-03-13 04:14:00	A60203+
10294106	7477659	Nitroglycerin	1	2017-09-12 22:51:57	A60203+	3
20191265	13607044	Nitroglycerin	1	2017-09-23 10:37:00	A60203+40
3034476	2199126	Nitroglycerin	0.4	2017-04-04 03:54:00	A602030	2
5152347	3856581	Nitroglycerin	0.4	2017-07-01 07:05:00	A602030	2
8158129	5508572	Nitroglycerin	0.4	2017-08-22 10:33:00	A602030
9075089	6575700	Nitroglycerin	0.4	2017-10-07 14:00:00	A602030
11780366	8468503	Nitroglycerin	0.4	2017-07-10 15:24:00	A602030
13401455	9603532	Nitroglycerin	0.5	2017-06-06 05:45:00	A602030	2
21978046	15459145	Nitroglycerin	400	2017-12-12 20:30:43	A602030
24928552	17648278	Nitroglycerin	0.4	2017-11-18 01:41:00	A602030	1
20517069	13648082	Nitroglycerin	0.4	2017-09-28 16:02:00	A60203040
6910914	5224119	Nitroglycerin	0.4	2017-08-10 04:32:00	A602-3+
17967895	12518090	Nitroglycerin	0.4	2017-03-16 13:06:21	A6-2-
6876838	5199178	Nitroglycerin	0.4	2017-01-21 10:13:00	A7-
9658864	7019974	Nitroglycerin	0.04	2017-10-17 02:55:31	A7-
11164533	8052059	Nitroglycerin	0.4	2017-09-05 16:46:00	A7-
1618879	1257820	Nitroglycerin	0.4	2017-01-02 18:19:00	A7+
2270193	1645514	Nitroglycerin	0.4	2017-02-23 03:28:00	A7+
2341720	1689245	Nitroglycerin	0.4	2017-03-08 17:08:00	A7+
15603646	2527962	Nitroglycerin	0.4	2017-01-18 22:40:00	A7+	2
4584656	3455448	Nitroglycerin	0.4	2017-05-30 19:29:00	A7+
4648085	3506810	Nitroglycerin	0.4	2017-06-07 11:57:00	A7+
4878472	3646834	Nitroglycerin	0.4	2017-06-06 00:13:00	A7+	0
6416752	3670109	Nitroglycerin	0.4	2017-06-23 07:18:00	A7+	1
5196332	3716453	Nitroglycerin	0.4	2017-06-14 19:27:45	A7+
5554237	4173736	Nitroglycerin	0.4	2017-06-28 13:56:21	A7+
5991252	4525910	Nitroglycerin	0.4	2017-05-04 00:40:00	A7+
6476589	4909510	Nitroglycerin	0.4	2017-07-30 09:18:00	A7+
6613276	5006585	Nitroglycerin	0.4	2017-08-02 12:36:00	A7+
6630886	5019166	Nitroglycerin	0.4	2017-06-20 20:23:00	A7+	2
7079241	5347561	Nitroglycerin	0.4	2017-08-13 14:35:00	A7+
7292880	5498535	Nitroglycerin	0.4	2017-08-22 20:10:00	A7+
7344127	5533676	Nitroglycerin	0.4	2017-02-13 19:39:00	A7+
8548796	5738576	Nitroglycerin	0.4	2017-03-16 22:16:00	A7+
7863779	5937078	Nitroglycerin	0.4	2017-04-09 21:30:00	A7+	1
8149618	6140814	Nitroglycerin	0.4	2017-09-13 07:09:00	A7+
8657911	6226182	Nitroglycerin	0.4	2017-09-24 11:00:00	A7+
12642158	6413266	Nitroglycerin	0.4	2017-09-28 10:40:00	A7+
8952746	6478790	Nitroglycerin	0.4	2017-02-01 10:35:00	A7+
9569746	6950497	Nitroglycerin	0.4	2017-10-21 09:36:22	A7+
10250663	7439784	Nitroglycerin	0.4	2017-03-08 17:08:00	A7+
10287756	7468819	Nitroglycerin	0.4	2017-02-23 03:28:00	A7+
10454777	7547148	Nitroglycerin	0.4	2017-06-07 11:57:00	A7+
10661970	7701093	Nitroglycerin	0.4	2017-11-19 04:19:00	A7+
10692283	7704760	Nitroglycerin	0.4	2017-11-12 15:07:56	A7+
10802907	7799985	Nitroglycerin	0.4	2017-11-27 02:31:52	A7+
11016504	7937918	Nitroglycerin	0.4	2017-12-02 22:33:00	A7+
11222919	8102320	Nitroglycerin	0.4	2017-10-02 11:23:11	A7+
12155430	8764594	Nitroglycerin	0.4	2017-02-19 17:08:00	A7+	2
13590596	9732276	Nitroglycerin	0.4	2017-08-18 07:25:00	A7+	2
14463596	10335705	Nitroglycerin	0.4	2017-12-11 01:34:00	A7+
14467293	10336051	Nitroglycerin	0.4	2017-12-11 22:35:00	A7+
15761169	11309304	Nitroglycerin	0.4	2017-05-30 06:30:00	A7+	4
15833873	11366212	Nitroglycerin	0.4	2017-06-02 19:40:00	A7+
18299319	12743443	Nitroglycerin	0.4	2017-10-28 21:19:16	A7+
19764921	13208354	Nitroglycerin	0.4	2017-07-28 02:55:00	A7+
20110450	13250659	Nitroglycerin	0.4	2017-08-24 17:13:00	A7+	1
19809059	13919260	Nitroglycerin	0	2017-11-14 06:38:40	A7+
20297260	14164144	Nitroglycerin	0.4	2017-02-17 08:53:00	A7+	1
22300442	15710012	Nitroglycerin	0.4	2017-10-22 21:51:00	A7+
2385700	1722810	Nitroglycerin	0.4	2017-03-15 23:56:01	A7+2+
3117553	2272107	Nitroglycerin	0.4	2017-04-08 18:30:00	A7+2+
3330381	2455420	Nitroglycerin	0.4	2017-01-07 22:12:12	A7+2+
6562795	4970389	Nitroglycerin	0.4	2017-07-31 10:03:22	A7+2+
6599276	4994687	Nitroglycerin	0.4	2017-06-04 14:32:00	A7+2+	1
6684203	5058960	Nitroglycerin	0.4	2017-05-25 18:59:00	A7+2+
6966217	5265458	Nitroglycerin	0.4	2017-02-06 07:12:56	A7+2+
8158139	5611674	Nitroglycerin	0.4	2017-08-28 19:08:26	A7+2+
10424242	6170622	Nitroglycerin	0.4	2017-09-12 08:53:00	A7+2+	1
8207038	6179049	Nitroglycerin	0.4	2017-09-19 13:47:49	A7+2+
8768630	6242470	Nitroglycerin	1	2017-09-20 15:46:00	A7+2+
8816733	6384963	Nitroglycerin	0.4	2017-10-02 00:55:00	A7+2+
9156892	6635521	Nitroglycerin	0.4	2017-03-12 10:45:00	A7+2+
9268100	6716276	Nitroglycerin	0.4	2017-02-06 07:12:56	A7+2+
9421102	6845676	Nitroglycerin	0.4	2017-02-03 19:50:00	A7+2+	1
9595607	6969418	Nitroglycerin	0.4	2017-10-19 21:11:00	A7+2+
9697952	7044436	Nitroglycerin	0.4	2017-10-18 23:48:00	A7+2+	2
9991131	7253487	Nitroglycerin	0.4	2017-05-13 06:59:00	A7+2+
11746469	8391620	Nitroglycerin	0.4	2017-04-06 02:50:02	A7+2+
12477526	8978883	Nitroglycerin	0.4	2017-12-18 03:42:24	A7+2+
18300014	12743978	Nitroglycerin	0.4	2017-07-16 03:12:37	A7+2+
18472673	12881474	Nitroglycerin	0.4	2017-11-12 10:11:06	A7+2+
18810149	13136137	Nitroglycerin	0.4	2017-07-18 14:30:36	A7+2+	1
23545202	16666205	Nitroglycerin	0.4	2017-08-05 21:55:00	A7+2+
1853582	1421224	Nitroglycerin	1	2017-01-02 11:02:23	A7+2+3+	2
3037822	2201993	Nitroglycerin	0.4	2017-04-05 17:31:00	A7+2+3+
4241692	3189092	Nitroglycerin	0.4	2017-05-06 13:18:31	A7+2+3+
5194045	3890118	Nitroglycerin	0.4	2017-07-03 10:12:00	A7+2+3+
5966799	4505445	Nitroglycerin	0.4	2017-03-28 21:44:49	A7+2+3+
8652006	6284913	Nitroglycerin	0.4	2017-09-22 08:00:00	A7+2+3+	3
20654445	14417309	Nitroglycerin	0.4	2017-09-30 20:07:00	A7+2+3+
18103688	12616898	Nitroglycerin	0.4	2017-05-26 07:58:39	A7+2+3+4+
1765140	1363020	Nitroglycerin	0.4	2017-01-23 16:57:09	A7+2+30	2
10424303	6170672	Nitroglycerin	0.4	2017-09-18 18:08:00	A7+2+30	2
5642144	4239788	Nitroglycerin	0.4	2017-04-14 21:00:28	A7+20
11789062	8473957	Nitroglycerin	1	2017-12-18 01:42:00	A7+203040	2
2169567	1575678	Nitroglycerin	0.4	2017-01-27 04:25:00	A70
3331756	2456622	Nitroglycerin	1	2017-01-08 13:26:00	A70
8623214	2992743	Nitroglycerin	0.4	2017-01-18 04:14:13	A70	1
4013796	3010947	Nitroglycerin	0.4	2017-05-08 02:40:00	A70
4967639	3713911	Nitroglycerin	0.4	2017-01-27 11:39:00	A70
5195923	3891759	Nitroglycerin	4	2017-07-02 16:09:00	A70
5626186	4228934	Nitroglycerin	0.4	2017-01-22 00:52:43	A70
6583159	4986084	Nitroglycerin	0.4	2017-06-27 14:53:34	A70
7319764	5517531	Nitroglycerin	0.4	2017-01-11 15:46:00	A70
7426119	5596112	Nitroglycerin	0.4	2017-08-27 23:46:00	A70
7467995	5625546	Nitroglycerin	0.4	2017-08-28 19:44:00	A70
7870085	5942171	Nitroglycerin	0.4	2017-05-06 00:59:00	A70
8044217	6036301	Nitroglycerin	0.4	2017-09-02 12:18:10	A70
8788056	6361286	Nitroglycerin	0.4	2017-09-24 10:48:30	A70	1
9018887	6529569	Nitroglycerin	4	2017-02-25 16:40:00	A70
9658695	7019831	Nitroglycerin	0.4	2017-10-17 11:58:00	A70
9679301	7030546	Nitroglycerin	0.4	2017-07-02 10:48:00	A70
9856659	7155018	Nitroglycerin	0.4	2017-10-24 13:46:04	A70
10366667	7429813	Nitroglycerin	0.4	2017-11-07 20:10:00	A70
10277155	7460465	Nitroglycerin	0.4	2017-01-27 04:25:00	A70
10661617	7700796	Nitroglycerin	0.4	2017-11-18 10:30:00	A70
11188536	8072910	Nitroglycerin	0.4	2017-09-14 23:39:00	A70
11917418	8554085	Nitroglycerin	4	2017-12-19 18:53:00	A70
13011773	9359941	Nitroglycerin	0.4	2017-01-12 09:49:00	A70
13012478	9360473	Nitroglycerin	0.4	2017-01-24 03:34:00	A70
20321079	14181912	Nitroglycerin	0.4	2017-05-12 21:45:00	A70
20321617	14182367	Nitroglycerin	0.4	2017-05-17 18:53:00	A70
25151394	14636402	Nitroglycerin	0.4	2017-11-24 07:32:39	A70
2361219	1703078	Nitroglycerin	0.4	2017-03-19 11:38:50	A702+	1
3737224	2791478	Nitroglycerin	0.4	2017-01-20 19:50:00	A702+
9183748	6020173	Nitroglycerin	0.4	2017-08-31 08:45:00	A702+
11113069	8009657	Nitroglycerin	0.4	2017-12-06 13:15:00	A702+
11773052	8462263	Nitroglycerin	0.4	2017-12-09 12:33:00	A702+
13093394	9132820	Nitroglycerin	0.4	2017-09-29 09:20:00	A702+
20117446	13330921	Nitroglycerin	0.4	2017-08-24 08:46:00	A702+
10812577	7806259	Nitroglycerin	0.4	2017-11-20 14:41:00	A702+3+	2
10881629	7564706	Nitroglycerin	0.4	2017-10-30 18:27:00	A702+3+4+	2
4983310	3726029	Nitroglycerin	400	2017-06-13 12:58:00	A702+30
1742560	1345136	Nitroglycerin	0.4	2017-01-28 06:10:00	A7020	1
3030041	2195365	Nitroglycerin	0.4	2017-04-01 16:23:00	A7020
6063959	4582708	Nitroglycerin	0.4	2017-05-12 15:20:00	A7020
6807536	5146235	Nitroglycerin	0.4	2017-08-06 23:38:00	A7020
8185655	6165421	Nitroglycerin	0.4	2017-09-12 08:43:00	A7020	0
10429434	6268723	Nitroglycerin	0.4	2017-09-16 01:48:00	A7020	2
11478316	8157199	Nitroglycerin	0.4	2017-12-05 15:06:13	A7020	1
11779454	8467755	Nitroglycerin	0.4	2017-12-12 18:32:00	A7020
11897376	8539869	Nitroglycerin	0.4	2017-12-21 23:35:02	A7020
11916263	8553110	Nitroglycerin	400	2017-12-18 00:39:00	A7020	6
25151286	14330209	Nitroglycerin	0.4	2017-10-21 16:50:00	A7020
5737075	4313552	Nitroglycerin	0.4	2017-02-04 02:30:22	A70203+
2205296	1605575	Nitroglycerin	0.4	2017-02-12 14:02:48	A702030
5063099	3785252	Nitroglycerin	0.5	2017-06-21 03:43:00	A702030
10143786	7366110	Nitroglycerin	0.4	2017-10-30 12:54:00	A702030
15133287	10849633	Nitroglycerin	0.4	2017-03-29 00:03:00	A702030	2
19727047	13868020	Nitroglycerin	0.4	2017-05-14 11:49:00	A702030
19793957	13908421	Nitroglycerin	0.4	2017-08-11 14:42:39	A702030	1
21504768	15090037	Nitroglycerin	0.04	2017-05-13 17:22:00	A702030	2
21646593	15194283	Nitroglycerin	0.4	2017-03-06 15:55:00	A702030
24297202	17203062	Nitroglycerin	0.4	2017-08-31 13:56:36	A702030	2
20972191	14662976	Nitroglycerin	0.4	2017-12-02 11:13:00	A70203040
6732300	5090782	Nitroglycerin	0.4	2017-04-14 00:16:29	A8-
1756031	1356035	Nitroglycerin	0.4	2017-01-07 14:38:37	A8+
1786827	1376447	Nitroglycerin	0.4	2017-02-03 12:14:00	A8+
1842442	1414510	Nitroglycerin	0.4	2017-02-11 11:37:14	A8+
2093157	1521998	Nitroglycerin	0.4	2017-03-02 22:39:00	A8+
2128862	1541709	Nitroglycerin	0.4	2017-03-02 22:39:00	A8+
2190104	1592941	Nitroglycerin	0.4	2017-02-05 22:55:00	A8+
2217550	1612697	Nitroglycerin	0.4	2017-03-08 04:16:53	A8+
2308487	1665906	Nitroglycerin	0.4	2017-03-07 16:26:33	A8+
2645619	1928992	Nitroglycerin	0.4	2017-01-29 11:00:00	A8+
2818218	2015432	Nitroglycerin	0.4	2017-04-02 03:20:00	A8+
3340695	2464650	Nitroglycerin	0.4	2017-01-15 17:35:00	A8+	1
3441941	2557582	Nitroglycerin	0.4	2017-04-22 00:40:00	A8+
3484479	2687805	Nitroglycerin	0.4	2017-04-19 16:45:00	A8+
3720815	2782763	Nitroglycerin	0.4	2017-04-18 22:00:00	A8+
7105969	2903333	Nitroglycerin	0.4	2017-01-27 03:52:51	A8+	1
4179215	2921962	Nitroglycerin	0.4	2017-04-27 22:30:00	A8+
4068161	3056246	Nitroglycerin	0.4	2017-05-07 10:07:00	A8+
4234242	3128950	Nitroglycerin	0.4	2017-05-10 15:19:00	A8+
6205667	4693141	Nitroglycerin	0.4	2017-07-23 05:40:00	A8+
8362084	4807505	Nitroglycerin	0.4	2017-07-02 21:46:00	A8+
6535683	4952509	Nitroglycerin	0.4	2017-07-28 04:18:00	A8+
7729326	5156238	Nitroglycerin	0.4	2017-08-01 06:36:00	A8+
6831978	5165750	Nitroglycerin	0.4	2017-01-13 21:54:00	A8+
6848026	5179383	Nitroglycerin	0.4	2017-01-20 10:52:00	A8+
7281734	5478186	Nitroglycerin	0.4	2017-08-22 01:58:36	A8+
8036343	5608505	Nitroglycerin	0.4	2017-08-29 17:30:00	A8+
8537614	5729122	Nitroglycerin	0.4	2017-03-02 13:46:00	A8+
8555525	5744288	Nitroglycerin	0.4	2017-05-11 06:40:00	A8+
8855524	5835732	Nitroglycerin	0.4	2017-08-31 13:34:00	A8+
7898374	5965182	Nitroglycerin	0.4	2017-07-07 08:34:00	A8+
8200338	6173917	Nitroglycerin	0.4	2017-09-20 08:58:12	A8+
8227354	6191683	Nitroglycerin	0.4	2017-09-13 20:12:00	A8+
10156328	6299653	Nitroglycerin	0.4	2017-09-18 10:25:00	A8+
9693331	6802031	Nitroglycerin	0.4	2017-10-14 10:47:00	A8+
10260150	7447168	Nitroglycerin	0.4	2017-04-02 03:20:00	A8+
10266550	7452225	Nitroglycerin	0.4	2017-04-18 22:00:00	A8+
10281156	7463569	Nitroglycerin	0.4	2017-02-05 22:55:00	A8+
10337085	7501566	Nitroglycerin	0.4	2017-11-04 23:01:00	A8+
10834090	7820777	Nitroglycerin	0.04	2017-11-23 19:31:00	A8+
10992042	7920030	Nitroglycerin	0.4	2017-11-17 12:09:00	A8+
11345807	8200283	Nitroglycerin	0.4	2017-10-28 05:31:00	A8+
11360286	8210273	Nitroglycerin	0.4	2017-12-13 11:19:07	A8+
12697918	9136737	Nitroglycerin	0.4	2017-11-24 17:40:00	A8+
16161218	11613864	Nitroglycerin	0.4	2017-06-29 23:36:00	A8+
16663198	11932259	Nitroglycerin	0.4	2017-07-22 10:30:00	A8+
16623022	11936319	Nitroglycerin	0.4	2017-07-23 14:52:00	A8+
16607876	11972798	Nitroglycerin	0.4	2017-08-02 22:18:00	A8+
19989531	14059818	Nitroglycerin	0.4	2017-06-15 01:56:00	A8+
21055989	14736575	Nitroglycerin	0.4	2017-12-31 00:52:00	A8+
24297151	17203027	Nitroglycerin	0.4	2017-08-30 19:59:47	A8+	1
1756314	1356279	Nitroglycerin	0.4	2017-01-11 09:40:29	A8+2+
1792369	1380643	Nitroglycerin	0.4	2017-02-03 17:00:00	A8+2+
2161931	1568610	Nitroglycerin	0.4	2017-01-18 20:29:39	A8+2+
3441675	2555552	Nitroglycerin	0.4	2017-04-20 16:39:38	A8+2+
4244530	3191829	Nitroglycerin	0.4	2017-05-07 07:40:00	A8+2+
8384157	4829492	Nitroglycerin	0.4	2017-05-31 19:14:00	A8+2+	0
6462583	4898223	Nitroglycerin	0.4	2017-07-21 10:42:00	A8+2+
7878496	5949004	Nitroglycerin	0.4	2017-03-06 01:27:00	A8+2+
21375805	6183424	Nitroglycerin	0.4	2017-09-12 16:08:00	A8+2+
8853427	6412014	Nitroglycerin	0.4	2017-09-23 19:54:00	A8+2+	1
9078561	6578706	Nitroglycerin	0.4	2017-10-08 17:21:00	A8+2+
10858405	7835613	Nitroglycerin	0.4	2017-11-21 21:32:18	A8+2+
11204203	8086290	Nitroglycerin	0.4	2017-09-24 12:48:00	A8+2+
11364795	8214033	Nitroglycerin	0.4	2017-09-01 23:35:48	A8+2+	1
11558866	8339677	Nitroglycerin	0.4	2017-11-03 06:45:37	A8+2+
12601776	8488778	Nitroglycerin	0.4	2017-12-20 11:03:00	A8+2+	1
13551958	9703106	Nitroglycerin	0.4	2017-10-18 09:41:07	A8+2+
14057119	10065933	Nitroglycerin	0.4	2017-07-01 08:50:00	A8+2+
14764414	10577444	Nitroglycerin	0.4	2017-10-01 13:17:00	A8+2+
15721948	11275184	Nitroglycerin	0.4	2017-05-20 13:01:00	A8+2+
18448386	12860367	Nitroglycerin	0.4	2017-03-08 07:46:27	A8+2+
18653937	13015125	Nitroglycerin	0	2017-11-23 11:19:00	A8+2+
20092893	13235031	Nitroglycerin	0.4	2017-05-09 09:20:00	A8+2+
20521706	13652123	Nitroglycerin	0.4	2017-07-27 22:25:02	A8+2+	1
19766403	13887569	Nitroglycerin	0.4	2017-06-09 16:24:00	A8+2+
22249452	15668793	Nitroglycerin	0.4	2017-04-14 09:24:00	A8+2+	1
1643348	1273733	Nitroglycerin	0.4	2017-01-16 22:40:00	A8+2+3+
3882648	2891441	Nitroglycerin	0.4	2017-01-16 17:35:00	A8+2+3+
12892730	4048337	Nitroglycerin	0.4	2017-07-03 10:11:00	A8+2+3+
8062946	6087680	Nitroglycerin	0.4	2017-09-11 07:50:00	A8+2+3+	5
10937695	7856997	Nitroglycerin	60	2017-11-30 13:11:00	A8+2+3+	1
20067959	13212709	Nitroglycerin	0.4	2017-08-06 21:15:31	A8+2+3+
20340969	13641556	Nitroglycerin	0.4	2017-10-04 23:13:00	A8+2+3+	2
21029061	14712887	Nitroglycerin	0.4	2017-12-21 07:15:00	A8+2+3+
21031568	14715081	Nitroglycerin	0.4	2017-12-20 14:20:00	A8+2+3+	2
22256994	15674103	Nitroglycerin	0.4	2017-04-20 11:34:37	A8+2+3+	1
1828687	1392462	Nitroglycerin	0.4	2017-01-30 19:23:00	A8+2+3+4+
11695767	8429857	Nitroglycerin	1	2017-12-16 08:15:00	A8+2+3+4+
12168718	8765413	Nitroglycerin	0.4	2017-02-25 11:50:00	A8+2+3+4+
3700931	2763051	Nitroglycerin	0.4	2017-04-17 05:00:00	A8+2+30
4148575	3111519	Nitroglycerin	0.4	2017-05-11 17:39:00	A8+20	0
11009337	7932235	Nitroglycerin	0.4	2017-12-03 02:17:00	A8+20
1696182	1314498	Nitroglycerin	0.4	2017-01-20 20:09:00	A8+2030
1697430	1315577	Nitroglycerin	0.4	2017-01-20 20:09:00	A8+2030
3662854	2734033	Nitroglycerin	0.4	2017-04-25 04:52:00	A8+2030
1641218	1271911	Nitroglycerin	0.4	2017-01-17 07:43:00	A80
6851189	1427732	Nitroglycerin	0.4	2017-01-02 09:09:00	A80
1948814	1454534	Nitroglycerin	0.4	2017-02-20 10:38:00	A80
2036264	1491166	Nitroglycerin	0.4	2017-02-02 02:59:39	A80
2216221	1611157	Nitroglycerin	0.4	2017-02-11 03:05:00	A80
2630785	1926856	Nitroglycerin	0.4	2017-03-29 00:47:00	A80
2988510	2159881	Nitroglycerin	0.4	2017-04-05 12:10:00	A80
3720181	2779074	Nitroglycerin	0.4	2017-04-25 07:58:00	A80
4067066	3055645	Nitroglycerin	0.4	2017-05-07 20:19:00	A80
4360480	3280917	Nitroglycerin	0.4	2017-04-23 14:32:09	A80	1
4991392	3731234	Nitroglycerin	0.4	2017-06-12 22:06:00	A80
6392590	3754386	Nitroglycerin	0.4	2017-06-19 22:42:07	A80
5531758	4155416	Nitroglycerin	400	2017-01-13 09:03:43	A80
5532017	4155631	Nitroglycerin	0.4	2017-02-26 03:02:15	A80
5586903	4200296	Nitroglycerin	0.4	2017-07-08 14:01:00	A80
6387679	4844920	Nitroglycerin	0.4	2017-07-14 17:50:00	A80
6626838	5015495	Nitroglycerin	0.4	2017-02-06 17:16:00	A80	0
6735544	5093519	Nitroglycerin	0.4	2017-05-06 10:42:00	A80
6845565	5177321	Nitroglycerin	0.4	2017-01-12 07:18:00	A80
10405956	5323545	Nitroglycerin	0.4	2017-08-11 15:55:00	A80
10410729	5507835	Nitroglycerin	0.4	2017-08-21 15:20:00	A80
8603465	5786862	Nitroglycerin	0.4	2017-08-22 13:17:00	A80
8820333	6387736	Nitroglycerin	0.4	2017-10-02 09:26:00	A80
8987359	6503621	Nitroglycerin	0.4	2017-03-13 09:33:00	A80
9002803	6516427	Nitroglycerin	0.4	2017-02-11 18:08:00	A80
9659574	7020577	Nitroglycerin	0.4	2017-10-17 11:50:00	A80
10258707	7446017	Nitroglycerin	0.4	2017-03-29 00:47:00	A80
10261513	7448243	Nitroglycerin	0.4	2017-04-05 12:10:00	A80
10268870	7454063	Nitroglycerin	0.4	2017-04-25 07:58:00	A80
10274039	7458090	Nitroglycerin	0.4	2017-05-07 20:19:00	A80
10283276	7465269	Nitroglycerin	0.4	2017-02-11 03:05:00	A80
10467318	7557129	Nitroglycerin	0.4	2017-07-08 14:01:00	A80
10742367	7755183	Nitroglycerin	0.4	2017-11-14 18:34:00	A80
11322249	8179711	Nitroglycerin	0.4	2017-10-21 14:30:41	A80
23389927	8482821	Nitroglycerin	0.4	2017-10-22 10:03:00	A80
11919742	8556045	Nitroglycerin	0.4	2017-12-19 03:47:00	A80
12311583	8573994	Nitroglycerin	0.4	2017-12-20 10:09:00	A80
12340227	8875657	Nitroglycerin	0.4	2017-07-04 20:43:00	A80
12520780	9009524	Nitroglycerin	0.4	2017-12-25 22:50:00	A80
18299961	12743941	Nitroglycerin	0.4	2017-12-11 09:38:51	A80	1
18476582	12884862	Nitroglycerin	0.4	2017-12-18 12:50:00	A80
18857597	13172726	Nitroglycerin	0.4	2017-11-22 06:05:00	A80
19764163	13207684	Nitroglycerin	0.4	2017-07-31 19:31:00	A80
24941741	13639342	Nitroglycerin	0.4	2017-10-05 11:37:00	A80
19798977	13912036	Nitroglycerin	0.4	2017-09-11 15:26:41	A80
19809070	13919269	Nitroglycerin	0	2017-11-13 09:50:54	A80
20594495	14368611	Nitroglycerin	0.4	2017-11-07 04:32:00	A80	0
21725756	15260283	Nitroglycerin	0.4	2017-01-05 10:00:00	A80
21866239	15368445	Nitroglycerin	0.4	2017-07-13 00:17:13	A80
22068300	15526893	Nitroglycerin	0.4	2017-12-11 07:41:00	A80
12041112	1366487	Nitroglycerin	0.4	2017-01-28 09:35:00	A802+
2353757	1697602	Nitroglycerin	0.4	2017-03-16 13:54:00	A802+	2
2818195	2015417	Nitroglycerin	0.4	2017-04-02 21:53:00	A802+
6175733	3754729	Nitroglycerin	0.4	2017-06-26 16:16:00	A802+
9524392	6919972	Nitroglycerin	0.4	2017-10-14 10:17:00	A802+
10253798	7442182	Nitroglycerin	0.4	2017-03-16 13:54:00	A802+	2
10260490	7447434	Nitroglycerin	0.4	2017-04-02 21:53:00	A802+
11819995	8492990	Nitroglycerin	0.4	2017-12-03 06:52:00	A802+	1
8098278	6107156	Nitroglycerin	0.4	2017-09-16 18:25:00	A802+3+	1
10592224	7649445	Nitroglycerin	0.4	2017-02-13 03:04:00	A802+3+	1
9160339	5534697	Nitroglycerin	0.04	2017-04-15 18:50:00	A802+30
1659559	1285559	Nitroglycerin	0.4	2017-01-18 06:14:00	A8020
2169886	1575913	Nitroglycerin	0.4	2017-01-26 10:53:00	A8020
2170421	1576336	Nitroglycerin	4	2017-01-27 10:53:00	A8020	1
3437071	2551574	Nitroglycerin	0.4	2017-04-17 19:39:00	A8020
3932388	2944483	Nitroglycerin	0.4	2017-05-02 18:42:00	A8020
4547764	3326839	Nitroglycerin	0.4	2017-05-26 10:24:00	A8020	1
4946238	3686192	Nitroglycerin	0.4	2017-06-22 20:56:00	A8020
8759302	4252315	Nitroglycerin	0.4	2017-06-13 12:00:00	A8020
10392689	4742417	Nitroglycerin	0.4	2017-07-23 21:58:00	A8020
6737232	5094925	Nitroglycerin	0.4	2017-05-19 10:51:51	A8020
6833507	5167031	Nitroglycerin	0.4	2017-01-13 02:10:00	A8020	12
10434114	6402679	Nitroglycerin	0.4	2017-10-01 15:00:00	A8020
10271815	7456314	Nitroglycerin	0.4	2017-05-02 18:42:00	A8020
10276904	7460294	Nitroglycerin	0.4	2017-01-26 10:53:00	A8020
10277321	7460606	Nitroglycerin	4	2017-01-27 10:53:00	A8020	1
13521303	9683745	Nitroglycerin	0.4	2017-12-24 09:32:00	A8020
18101385	12616000	Nitroglycerin	0.4	2017-06-05 08:38:27	A8020
19261167	13495459	Nitroglycerin	0.4	2017-04-18 05:30:00	A8020	1
19987110	14057809	Nitroglycerin	0.4	2017-07-23 03:06:32	A8020
9645967	7008912	Nitroglycerin	0.4	2017-10-02 14:05:00	A80203+
12281364	8837273	Nitroglycerin	0.4	2017-12-27 22:15:00	A80203+
1821353	1399631	Nitroglycerin	0.4	2017-02-10 00:25:00	A802030	1
4520359	3404768	Nitroglycerin	0.4	2017-06-02 01:38:00	A802030	1
5582768	4197091	Nitroglycerin	0.4	2017-06-07 19:23:01	A802030
8923745	6460239	Nitroglycerin	0.4	2017-10-04 11:44:00	A802030	1
10452759	7545503	Nitroglycerin	0.4	2017-06-02 01:38:00	A802030	1
11281710	8147371	Nitroglycerin	0.4	2017-12-09 10:56:03	A802030
12060897	8661020	Nitroglycerin	0.4	2017-12-30 18:35:00	A802030	2
19041936	13320678	Nitroglycerin	0.4	2017-09-16 15:08:00	A802030
19813698	13922773	Nitroglycerin	0	2017-12-12 22:16:54	A802030
3036432	2200789	Nitroglycerin	0.4	2017-04-04 11:18:00	A9-
8560292	5748409	Nitroglycerin	0.4	2017-05-19 20:00:00	A9-
8809277	6380176	Nitroglycerin	50	2017-09-30 01:50:00	A9-
19041807	13320595	Nitroglycerin	0.04	2017-09-12 10:08:00	A9-
24298420	17203930	Nitroglycerin	0.4	2017-09-14 07:27:00	A9-	1
1622886	1261832	Nitroglycerin	0.4	2017-01-04 18:34:00	A9+
12991829	1271596	Nitroglycerin	0.4	2017-01-07 19:40:44	A9+
1667265	1291040	Nitroglycerin	0.4	2017-01-18 18:40:00	A9+
2172004	1577559	Nitroglycerin	0.4	2017-01-24 12:01:00	A9+
2457166	1780760	Nitroglycerin	0.4	2017-03-21 21:48:45	A9+
4714840	1783799	Nitroglycerin	0.4	2017-03-17 17:54:00	A9+
3068088	2228360	Nitroglycerin	0.4	2017-04-07 21:44:00	A9+
3725177	2324442	Nitroglycerin	0.4	2017-04-11 11:50:00	A9+
3344178	2467773	Nitroglycerin	0.4	2017-01-18 19:59:21	A9+
3444938	2559153	Nitroglycerin	0.4	2017-04-22 19:40:00	A9+
3459490	2560677	Nitroglycerin	0.4	2017-04-24 12:01:00	A9+
3650181	2723296	Nitroglycerin	0.4	2017-03-29 20:18:45	A9+	2
3857635	2883984	Nitroglycerin	0.4	2017-04-28 16:43:00	A9+
3867936	2912003	Nitroglycerin	0.4	2017-04-19 18:20:00	A9+
7080875	3005500	Nitroglycerin	0.4	2017-03-23 13:40:00	A9+
4282796	3219268	Nitroglycerin	0.4	2017-05-17 12:13:00	A9+
4360881	3281268	Nitroglycerin	0.2	2017-05-15 00:37:02	A9+
4520209	3387733	Nitroglycerin	0.4	2017-05-30 20:24:00	A9+
4717251	3406631	Nitroglycerin	0.4	2017-05-25 15:08:00	A9+
4552771	3431168	Nitroglycerin	0.4	2017-06-03 16:42:00	A9+	1
4660046	3516030	Nitroglycerin	0.4	2017-06-01 11:17:00	A9+
4661801	3517281	Nitroglycerin	0.4	2017-05-28 20:35:00	A9+
5068180	3789674	Nitroglycerin	0.4	2017-06-20 18:22:45	A9+
5223885	3912947	Nitroglycerin	10	2017-06-08 17:35:29	A9+
5531391	4155115	Nitroglycerin	0.4	2017-02-21 04:38:02	A9+
5536498	4159251	Nitroglycerin	0.4	2017-02-01 19:17:00	A9+
5546665	4167538	Nitroglycerin	0.4	2017-03-10 11:00:00	A9+
5549463	4169819	Nitroglycerin	0.4	2017-03-25 12:31:10	A9+
5551391	4171371	Nitroglycerin	0.4	2017-03-30 05:28:00	A9+
5597036	4207931	Nitroglycerin	0.4	2017-05-01 10:03:00	A9+
5649506	4245356	Nitroglycerin	0.4	2017-04-26 21:23:48	A9+
5697286	4282139	Nitroglycerin	0.4	2017-01-05 12:56:00	A9+
6273218	4744935	Nitroglycerin	0.4	2017-07-16 07:15:00	A9+
8352009	4798360	Nitroglycerin	324	2017-05-27 15:27:00	A9+
10396326	4948602	Nitroglycerin	0.4	2017-07-28 16:28:00	A9+
6658055	5038180	Nitroglycerin	1	2017-06-17 20:31:34	A9+	1
6922376	5082066	Nitroglycerin	0.4	2017-08-05 13:50:00	A9+
6741787	5098786	Nitroglycerin	0.4	2017-06-19 10:21:23	A9+
6774282	5120640	Nitroglycerin	0.4	2017-05-08 22:48:00	A9+
9661206	5200860	Nitroglycerin	0.4	2017-01-21 04:10:00	A9+
6881463	5203152	Nitroglycerin	0.4	2017-01-21 13:41:00	A9+
6929392	5235536	Nitroglycerin	0.4	2017-07-22 15:13:30	A9+
6941792	5244551	Nitroglycerin	0.4	2017-01-30 23:31:00	A9+
6962862	5262591	Nitroglycerin	0.4	2017-02-04 11:52:00	A9+
10201302	5502743	Nitroglycerin	0.4	2017-08-23 07:32:00	A9+
7391145	5569653	Nitroglycerin	0.4	2017-05-01 14:32:50	A9+
7406780	5582984	Nitroglycerin	0.4	2017-07-19 04:38:00	A9+	0
8524486	5717896	Nitroglycerin	0.4	2017-01-16 10:50:00	A9+
8527113	5720132	Nitroglycerin	0.4	2017-02-17 15:25:00	A9+
8534156	5726135	Nitroglycerin	0.4	2017-03-09 23:33:00	A9+
7664376	5792577	Nitroglycerin	0.4	2017-09-01 10:51:00	A9+
7903342	5969328	Nitroglycerin	0.4	2017-08-07 15:08:00	A9+
8061018	6086089	Nitroglycerin	0.4	2017-09-12 08:04:41	A9+
9178398	6259586	Nitroglycerin	0.4	2017-09-18 01:20:00	A9+
8613268	6265028	Nitroglycerin	0.4	2017-09-22 21:08:49	A9+	1
8905220	6445252	Nitroglycerin	0.4	2017-07-03 03:27:26	A9+
8907700	6447496	Nitroglycerin	0.4	2017-07-14 14:30:00	A9+
8913977	6453171	Nitroglycerin	0.4	2017-09-08 04:21:44	A9+
21149294	6453503	Nitroglycerin	1	2017-09-12 09:30:58	A9+	2
9124564	6609183	Nitroglycerin	0.4	2017-10-04 01:12:00	A9+
9144870	6625280	Nitroglycerin	0.4	2017-03-09 00:00:00	A9+
9146283	6626515	Nitroglycerin	0.4	2017-03-10 00:10:00	A9+
9216900	6671784	Nitroglycerin	0.4	2017-04-10 05:10:00	A9+	1
9292986	6738168	Nitroglycerin	0.8	2017-03-24 06:52:00	A9+
9421282	6845813	Nitroglycerin	0	2017-08-30 18:02:00	A9+
9556582	6939207	Nitroglycerin	0.4	2017-10-14 13:30:00	A9+
9642967	7006389	Nitroglycerin	0.4	2017-09-16 20:02:00	A9+
9670310	7022571	Nitroglycerin	0.4	2017-04-15 19:00:35	A9+
[truncated: 8,529 more rows]

## Sheet: a1
A1+	0
A1+	0			1 opoid	2opoid	3 opoid	additionall
A1+2+	0			45	25	7	5
A10	0
A10	0
A102030	0			SUM	465
A1+	1
A1+	1
A1+	1
A1+	1
A1+	1
A1+	1
A1+	1
A1+	1
A1+	1
A1+	1
A1+2+	1
A1+2+	1
A1+2+	1
A1+2+	1
A1+2+3+	1
A1+2+3+	1
A1+2+3+	1
A1+2+3+	1
A1+2+3+	1
A1+2+3+	1
A1+2+3+	1
A1+2+3+4+5+6+	1
A1+20	1
A1+203+	1
A10	1
A10	1
A10	1
A10	1
A10	1
A10	1
A102+	1
A102+	1
A102+	1
A102+3+40	1
A102+30	1
A1020	1
A1020	1
A1020	1
A1020	1
A1020	1
A10203+	1
A102030	1
A102030	1
A102030	1
A102030	1
A1+	2
A1+2+	2
A1+2+	2
A1+2+	2
A1+2+	2
A1+2+	2
A1+2+3+	2
A1+2+3+	2
A1+2+3+	2
A1+2+3+	2
A1+2+3+	2
A1+2+3+	2
A10	2
A10	2
A10	2
A102-	2
A102+	2
A102+	2
A102+30	2
A102030	2
A102030	2
A102030	2
A102030	2
A102030	2
A1020304+	2
A1+2+3+	3
A10	3
A10203+	3
A10203+	3
A10203+	3
A10203+4+5060	3
A102030	3
A1+2+3+	4
A102+3+4+	4
A102+3+4+	4
A102030	4
A102+3+4+	5
A1-
A1-
A1-
A1-
A1+
A1+
A1+
A1+
A1+
A1+
A1+
A1+
A1+
A1+
A1+
A1+
A1+
A1+
A1+
A1+
A1+
A1+
A1+
A1+
A1+
A1+
A1+
A1+
A1+
A1+
A1+
A1+
A1+
A1+
A1+
A1+
A1+
A1+
A1+
A1+
A1+
A1+
A1+
A1+
A1+
A1+
A1+
A1+
A1+
A1+
A1+
A1+
A1+
A1+
A1+
A1+
A1+
A1+
A1+
A1+
A1+
A1+
A1+
A1+
A1+
A1+
A1+
A1+
A1+
A1+
A1+
A1+
A1+
A1+
A1+
A1+
A1+
A1+
A1+
A1+
A1+
A1+
A1+
A1+
A1+
A1+
A1+
A1+
A1+
A1+
A1+
A1+
A1+
A1+
A1+
A1+
A1+
A1+
A1+
A1+
A1+
A1+
A1+
A1+
A1+
A1+
A1+
A1+
A1+
A1+
A1+
A1+
A1+
A1+
A1+
A1+
A1+
A1+
A1+2+
A1+2+
A1+2+
A1+2+
A1+2+
A1+2+
A1+2+
A1+2+
A1+2+
A1+2+
A1+2+
A1+2+
A1+2+
A1+2+
A1+2+
A1+2+
A1+2+
A1+2+
A1+2+
A1+2+
A1+2+
A1+2+
A1+2+
A1+2+
A1+2+
A1+2+
A1+2+
A1+2+
A1+2+
A1+2+
A1+2+
A1+2+
A1+2+
A1+2+
A1+2+
A1+2+
A1+2+
A1+2+
A1+2+
A1+2+
A1+2+
A1+2+
A1+2+
A1+2+
A1+2+
A1+2+
A1+2+
A1+2+
A1+2+
A1+2+
A1+2+
A1+2+
A1+2+
A1+2+
A1+2+
A1+2+3+
A1+2+3+
A1+2+3+
A1+2+3+
A1+2+3+
A1+2+3+
A1+2+3+
A1+2+3+
A1+2+3+
A1+2+3+
A1+2+3+
A1+2+3+
A1+2+3+
A1+2+3+
A1+2+3+
A1+2+3+
A1+2+3+
A1+2+3+
A1+2+3+
A1+2+3+
A1+2+3+
A1+2+3+
A1+2+3+
A1+2+3+
A1+2+3+
A1+2+3+
A1+2+3+
A1+2+3+
A1+2+3+4-
A1+2+3+4+
A1+2+3+4+
A1+2+3+4+
A1+2+3+4+
A1+2+3+4+
A1+2+3+4+
A1+2+30
A1+2+30
A1+2+30
A1+2+30
A1+2+30
A1+2+30
A1+2+30
A1+20
A1+20
A1+20
A1+20
A1+20
A1+20
A1+20
A1+2030
A1+2030
A1+2030
A1+2030
A1+2030
A1+2030
A1+2030
A10
A10
A10
A10
A10
A10
A10
A10
A10
A10
A10
A10
A10
A10
A10
A10
A10
A10
A10
A10
A10
A10
A10
A10
A10
A10
A10
A10
A10
A10
A10
A10
A10
A10
A10
A10
A10
A10
A10
A10
A10
A10
A10
A10
A10
A10
A10
A10
A10
A10
A10
A10
A10
A10
A10
A10
A10
A10
A10
A10
A10
A10
A10
A10
A10
A10
A10
A10
A10
A10
A10
A10
A10
A10
A10
A10
A10
A10
A10
A102-
A102-
A102+
A102+
A102+
A102+
A102+
A102+
A102+
A102+3+
A102+3+
A102+3+
A102+3+
A102+3+
A102+3+
A102+3+
A102+3+
A102+3+
A102+3+
A102+3+
A102+3+
A102+3+
A1020
A1020
A1020
A1020
A1020
A1020
A1020
A1020
A1020
A1020
A1020
A1020
A1020
A1020
A1020
A1020
A1020
A1020
A1020
A1020
A1020
A1020
A1020
A1020
A1020
A1020
A1020
A1020
A1020
A1020
A10203+
A10203+
A102030
A102030
A102030
A102030
A102030
A102030
A102030
A102030
A102030
A102030
A102030
A102030
A102030
A10203040
A10203040

## Sheet: a2
A2+	1
A2+	1			1 opoid	2opoid	3 opoid	additionall
A2+	1			46	15	7	2
A2+	1
A2+	1
A2+	1			SUM	308
A2+	1
A2+2+	1
A2+2+	1
A2+2+	1
A2+2+	1
A2+2+	1
A2+2+	1
A2+2+	1
A2+2+	1
A2+2+	1
A2+2+	1
A2+2+	1
A2+2+3+	1
A2+2+3+	1
A2+2+3+	1
A2+2+3+	1
A2+2+3+	1
A2+2+30	1
A20	1
A20	1
A20	1
A20	1
A20	1
A20	1
A20	1
A20	1
A20	1
A202+	1
A202+	1
A202+30	1
A202+304+	1
A2020	1
A2020	1
A2020	1
A2020	1
A2020	1
A2020	1
A20203+	1
A202030	1
A20203040	1
A2+2+	2
A2+2+3+	2
A2+2+3+	2
A2+2+304+	2
A2+203+	2
A20	2
A20	2
A20	2
A202+3+	2
A2020	2
A2020	2
A2020	2
A20203+4+5+	2
A202030	2
A2020304050	2
A2+	3
A2+2+3+	3
A2+2+30	3
A2+2+3040	3
A2+20	3
A2020	3
A202030	3
A2+2+3+	4
A2020304050607080	8
A2-
A2-
A2-
A2+
A2+
A2+
A2+
A2+
A2+
A2+
A2+
A2+
A2+
A2+
A2+
A2+
A2+
A2+
A2+
A2+
A2+
A2+
A2+
A2+
A2+
A2+
A2+
A2+
A2+
A2+
A2+
A2+
A2+
A2+
A2+
A2+
A2+
A2+
A2+
A2+
A2+
A2+
A2+
A2+
A2+
A2+
A2+
A2+
A2+
A2+
A2+
A2+
A2+
A2+
A2+
A2+
A2+
A2+
A2+
A2+
A2+
A2+
A2+
A2+
A2+
A2+
A2+
A2+
A2+
A2+
A2+
A2+
A2+
A2+
A2+2+
A2+2+
A2+2+
A2+2+
A2+2+
A2+2+
A2+2+
A2+2+
A2+2+
A2+2+
A2+2+
A2+2+
A2+2+
A2+2+
A2+2+
A2+2+
A2+2+
A2+2+
A2+2+
A2+2+
A2+2+
A2+2+
A2+2+
A2+2+
A2+2+
A2+2+
A2+2+
A2+2+
A2+2+
A2+2+
A2+2+
A2+2+
A2+2+
A2+2+
A2+2+
A2+2+3+
A2+2+3+
A2+2+3+
A2+2+3+
A2+2+3+
A2+2+3+
A2+2+3+
A2+2+3+
A2+2+3+
A2+2+3+
A2+2+3+
A2+2+3+
A2+2+3+
A2+2+3+
A2+2+3+
A2+2+3+
A2+2+3+
A2+2+3+
A2+2+3+4+
A2+2+3+4+5+
A2+2+3+40
A2+2+30
A2+2+30
A2+20
A2+20
A2+20
A2+20
A2+20
A2+20
A2+20
A2+20
A2+20
A2+20
A2+20
A2+20
A2+20
A2+2030
A2+2030
A2+2030
A20
A20
A20
A20
A20
A20
A20
A20
A20
A20
A20
A20
A20
A20
A20
A20
A20
A20
A20
A20
A20
A20
A20
A20
A20
A20
A20
A20
A20
A20
A20
A20
A20
A20
A20
A20
A20
A20
A20
A20
A20
A20
A20
A20
A20
A20
A20
A20
A20
A20
A20
A20
A202+
A202+
A202+
A202+
A202+
A202+
A202+
A202+3+
A202+3+
A202+3+
A202+3+
A202+3+
A202+3+
A2020
A2020
A2020
A2020
A2020
A2020
A2020
A2020
A2020
A2020
A2020
A2020
A2020
A2020
A20203+
A20203+
A202030
A202030
A202030
A202030
A202030
A202030
A202030
A20203040
A20203040

## Sheet: a3
A3+	1
A3+	1			1 opoid	2opoid	3 opoid	additionall
A3+	1			28	12	0	2
A3+	1
A3+	1
A3+2+	1			SUM	224
A3+2+	1
A3+20	1
A3+2030	1
A30	1
A30	1
A30	1
A30	1
A30	1
A30	1
A30	1
A30	1
A302+	1
A302+	1
A302+3+	1
A3020	1
A3020	1
A3020	1
A30203+	1
A30203+	1
A302030	1
A3020304+	1
A302030405+	1
A3+	2
A3+	2
A3+	2
A3+	2
A3+2+	2
A3+2+	2
A3+2+3+	2
A30	2
A302+3+	2
A30203+	2
A302030	2
A3020304050	2
A3+2+3+	4
A3+2+3+	4
A3-
A3-
A3+
A3+
A3+
A3+
A3+
A3+
A3+
A3+
A3+
A3+
A3+
A3+
A3+
A3+
A3+
A3+
A3+
A3+
A3+
A3+
A3+
A3+
A3+
A3+
A3+
A3+
A3+
A3+
A3+
A3+
A3+
A3+
A3+
A3+
A3+
A3+
A3+
A3+
A3+
A3+
A3+
A3+2+
A3+2+
A3+2+
A3+2+
A3+2+
A3+2+
A3+2+
A3+2+
A3+2+
A3+2+
A3+2+
A3+2+
A3+2+
A3+2+
A3+2+
A3+2+
A3+2+
A3+2+
A3+2+
A3+2+
A3+2+
A3+2+
A3+2+
A3+2+
A3+2+
A3+2+
A3+2+
A3+2+
A3+2+3+
A3+2+3+
A3+2+3+
A3+2+3+
A3+2+3+
A3+2+3+
A3+2+3+
A3+2+3+
A3+2+3+
A3+2+3+
A3+2+3+
A3+2+3+
A3+2+3+
A3+2+3+
A3+2+3+
A3+2+3+
A3+2+3+
A3+2+3+4+5+
A3+2+3+4+5+
A3+2+30
A3+2+30
A3+2+3040
A3+20
A3+20
A3+20
A3+20
A3+20
A3+203+4050
A30
A30
A30
A30
A30
A30
A30
A30
A30
A30
A30
A30
A30
A30
A30
A30
A30
A30
A30
A30
A30
A30
A30
A30
A30
A30
A30
A30
A30
A30
A30
A30
A30
A30
A30
A30
A30
A30
A30
A30
A30
A302+
A302+
A302+
A302+
A302+
A302+
A302+
A302+
A302+3+4+5+6+
A302+30
A302+3040
A3020
A3020
A3020
A3020
A3020
A3020
A3020
A3020
A3020
A3020
A3020
A3020
A3020
A3020
A3020
A3020
A30203+
A30203+
A30203+
A302030
A302030
A302030
A302030
A302030
A302030
A302030
A302030
A302030
A302030
A302030
A30203040

## Sheet: a4
A4+	1
A4+2+	1			1 opoid	2opoid	3 opoid	additionall
A4+2+	1			23	7	1	1
A4+2+	1
A4+2+	1
A4+2+3+	1			SUM	216
A4+2+3+	1
A4+2+3+40	1
A4+2+30	1
A40	1
A40	1
A40	1
A40	1
A40	1
A40	1
A40	1
A4020	1
A4020	1
A4020	1
A4020	1
A4020	1
A4020	1
A402030	1
A4+	2
A4+2+3+	2
A4+2+3+	2
A4+2+3+	2
A4+2+3+4+5+	2
A4020	2
A4020	2
A402030	3
A402+3+40	4
A4-
A4+
A4+
A4+
A4+
A4+
A4+
A4+
A4+
A4+
A4+
A4+
A4+
A4+
A4+
A4+
A4+
A4+
A4+
A4+
A4+
A4+
A4+
A4+
A4+
A4+
A4+
A4+
A4+
A4+
A4+
A4+
A4+
A4+
A4+
A4+
A4+
A4+
A4+
A4+
A4+
A4+
A4+
A4+
A4+
A4+
A4+
A4+
A4+
A4+
A4+
A4+
A4+
A4+
A4+
A4+
A4+
A4+
A4+
A4+2+
A4+2+
A4+2+
A4+2+
A4+2+
A4+2+
A4+2+
A4+2+
A4+2+
A4+2+
A4+2+
A4+2+
A4+2+
A4+2+
A4+2+
A4+2+
A4+2+
A4+2+
A4+2+
A4+2+
A4+2+
A4+2+
A4+2+
A4+2+
A4+2+
A4+2+
A4+2+
A4+2+
A4+2+
A4+2+
A4+2+
A4+2+3+
A4+2+3+
A4+2+3+
A4+2+3+
A4+2+3+
A4+2+3+
A4+2+3+
A4+2+3+
A4+2+3+
A4+2+3+
A4+2+3+
A4+2+3+
A4+2+30
A4+2+30
A4+20
A4+20
A4+20
A4+20
A4+203+4+
A40
A40
A40
A40
A40
A40
A40
A40
A40
A40
A40
A40
A40
A40
A40
A40
A40
A40
A40
A40
A40
A40
A40
A40
A40
A40
A40
A40
A40
A40
A40
A40
A40
A40
A40
A40
A40
A40
A40
A40
A402-
A402+
A402+
A402+
A402+
A402+3+
A4020
A4020
A4020
A4020
A4020
A4020
A4020
A4020
A4020
A4020
A4020
A4020
A4020
A4020
A4020
A4020
A4020
A4020
A4020
A4020
A40203+
A402030
A402030
A402030
A402030
A402030
A402030
A402030
A402030

## Sheet: a5
A5-	1
A5+2+	1		1 opoid	2opoid	3 opoid	additionall
A5+2+	1		19	8	3	2
A5+2+	1
A5+2+3+	1
A5+2+30	1		SUM	174
A50	1
A50	1
A50	1
A50	1
A50	1
A5020	1
A5020	1
A5020	1
A5020	1
A5020	1
A502030	1
A502030	1
A502030	1
A5+	2
A5+	2
A5+2+3+	2
A5020	2
A502030	2
A502030	2
A502030	2
A50203040	2
A5+2+	3
A5+2+3+	3
A5020304050607080	3
A502030	4
A5+2+	5
A5-
A5+
A5+
A5+
A5+
A5+
A5+
A5+
A5+
A5+
A5+
A5+
A5+
A5+
A5+
A5+
A5+
A5+
A5+
A5+
A5+
A5+
A5+
A5+
A5+
A5+
A5+
A5+
A5+
A5+
A5+
A5+
A5+
A5+
A5+
A5+
A5+
A5+
A5+
A5+
A5+
A5+
A5+
A5+
A5+
A5+
A5+
A5+2+
A5+2+
A5+2+
A5+2+
A5+2+
A5+2+
A5+2+
A5+2+
A5+2+
A5+2+
A5+2+
A5+2+
A5+2+
A5+2+
A5+2+
A5+2+
A5+2+
A5+2+
A5+2+
A5+2+
A5+2+
A5+2+
A5+2+
A5+2+
A5+2+3+
A5+2+3+
A5+2+3+
A5+2+3+
A5+2+3+
A5+2+3+
A5+2+3+
A5+2+3+
A5+2+3+
A5+20
A5+20
A5+20
A5+20
A5+20
A5+20
A50
A50
A50
A50
A50
A50
A50
A50
A50
A50
A50
A50
A50
A50
A50
A50
A50
A50
A50
A50
A50
A50
A50
A50
A50
A50
A50
A50
A50
A50
A50
A50
A50
A50
A50
A50
A50
A502-
A502+
A502+
A502+3+
A5020
A5020
A5020
A5020
A5020
A5020
A5020
A5020
A5020
A50203+
A502030
A502030
A50203040
A5020304050
A502-30

## Sheet: a6
A6+	1
A6+	1		1 opoid	2opoid	3 opoid	additionall
A6+	1		19	12	3	1
A6+	1
A6+2+	1
A6+2+	1		SUM	210
A6+2+	1
A6+2+	1
A6+2+	1
A6+2+3-	1
A6+2+3+	1
A6+2+3+	1
A6+2+3+4+	1
A6+2+30	1
A6+20	1
A60	1
A60	1
A6020	1
A602030	1
A6+2+	2
A6+2+	2
A6+2+3+	2
A6+2+3+	2
A6+2+3+4+5+	2
A60	2
A6020	2
A6020	2
A6020	2
A602030	2
A602030	2
A602030	2
A6+2+3+	3
A6+2030	3
A60203+	3
A60	4
A6-
A6-
A6+
A6+
A6+
A6+
A6+
A6+
A6+
A6+
A6+
A6+
A6+
A6+
A6+
A6+
A6+
A6+
A6+
A6+
A6+
A6+
A6+
A6+
A6+
A6+
A6+
A6+
A6+
A6+
A6+
A6+
A6+
A6+
A6+
A6+
A6+
A6+
A6+
A6+
A6+
A6+
A6+
A6+
A6+
A6+
A6+
A6+
A6+
A6+
A6+
A6+2+
A6+2+
A6+2+
A6+2+
A6+2+
A6+2+
A6+2+
A6+2+
A6+2+
A6+2+
A6+2+
A6+2+
A6+2+
A6+2+
A6+2+
A6+2+
A6+2+
A6+2+
A6+2+
A6+2+
A6+2+
A6+2+
A6+2+
A6+2+
A6+2+
A6+2+
A6+2+
A6+2+
A6+2+
A6+2+
A6+2+3+
A6+2+3+
A6+2+3+
A6+2+3+
A6+2+3+
A6+2+3+
A6+2+3+
A6+2+3+
A6+2+3+
A6+2+3+
A6+2+3+
A6+2+3+
A6+2+3+4+
A6+2+30
A6+20
A6+20
A6+20
A6+20
A6+20
A6+20
A6+20
A6+20
A60
A60
A60
A60
A60
A60
A60
A60
A60
A60
A60
A60
A60
A60
A60
A60
A60
A60
A60
A60
A60
A60
A60
A60
A60
A60
A60
A60
A60
A60
A60
A60
A60
A60
A60
A60
A60
A60
A60
A60
A60
A602-
A602+
A602+
A6020
A6020
A6020
A6020
A6020
A6020
A6020
A6020
A6020
A6020
A6020
A6020
A6020
A6020
A6020
A6020
A6020
A6020
A6020
A60203+
A60203+40
A602030
A602030
A602030
A602030
A60203040
A602-3+
A6-2-

## Sheet: a7
A7+	0
A7020	0		1 opoid	2opoid	3 opoid	additionall
A7+	1		14	15	1	2
A7+	1
A7+	1
A7+	1		SUM	143
A7+2+	1
A7+2+	1
A7+2+	1
A7+2+	1
A70	1
A70	1
A702+	1
A7020	1
A7020	1
A702030	1
A7+	2
A7+	2
A7+	2
A7+	2
A7+2+	2
A7+2+3+	2
A7+2+30	2
A7+2+30	2
A7+203040	2
A702+3+	2
A702+3+4+	2
A7020	2
A702030	2
A702030	2
A702030	2
A7+2+3+	3
A7+	4
A7020	6
A7-
A7-
A7-
A7+
A7+
A7+
A7+
A7+
A7+
A7+
A7+
A7+
A7+
A7+
A7+
A7+
A7+
A7+
A7+
A7+
A7+
A7+
A7+
A7+
A7+
A7+
A7+
A7+
A7+
A7+
A7+
A7+
A7+
A7+
A7+
A7+
A7+
A7+2+
A7+2+
A7+2+
A7+2+
A7+2+
A7+2+
A7+2+
A7+2+
A7+2+
A7+2+
A7+2+
A7+2+
A7+2+
A7+2+
A7+2+
A7+2+
A7+2+
A7+2+
A7+2+
A7+2+3+
A7+2+3+
A7+2+3+
A7+2+3+
A7+2+3+
A7+2+3+4+
A7+20
A70
A70
A70
A70
A70
A70
A70
A70
A70
A70
A70
A70
A70
A70
A70
A70
A70
A70
A70
A70
A70
A70
A70
A70
A70
A70
A702+
A702+
A702+
A702+
A702+
A702+
A702+30
A7020
A7020
A7020
A7020
A7020
A7020
A70203+
A702030
A702030
A702030
A702030
A702030
A70203040

## Sheet: a8
A8+2+	0
A8+20	0		1 opoid	2opoid	3 opoid	additionall
A80	0		23	5	0	2
A80	0
A8+	1
A8+	1		SUM	187
A8+	1
A8+2+	1
A8+2+	1
A8+2+	1
A8+2+	1
A8+2+	1
A8+2+3+	1
A8+2+3+	1
A80	1
A80	1
A802+	1
A802+3+	1
A802+3+	1
A8020	1
A8020	1
A8020	1
A8020	1
A802030	1
A802030	1
A802030	1
A802030	1
A8+2+3+	2
A8+2+3+	2
A802+	2
A802+	2
A802030	2
A8+2+3+	5
A8020	12
A8-
A8+
A8+
A8+
A8+
A8+
A8+
A8+
A8+
A8+
A8+
A8+
A8+
A8+
A8+
A8+
A8+
A8+
A8+
A8+
A8+
A8+
A8+
A8+
A8+
A8+
A8+
A8+
A8+
A8+
A8+
A8+
A8+
A8+
A8+
A8+
A8+
A8+
A8+
A8+
A8+
A8+
A8+
A8+
A8+
A8+
A8+
A8+
A8+2+
A8+2+
A8+2+
A8+2+
A8+2+
A8+2+
A8+2+
A8+2+
A8+2+
A8+2+
A8+2+
A8+2+
A8+2+
A8+2+
A8+2+
A8+2+
A8+2+
A8+2+
A8+2+
A8+2+
A8+2+3+
A8+2+3+
A8+2+3+
A8+2+3+
A8+2+3+
A8+2+3+4+
A8+2+3+4+
A8+2+3+4+
A8+2+30
A8+20
A8+2030
A8+2030
A8+2030
A80
A80
A80
A80
A80
A80
A80
A80
A80
A80
A80
A80
A80
A80
A80
A80
A80
A80
A80
A80
A80
A80
A80
A80
A80
A80
A80
A80
A80
A80
A80
A80
A80
A80
A80
A80
A80
A80
A80
A80
A80
A80
A80
A80
A80
A80
A802+
A802+
A802+
A802+
A802+
A802+30
A8020
A8020
A8020
A8020
A8020
A8020
A8020
A8020
A8020
A8020
A8020
A8020
A8020
A8020
A80203+
A80203+
A802030
A802030
A802030
A802030

[truncated: 7 more sheets: a9, n1, n2, n3, n4, n5, TABELA]
