# Supplementary material for: The timing of administering aspirin and nitroglycerin in patients with STEMI ECG changes alter patient outcome
Source: BMC Emerg Med. 2021 Nov 17;21:137. doi: 10.1186/s12873-021-00523-2 (PMC8597308; doi:10.1186/s12873-021-00523-2)
Supplement: Supplementary file 17 — Additional file 17. [file 12873_2021_523_MOESM17_ESM.xlsx]

## Sheet: Sheet1
	FIRST SITUATION				AT DISPOSSITION					FIRST SITUATION			AT DISPOSSITION
	RED	YELLOW	GREEN		RED	YELLOW	GREEN			RED	YELLOW	GREEN	RED	YELLOW	GREEN
A1	110	127	28	265	72	124	69	265	A1	41.5094	47.9245	10.566	27.1698	46.7925	26.0377
A2	77	86	15	178	65	72	41	178	A2	43.2584	48.3146	8.42697	36.5169	40.4494	23.0337
A3	65	42	14	121	48	41	32	121	A3	53.719	34.7107	11.5702	39.6694	33.8843	26.4463
A4	57	55	9	121	41	51	29	121	A4	47.1074	45.4545	7.43802	33.8843	42.1488	23.9669
A5	41	43	11	95	31	34	30	95	A5	43.1579	45.2632	11.5789	32.6316	35.7895	31.5789
A6	60	49	12	121	48	45	28	121	A6	49.5868	40.4959	9.91736	39.6694	37.1901	23.1405
A7	37	33	3	73	16	38	19	73	A7	50.6849	45.2055	4.10959	21.9178	52.0548	26.0274
A8	47	43	11	101	32	47	22	101	A8	46.5347	42.5743	10.8911	31.6832	46.5347	21.7822
A9	65	93	28	186	52	83	51	186	A9	34.9462	50	15.0538	27.957	44.6237	27.4194
N1	52	71	12	135	44	65	25	134	N1	38.5185	52.5926	8.88889	32.8358	48.5075	18.6567
N2	4	9	2	15	3	7	5	15	N2	26.6667	60	13.3333	20	46.6667	33.3333
N3	7	3	1	11	3	5	2	10	N3	63.6364	27.2727	9.09091	30	50	20
N4	2	0	3	5	1	1	3	5	N4	40	0	60	20	20	60
N5	14	6	5	25	11	7	6	24	N5	56	24	20	45.8333	29.1667	25
		X2, p = 0.126862						x2, p = 0.164331
